# Supplementary material for: Molecular mechanism of muscarinic acetylcholine receptor M3 interaction with Gq
Source: Commun Biol. 2024 Mar 23;7:362. doi: 10.1038/s42003-024-06056-1 (PMC10960872; doi:10.1038/s42003-024-06056-1)
Supplement: Supplementary file 3 — Supplementary Data [file 42003_2024_6056_MOESM3_ESM.xlsx]

## Sheet: HDX labeling summary
Data 1a. Summary of HDX-MS data of M3-Gq coupling. This data corresponds to Fig. 1c, Fig. 2, Fig. 3b, Fig. 3e, and Fig. 4
Data Set	M3	Gq - α	Gq - β	Gq - γ
HDX reaction details	20 mM HEPES (pD 7.4), 100 mM NaCl, 100 mM TCEP, and 0.1% DDM, 5 µM iperoxo, 1 mM MgCl2	20 mM HEPES (pD 7.4), 100 mM NaCl, 100 mM TCEP, and 0.1% DDM, 5 µM iperoxo (complex only), 10 µM GDP (alone only), 1 mM MgCl2	20 mM HEPES (pD 7.4), 100 mM NaCl, 100 mM TCEP, and 0.1% DDM, 5 µM iperoxo (complex only), 10 µM GDP (alone only), 1 mM MgCl2	20 mM HEPES (pD 7.4), 100 mM NaCl, 100 mM TCEP, and 0.1% DDM, 5 µM iperoxo (complex only), 10 µM GDP (alone only), 1 mM MgCl2
HDX time course (sec)	10, 100, 1000, 10000	10, 100, 1000, 10000	10, 100, 1000, 10000	10, 100, 1000, 10000
HDX control samples	N/A
Back-exchange (mean / IQR)	N/A
# of Peptides	62	43	73	18
Sequence coverage	0.60678	0.874652	0.948424	0.873239
Average peptide length / Redundancy	14.4/2.49	13.37/1.83	12.41/2.74	16.94/4.92
Replicates (biological or technical)	3 (biological)	3 (biological)	3 (biological)	3 (biological)
Repeatability	0.112513	0.0819984	0.060461	0.124922
Significant differences in HDX (delta HDX > X D)	0.2 Da	0.2 Da	0.2 Da	0.2 Da
Data 1b. Summary of continuous labeling HDX-MS data of Gq upon M3 ICL3 peptides co-incubation. This data corresponds to Fig. 6b and Fig. 6c
Data Set	Gq - α	Gq - β	Gq - γ
HDX reaction details	20 mM HEPES (pD 7.4), 100 mM NaCl, 100 mM TCEP, and 0.1% DDM, 10 µM GDP, 1 mM MgCl2	20 mM HEPES (pD 7.4), 100 mM NaCl, 100 mM TCEP, and 0.1% DDM, 10 µM GDP, 1 mM MgCl2	20 mM HEPES (pD 7.4), 100 mM NaCl, 100 mM TCEP, and 0.1% DDM, 10 µM GDP, 1 mM MgCl2
HDX time course (sec)	10, 100, 1000, 10000	10, 100, 1000, 10000	10, 100, 1000, 10000
HDX control samples	N/A
Back-exchange (mean / IQR)	N/A
# of Peptides	70	69	12
Sequence coverage	0.924791	0.871429	0.929577
Average peptide length / Redundancy	12.66/2.67	12.43/2.81	14.75/2.68
Replicates (biological or technical)	3 (biological)	3 (biological)	3 (biological)
Repeatability	0.0681285	0.0646549	0.0875439
Significant differences in HDX (delta HDX > X D)	0.2 Da	0.2 Da	0.2 Da
Data 1c. Summary of continuous labeling HDX-MS data of Gq upon M3 C-tail peptide co-incubation. This data corresponds to Fig. 6d
Data Set	Gq - α	Gq - β	Gq - γ
HDX reaction details	20 mM HEPES (pD 7.4), 100 mM NaCl, 100 mM TCEP, and 0.1% DDM, 10 µM GDP, 1 mM MgCl2	20 mM HEPES (pD 7.4), 100 mM NaCl, 100 mM TCEP, and 0.1% DDM, 10 µM GDP, 1 mM MgCl2	20 mM HEPES (pD 7.4), 100 mM NaCl, 100 mM TCEP, and 0.1% DDM, 10 µM GDP, 1 mM MgCl2
HDX time course (sec)	10, 100, 1000, 10000	10, 100, 1000, 10000	10, 100, 1000, 10000
HDX control samples	N/A
Back-exchange (mean / IQR)	N/A
# of Peptides	63	73	13
Sequence coverage	0.933148	0.922857	0.873239
Average peptide length / Redundancy	12.97/2.44	12.9/2.92	12.62/2.65
Replicates (biological or technical)	3 (biological)	3 (biological)	3 (biological)
Repeatability	0.070036	0.0492632	0.0515511
Significant differences in HDX (delta HDX > X D)	0.1 Da	0.1 Da	0.1 Da
Data 1d. Summary of continuous labeling HDX-MS data of Gq upon M3 mutant peptides co-incubation.
Data Set	Gq - α	Gq - β	Gq - γ
HDX reaction details	20 mM HEPES (pD 7.4), 100 mM NaCl, 100 mM TCEP, and 0.1% DDM, 10 µM GDP, 1 mM MgCl2	20 mM HEPES (pD 7.4), 100 mM NaCl, 100 mM TCEP, and 0.1% DDM, 10 µM GDP, 1 mM MgCl2	20 mM HEPES (pD 7.4), 100 mM NaCl, 100 mM TCEP, and 0.1% DDM, 10 µM GDP, 1 mM MgCl2
HDX time course (sec)	10, 100, 1000, 10000	10, 100, 1000, 10000	10, 100, 1000, 10000
HDX control samples	N/A
Back-exchange (mean / IQR)	N/A
# of Peptides	79	76	12
Sequence coverage	0.986	0.974	0.93
Average peptide length / Redundancy	12.42/2.77	11.49/2.56	12.25/2.23
Replicates (biological or technical)	3 (biological)	3 (biological)	3 (biological)
Repeatability	0.0388008	0.0331366	0.0453888
Significant differences in HDX (delta HDX > X D)	0.2 Da	0.2 Da	0.2 Da
Data 1e. Summary of continuous labeling HDX-MS data of Gq upon apyrase co-incubation.
Data Set	Gq - α
HDX reaction details	20 mM HEPES (pD 7.4), 100 mM NaCl, 100 mM TCEP, and 0.1% DDM, 10 µM GDP (alone only), 1 mM MgCl2
HDX time course (sec)	10, 100, 1000, 10000
HDX control samples	N/A
Back-exchange (mean / IQR)	N/A
# of Peptides	66
Sequence coverage	0.911
Average peptide length / Redundancy	13.23/2.67
Replicates (biological or technical)	3 (biological)
Repeatability	0.0409159
Significant differences in HDX (delta HDX > X D)	0.2 Da

## Sheet: Data 1
Data 6. Deuterium uptake levels of HDX-MS of Gq α-subunit upon co-incubation with apyrase.
Gq-α
Protein state	Start	End	Sequence	Peptide mass (Da)	Retention time (min)	HDX time (sec)	Uptake (D)	Uptake SD (D)
Gαq alone	3	9	LESIMAC	766.347	5.34252	10	0.0576023	0.035006
Gαq alone	3	9	LESIMAC	766.347	5.34517	100	0.125787	0.0397321
Gαq alone	3	9	LESIMAC	766.347	5.34286	1000	0.748119	0.0328829
Gαq alone	3	9	LESIMAC	766.347	5.34113	10000	1.22112	0.0500486
Apyrase treated	3	9	LESIMAC	766.347	5.34039	10	0.068987	0.0512494
Apyrase treated	3	9	LESIMAC	766.347	5.33861	100	0.16347	0.0869987
Apyrase treated	3	9	LESIMAC	766.347	5.34706	1000	0.738625	0.0482753
Apyrase treated	3	9	LESIMAC	766.347	5.34734	10000	1.28465	0.0335122
Gαq alone	11	23	LSEEAKEARRIND	1530.79	2.63136	10	3.40266	0.0302631
Gαq alone	11	23	LSEEAKEARRIND	1530.79	2.63393	100	5.51001	0.0913595
Gαq alone	11	23	LSEEAKEARRIND	1530.79	2.63429	1000	6.17528	0.247798
Gαq alone	11	23	LSEEAKEARRIND	1530.79	2.63484	10000	6.10263	0.0932404
Apyrase treated	11	23	LSEEAKEARRIND	1530.79	2.63359	10	3.46495	0.113376
Apyrase treated	11	23	LSEEAKEARRIND	1530.79	2.63269	100	5.55588	0.0492901
Apyrase treated	11	23	LSEEAKEARRIND	1530.79	2.63342	1000	6.12702	0.158015
Apyrase treated	11	23	LSEEAKEARRIND	1530.79	2.63399	10000	6.24603	0.0514021
Gαq alone	24	44	EIERQLRRDKRDARRELKLLL	2706.6	4.55955	10	4.51549	0.144068
Gαq alone	24	44	EIERQLRRDKRDARRELKLLL	2706.6	4.55349	100	6.07755	0.1146
Gαq alone	24	44	EIERQLRRDKRDARRELKLLL	2706.6	4.54948	1000	7.78151	0.0640568
Gαq alone	24	44	EIERQLRRDKRDARRELKLLL	2706.6	4.54918	10000	8.12555	0.0629778
Apyrase treated	24	44	EIERQLRRDKRDARRELKLLL	2706.6	4.56103	10	4.48312	0.0986808
Apyrase treated	24	44	EIERQLRRDKRDARRELKLLL	2706.6	4.55457	100	6.075	0.168702
Apyrase treated	24	44	EIERQLRRDKRDARRELKLLL	2706.6	4.55086	1000	7.63474	0.029381
Apyrase treated	24	44	EIERQLRRDKRDARRELKLLL	2706.6	4.54822	10000	8.29721	0.0856147
Gαq alone	26	43	ERQLRRDKRDARRELKLL	2351.39	3.43059	10	4.48384	0.0901958
Gαq alone	26	43	ERQLRRDKRDARRELKLL	2351.39	3.42084	100	6.19745	0.0929315
Gαq alone	26	43	ERQLRRDKRDARRELKLL	2351.39	3.42563	1000	7.18264	0.0916933
Gαq alone	26	43	ERQLRRDKRDARRELKLL	2351.39	3.41554	10000	7.59419	0.0806573
Apyrase treated	26	43	ERQLRRDKRDARRELKLL	2351.39	3.43148	10	4.53455	0.067102
Apyrase treated	26	43	ERQLRRDKRDARRELKLL	2351.39	3.42827	100	6.17478	0.0112986
Apyrase treated	26	43	ERQLRRDKRDARRELKLL	2351.39	3.4211	1000	7.07255	0.122401
Apyrase treated	26	43	ERQLRRDKRDARRELKLL	2351.39	3.42593	10000	7.63909	0.0451616
Gαq alone	26	45	ERQLRRDKRDARRELKLLLL	2577.55	4.35818	10	4.17933	0.0575529
Gαq alone	26	45	ERQLRRDKRDARRELKLLLL	2577.55	4.35416	100	5.21889	0.0461906
Gαq alone	26	45	ERQLRRDKRDARRELKLLLL	2577.55	4.34965	1000	6.69701	0.0378075
Gαq alone	26	45	ERQLRRDKRDARRELKLLLL	2577.55	4.3458	10000	7.51135	0.0822754
Apyrase treated	26	45	ERQLRRDKRDARRELKLLLL	2577.55	4.34835	10	4.13085	0.0324148
Apyrase treated	26	45	ERQLRRDKRDARRELKLLLL	2577.55	4.34948	100	5.18838	0.1135
Apyrase treated	26	45	ERQLRRDKRDARRELKLLLL	2577.55	4.35202	1000	6.69377	0.0588942
Apyrase treated	26	45	ERQLRRDKRDARRELKLLLL	2577.55	4.34664	10000	7.43873	0.172009
Gαq alone	43	55	LLLGTGESGKSTF	1309.7	5.2769	10	0.758028	0.00757185
Gαq alone	43	55	LLLGTGESGKSTF	1309.7	5.27708	100	1.032	0.0111465
Gαq alone	43	55	LLLGTGESGKSTF	1309.7	5.27597	1000	1.75376	0.0265129
Gαq alone	43	55	LLLGTGESGKSTF	1309.7	5.27212	10000	2.01517	0.0545096
Apyrase treated	43	55	LLLGTGESGKSTF	1309.7	5.27435	10	0.756057	0.0167779
Apyrase treated	43	55	LLLGTGESGKSTF	1309.7	5.27179	100	1.02943	0.0531903
Apyrase treated	43	55	LLLGTGESGKSTF	1309.7	5.27676	1000	1.74618	0.0167845
Apyrase treated	43	55	LLLGTGESGKSTF	1309.7	5.27746	10000	2.03822	0.0331933
Gαq alone	45	55	LGTGESGKSTF	1083.53	4.19056	10	0.579949	0.0213326
Gαq alone	45	55	LGTGESGKSTF	1083.53	4.19069	100	0.719782	0.00906856
Gαq alone	45	55	LGTGESGKSTF	1083.53	4.19171	1000	0.990889	0.00437239
Gαq alone	45	55	LGTGESGKSTF	1083.53	4.18823	10000	1.18906	0.010677
Apyrase treated	45	55	LGTGESGKSTF	1083.53	4.1902	10	0.581971	0.0111904
Apyrase treated	45	55	LGTGESGKSTF	1083.53	4.18544	100	0.741618	0.0381713
Apyrase treated	45	55	LGTGESGKSTF	1083.53	4.19307	1000	0.987129	0.0194251
Apyrase treated	45	55	LGTGESGKSTF	1083.53	4.19175	10000	1.21412	0.0318293
Gαq alone	56	66	IKQMRIIHGSG	1239.7	3.502	10	0.829718	0.00628081
Gαq alone	56	66	IKQMRIIHGSG	1239.7	3.50107	100	0.986716	0.0110015
Gαq alone	56	66	IKQMRIIHGSG	1239.7	3.49197	1000	1.12321	0.0126828
Gαq alone	56	66	IKQMRIIHGSG	1239.7	3.50213	10000	1.52549	0.0240485
Apyrase treated	56	66	IKQMRIIHGSG	1239.7	3.4957	10	0.844258	0.0497708
Apyrase treated	56	66	IKQMRIIHGSG	1239.7	3.45705	100	0.983337	0.0514677
Apyrase treated	56	66	IKQMRIIHGSG	1239.7	3.505	1000	1.11994	0.0574949
Apyrase treated	56	66	IKQMRIIHGSG	1239.7	3.49645	10000	1.53198	0.0222474
Gαq alone	56	78	IKQMRIIHGSGYSDEDKRGFTKL	2679.4	4.08486	10	2.56851	0.0440029
Gαq alone	56	78	IKQMRIIHGSGYSDEDKRGFTKL	2679.4	4.08357	100	3.39159	0.131103
Gαq alone	56	78	IKQMRIIHGSGYSDEDKRGFTKL	2679.4	4.08637	1000	4.33974	0.139776
Gαq alone	56	78	IKQMRIIHGSGYSDEDKRGFTKL	2679.4	4.08175	10000	4.98685	0.0224941
Apyrase treated	56	78	IKQMRIIHGSGYSDEDKRGFTKL	2679.4	4.08143	10	2.56498	0.042873
Apyrase treated	56	78	IKQMRIIHGSGYSDEDKRGFTKL	2679.4	4.08174	100	3.38832	0.176802
Apyrase treated	56	78	IKQMRIIHGSGYSDEDKRGFTKL	2679.4	4.08403	1000	4.37388	0.114905
Apyrase treated	56	78	IKQMRIIHGSGYSDEDKRGFTKL	2679.4	4.08213	10000	5.03861	0.121126
Gαq alone	59	70	MRIIHGSGYSDE	1364.63	3.86127	10	1.46058	0.024566
Gαq alone	59	70	MRIIHGSGYSDE	1364.63	3.856	100	1.52685	0.0482876
Gαq alone	59	70	MRIIHGSGYSDE	1364.63	3.8552	1000	1.49333	0.0888277
Gαq alone	59	70	MRIIHGSGYSDE	1364.63	3.85394	10000	1.5314	0.0428919
Apyrase treated	59	70	MRIIHGSGYSDE	1364.63	3.85447	10	1.42604	0.0612936
Apyrase treated	59	70	MRIIHGSGYSDE	1364.63	3.85182	100	1.50077	0.0473447
Apyrase treated	59	70	MRIIHGSGYSDE	1364.63	3.85844	1000	1.50972	0.0743512
Apyrase treated	59	70	MRIIHGSGYSDE	1364.63	3.85598	10000	1.62024	0.0690434
Gαq alone	59	78	MRIIHGSGYSDEDKRGFTKL	2310.17	4.13141	10	2.51859	0.04862
Gαq alone	59	78	MRIIHGSGYSDEDKRGFTKL	2310.17	4.13089	100	3.32725	0.0340273
Gαq alone	59	78	MRIIHGSGYSDEDKRGFTKL	2310.17	4.12935	1000	4.0523	0.111014
Gαq alone	59	78	MRIIHGSGYSDEDKRGFTKL	2310.17	4.12818	10000	4.33406	0.0991669
Apyrase treated	59	78	MRIIHGSGYSDEDKRGFTKL	2310.17	4.13033	10	2.49867	0.0510394
Apyrase treated	59	78	MRIIHGSGYSDEDKRGFTKL	2310.17	4.12669	100	3.28613	0.116775
Apyrase treated	59	78	MRIIHGSGYSDEDKRGFTKL	2310.17	4.13392	1000	4.01144	0.0989189
Apyrase treated	59	78	MRIIHGSGYSDEDKRGFTKL	2310.17	4.13198	10000	4.42841	0.0618471
Gαq alone	61	83	IIHGSGYSDEDKRGFTKLVYQNI	2640.34	4.33551	10	1.28265	0.0215701
Gαq alone	61	83	IIHGSGYSDEDKRGFTKLVYQNI	2640.34	4.3324	100	1.89506	0.0271396
Gαq alone	61	83	IIHGSGYSDEDKRGFTKLVYQNI	2640.34	4.33154	1000	2.81653	0.0333509
Gαq alone	61	83	IIHGSGYSDEDKRGFTKLVYQNI	2640.34	4.32721	10000	4.2771	0.0220185
Apyrase treated	61	83	IIHGSGYSDEDKRGFTKLVYQNI	2640.34	4.3304	10	1.31378	0.0680667
Apyrase treated	61	83	IIHGSGYSDEDKRGFTKLVYQNI	2640.34	4.32845	100	1.89417	0.0695246
Apyrase treated	61	83	IIHGSGYSDEDKRGFTKLVYQNI	2640.34	4.33195	1000	2.7944	0.0330152
Apyrase treated	61	83	IIHGSGYSDEDKRGFTKLVYQNI	2640.34	4.32832	10000	4.27976	0.023101
Gαq alone	90	112	MIRAMDTLKIPYKYEHNKAHAQL	2771.45	4.50756	10	1.10977	0.0470482
Gαq alone	90	112	MIRAMDTLKIPYKYEHNKAHAQL	2771.45	4.50455	100	1.82005	0.0987738
Gαq alone	90	112	MIRAMDTLKIPYKYEHNKAHAQL	2771.45	4.50328	1000	2.6573	0.0840651
Gαq alone	90	112	MIRAMDTLKIPYKYEHNKAHAQL	2771.45	4.49956	10000	4.30564	0.0728192
Apyrase treated	90	112	MIRAMDTLKIPYKYEHNKAHAQL	2771.45	4.50558	10	1.15307	0.0547561
Apyrase treated	90	112	MIRAMDTLKIPYKYEHNKAHAQL	2771.45	4.50087	100	1.83945	0.105284
Apyrase treated	90	112	MIRAMDTLKIPYKYEHNKAHAQL	2771.45	4.50832	1000	2.61374	0.00430353
Apyrase treated	90	112	MIRAMDTLKIPYKYEHNKAHAQL	2771.45	4.50129	10000	4.34272	0.0847118
Gαq alone	91	112	IRAMDTLKIPYKYEHNKAHAQL	2640.41	4.34778	10	1.29398	0.0187638
Gαq alone	91	112	IRAMDTLKIPYKYEHNKAHAQL	2640.41	4.3453	100	2.00025	0.0330956
Gαq alone	91	112	IRAMDTLKIPYKYEHNKAHAQL	2640.41	4.34525	1000	2.93697	0.0518344
Gαq alone	91	112	IRAMDTLKIPYKYEHNKAHAQL	2640.41	4.33946	10000	4.4309	0.0250339
Apyrase treated	91	112	IRAMDTLKIPYKYEHNKAHAQL	2640.41	4.3416	10	1.32194	0.0371045
Apyrase treated	91	112	IRAMDTLKIPYKYEHNKAHAQL	2640.41	4.34142	100	1.99721	0.0985852
Apyrase treated	91	112	IRAMDTLKIPYKYEHNKAHAQL	2640.41	4.34438	1000	2.93198	0.0172442
Apyrase treated	91	112	IRAMDTLKIPYKYEHNKAHAQL	2640.41	4.34286	10000	4.43239	0.00971664
Gαq alone	96	112	TLKIPYKYEHNKAHAQL	2054.12	3.9233	10	1.02005	0.0396358
Gαq alone	96	112	TLKIPYKYEHNKAHAQL	2054.12	3.92404	100	1.45486	0.0387962
Gαq alone	96	112	TLKIPYKYEHNKAHAQL	2054.12	3.9163	1000	2.11995	0.0862104
Gαq alone	96	112	TLKIPYKYEHNKAHAQL	2054.12	3.91549	10000	3.16078	0.0309505
Apyrase treated	96	112	TLKIPYKYEHNKAHAQL	2054.12	3.92187	10	1.08229	0.048385
Apyrase treated	96	112	TLKIPYKYEHNKAHAQL	2054.12	3.91601	100	1.46167	0.0933613
Apyrase treated	96	112	TLKIPYKYEHNKAHAQL	2054.12	3.92147	1000	2.13462	0.0494274
Apyrase treated	96	112	TLKIPYKYEHNKAHAQL	2054.12	3.91856	10000	3.17537	0.0206681
Gαq alone	97	112	LKIPYKYEHNKAHAQL	1953.07	3.84326	10	1.14883	0.00536361
Gαq alone	97	112	LKIPYKYEHNKAHAQL	1953.07	3.8417	100	1.449	0.00658959
Gαq alone	97	112	LKIPYKYEHNKAHAQL	1953.07	3.84069	1000	2.04468	0.0196476
Gαq alone	97	112	LKIPYKYEHNKAHAQL	1953.07	3.83925	10000	2.83763	0.014825
Apyrase treated	97	112	LKIPYKYEHNKAHAQL	1953.07	3.84218	10	1.14538	0.0188254
Apyrase treated	97	112	LKIPYKYEHNKAHAQL	1953.07	3.83796	100	1.45703	0.0532133
Apyrase treated	97	112	LKIPYKYEHNKAHAQL	1953.07	3.84192	1000	2.06138	0.0228766
Apyrase treated	97	112	LKIPYKYEHNKAHAQL	1953.07	3.84001	10000	2.84995	0.00942415
Gαq alone	105	113	HNKAHAQLV	1017.56	3.9595	10	0.231857	0.00610442
Gαq alone	105	113	HNKAHAQLV	1017.56	3.96007	100	0.30616	0.00276405
Gαq alone	105	113	HNKAHAQLV	1017.56	3.9584	1000	0.795079	0.0205731
Gαq alone	105	113	HNKAHAQLV	1017.56	3.95634	10000	1.97891	0.00921638
Apyrase treated	105	113	HNKAHAQLV	1017.56	3.95642	10	0.236813	0.0230391
Apyrase treated	105	113	HNKAHAQLV	1017.56	3.95311	100	0.316458	0.0241567
Apyrase treated	105	113	HNKAHAQLV	1017.56	3.95945	1000	0.786948	0.0173585
Apyrase treated	105	113	HNKAHAQLV	1017.56	3.95682	10000	1.94609	0.012698
Gαq alone	111	132	QLVREVDVEKVSAFENPYVDAI	2520.3	3.9474	10	5.90512	0.154454
Gαq alone	111	132	QLVREVDVEKVSAFENPYVDAI	2520.3	3.94616	100	7.21656	0.0238313
Gαq alone	111	132	QLVREVDVEKVSAFENPYVDAI	2520.3	3.94478	1000	7.57334	0.093518
Gαq alone	111	132	QLVREVDVEKVSAFENPYVDAI	2520.3	3.94706	10000	8.32572	0.0597944
Apyrase treated	111	132	QLVREVDVEKVSAFENPYVDAI	2520.3	3.94577	10	5.91644	0.079746
Apyrase treated	111	132	QLVREVDVEKVSAFENPYVDAI	2520.3	3.94267	100	7.20981	0.105761
Apyrase treated	111	132	QLVREVDVEKVSAFENPYVDAI	2520.3	3.94461	1000	7.58985	0.159193
Apyrase treated	111	132	QLVREVDVEKVSAFENPYVDAI	2520.3	3.94317	10000	8.3444	0.0914964
Gαq alone	113	119	VREVDVE	845.436	3.58924	10	1.03902	0.0191105
Gαq alone	113	119	VREVDVE	845.436	3.59001	100	1.62181	0.0172043
Gαq alone	113	119	VREVDVE	845.436	3.58484	1000	1.82038	0.0203182
Gαq alone	113	119	VREVDVE	845.436	3.59023	10000	2.34645	0.00304977
Apyrase treated	113	119	VREVDVE	845.436	3.58683	10	1.03997	0.00672209
Apyrase treated	113	119	VREVDVE	845.436	3.57436	100	1.62003	0.0374814
Apyrase treated	113	119	VREVDVE	845.436	3.58993	1000	1.82032	0.0304258
Apyrase treated	113	119	VREVDVE	845.436	3.58846	10000	2.33029	0.01149
Gαq alone	124	131	FENPYVDA	954.42	5.27507	10	0.335787	0.00377419
Gαq alone	124	131	FENPYVDA	954.42	5.27533	100	0.413098	0.00968046
Gαq alone	124	131	FENPYVDA	954.42	5.27481	1000	0.965849	0.019059
Gαq alone	124	131	FENPYVDA	954.42	5.27059	10000	1.96278	0.0523919
Apyrase treated	124	131	FENPYVDA	954.42	5.27324	10	0.351862	0.0319079
Apyrase treated	124	131	FENPYVDA	954.42	5.27204	100	0.410629	0.0152407
Apyrase treated	124	131	FENPYVDA	954.42	5.27551	1000	0.953429	0.00860475
Apyrase treated	124	131	FENPYVDA	954.42	5.27496	10000	1.94868	0.0154468
Gαq alone	132	143	IKSLWNDPGIQE	1399.72	5.44449	10	0.244747	0.00808128
Gαq alone	132	143	IKSLWNDPGIQE	1399.72	5.43392	100	0.255829	0.000442247
Gαq alone	132	143	IKSLWNDPGIQE	1399.72	5.43898	1000	0.333277	0.0147325
Gαq alone	132	143	IKSLWNDPGIQE	1399.72	5.44013	10000	0.41591	0.0195201
Apyrase treated	132	143	IKSLWNDPGIQE	1399.72	5.43687	10	0.245444	0.0211321
Apyrase treated	132	143	IKSLWNDPGIQE	1399.72	5.4363	100	0.263582	0.0215297
Apyrase treated	132	143	IKSLWNDPGIQE	1399.72	5.4452	1000	0.343756	0.0286539
Apyrase treated	132	143	IKSLWNDPGIQE	1399.72	5.44018	10000	0.430189	0.0205308
Gαq alone	132	144	IKSLWNDPGIQEC	1502.73	5.64617	10	0.194983	0.00721356
Gαq alone	132	144	IKSLWNDPGIQEC	1502.73	5.6432	100	0.194231	0.0100928
Gαq alone	132	144	IKSLWNDPGIQEC	1502.73	5.64531	1000	0.269871	0.0171218
Gαq alone	132	144	IKSLWNDPGIQEC	1502.73	5.64529	10000	0.301959	0.0167991
Apyrase treated	132	144	IKSLWNDPGIQEC	1502.73	5.6432	10	0.191761	0.0126987
Apyrase treated	132	144	IKSLWNDPGIQEC	1502.73	5.63466	100	0.204045	0.0175478
Apyrase treated	132	144	IKSLWNDPGIQEC	1502.73	5.64459	1000	0.267746	0.0217342
Apyrase treated	132	144	IKSLWNDPGIQEC	1502.73	5.64242	10000	0.312448	0.0360445
Gαq alone	136	143	WNDPGIQE	958.427	4.81104	10	0.0422523	0.0203256
Gαq alone	136	143	WNDPGIQE	958.427	4.81297	100	0.0575907	0.0207186
Gαq alone	136	143	WNDPGIQE	958.427	4.81061	1000	0.0657567	0.0236976
Gαq alone	136	143	WNDPGIQE	958.427	4.80793	10000	0.0723023	0.0195441
Apyrase treated	136	143	WNDPGIQE	958.427	4.80788	10	0.0483483	0.0100236
Apyrase treated	136	143	WNDPGIQE	958.427	4.80661	100	0.0609437	0.00917874
Apyrase treated	136	143	WNDPGIQE	958.427	4.81076	1000	0.077003	0.0092328
Apyrase treated	136	143	WNDPGIQE	958.427	4.81122	10000	0.0729177	0.00741915
Gαq alone	136	144	WNDPGIQEC	1061.44	5.18885	10	0.124144	0.00803924
Gαq alone	136	144	WNDPGIQEC	1061.44	5.18962	100	0.121273	0.0191676
Gαq alone	136	144	WNDPGIQEC	1061.44	5.18892	1000	0.142829	0.0178688
Gαq alone	136	144	WNDPGIQEC	1061.44	5.18513	10000	0.161483	0.0147795
Apyrase treated	136	144	WNDPGIQEC	1061.44	5.18465	10	0.122166	0.00881873
Apyrase treated	136	144	WNDPGIQEC	1061.44	5.18565	100	0.104167	0.00674132
Apyrase treated	136	144	WNDPGIQEC	1061.44	5.18946	1000	0.155498	0.0229621
Apyrase treated	136	144	WNDPGIQEC	1061.44	5.18924	10000	0.189345	0.00866824
Gαq alone	144	153	CYDRRREYQL	1401.67	4.06318	10	1.40598	0.0499215
Gαq alone	144	153	CYDRRREYQL	1401.67	4.06637	100	1.60562	0.0175179
Gαq alone	144	153	CYDRRREYQL	1401.67	4.06775	1000	1.77565	0.0377156
Gαq alone	144	153	CYDRRREYQL	1401.67	4.06446	10000	2.54711	0.0244211
Apyrase treated	144	153	CYDRRREYQL	1401.67	4.06415	10	1.3529	0.0421873
Apyrase treated	144	153	CYDRRREYQL	1401.67	4.05756	100	1.61788	0.0507628
Apyrase treated	144	153	CYDRRREYQL	1401.67	4.06675	1000	1.72175	0.0377001
Apyrase treated	144	153	CYDRRREYQL	1401.67	4.06551	10000	2.52079	0.030022
Gαq alone	156	164	STKYYLNDL	1116.56	5.39339	10	0.860595	0.00454893
Gαq alone	156	164	STKYYLNDL	1116.56	5.38662	100	1.85695	0.0142956
Gαq alone	156	164	STKYYLNDL	1116.56	5.3915	1000	2.31948	0.0313417
Gαq alone	156	164	STKYYLNDL	1116.56	5.38933	10000	2.65664	0.0588236
Apyrase treated	156	164	STKYYLNDL	1116.56	5.38896	10	0.886497	0.045726
Apyrase treated	156	164	STKYYLNDL	1116.56	5.38604	100	1.8487	0.0553894
Apyrase treated	156	164	STKYYLNDL	1116.56	5.39462	1000	2.31186	0.0352968
Apyrase treated	156	164	STKYYLNDL	1116.56	5.39086	10000	2.67387	0.0195032
Gαq alone	164	177	LDRVADPAYLPTQQ	1586.82	4.60847	10	1.52403	0.0286614
Gαq alone	164	177	LDRVADPAYLPTQQ	1586.82	4.60694	100	2.06931	0.0178694
Gαq alone	164	177	LDRVADPAYLPTQQ	1586.82	4.60947	1000	2.96232	0.0445998
Gαq alone	164	177	LDRVADPAYLPTQQ	1586.82	4.60455	10000	3.5333	0.0509067
Apyrase treated	164	177	LDRVADPAYLPTQQ	1586.82	4.60495	10	1.51562	0.0221458
Apyrase treated	164	177	LDRVADPAYLPTQQ	1586.82	4.60506	100	2.04972	0.0426984
Apyrase treated	164	177	LDRVADPAYLPTQQ	1586.82	4.61097	1000	2.94577	0.0375821
Apyrase treated	164	177	LDRVADPAYLPTQQ	1586.82	4.60987	10000	3.50211	0.0395796
Gαq alone	165	177	DRVADPAYLPTQQ	1473.73	4.42993	10	1.51936	0.0354545
Gαq alone	165	177	DRVADPAYLPTQQ	1473.73	4.43205	100	2.02244	0.0199745
Gαq alone	165	177	DRVADPAYLPTQQ	1473.73	4.43047	1000	2.79476	0.0204926
Gαq alone	165	177	DRVADPAYLPTQQ	1473.73	4.42715	10000	3.32374	0.0181386
Apyrase treated	165	177	DRVADPAYLPTQQ	1473.73	4.42779	10	1.52129	0.0386526
Apyrase treated	165	177	DRVADPAYLPTQQ	1473.73	4.42717	100	2.02038	0.0327327
Apyrase treated	165	177	DRVADPAYLPTQQ	1473.73	4.42938	1000	2.77185	0.0124704
Apyrase treated	165	177	DRVADPAYLPTQQ	1473.73	4.42791	10000	3.29274	0.0127824
Gαq alone	165	180	DRVADPAYLPTQQDVL	1800.91	5.41778	10	1.6868	0.0147248
Gαq alone	165	180	DRVADPAYLPTQQDVL	1800.91	5.40798	100	2.15929	0.0259634
Gαq alone	165	180	DRVADPAYLPTQQDVL	1800.91	5.41361	1000	2.96958	0.06785
Gαq alone	165	180	DRVADPAYLPTQQDVL	1800.91	5.41573	10000	3.50827	0.0785239
Apyrase treated	165	180	DRVADPAYLPTQQDVL	1800.91	5.41166	10	1.69686	0.0332071
Apyrase treated	165	180	DRVADPAYLPTQQDVL	1800.91	5.4113	100	2.22003	0.0461036
Apyrase treated	165	180	DRVADPAYLPTQQDVL	1800.91	5.41896	1000	2.93371	0.0181955
Apyrase treated	165	180	DRVADPAYLPTQQDVL	1800.91	5.41466	10000	3.56171	0.0809169
Gαq alone	180	193	LRVRVPTTGIIEYP	1613.94	2.61646	10	1.86775	0.0113167
Gαq alone	180	193	LRVRVPTTGIIEYP	1613.94	2.61831	100	2.95233	0.058532
Gαq alone	180	193	LRVRVPTTGIIEYP	1613.94	2.61827	1000	3.37762	0.060578
Gαq alone	180	193	LRVRVPTTGIIEYP	1613.94	2.61823	10000	3.65948	0.0136341
Apyrase treated	180	193	LRVRVPTTGIIEYP	1613.94	2.61838	10	1.88763	0.0564027
Apyrase treated	180	193	LRVRVPTTGIIEYP	1613.94	2.6175	100	2.92168	0.027445
Apyrase treated	180	193	LRVRVPTTGIIEYP	1613.94	2.6175	1000	3.35352	0.0314258
Apyrase treated	180	193	LRVRVPTTGIIEYP	1613.94	2.61706	10000	3.68906	0.0225856
Gαq alone	181	196	RVRVPTTGIIEYPFDL	1876.03	6.29203	10	2.35573	0.0279051
Gαq alone	181	196	RVRVPTTGIIEYPFDL	1876.03	6.28805	100	3.90793	0.0441952
Gαq alone	181	196	RVRVPTTGIIEYPFDL	1876.03	6.29208	1000	4.77865	0.0209538
Gαq alone	181	196	RVRVPTTGIIEYPFDL	1876.03	6.28871	10000	5.50585	0.0521247
Apyrase treated	181	196	RVRVPTTGIIEYPFDL	1876.03	6.29302	10	2.35226	0.0431478
Apyrase treated	181	196	RVRVPTTGIIEYPFDL	1876.03	6.28473	100	3.85921	0.0694904
Apyrase treated	181	196	RVRVPTTGIIEYPFDL	1876.03	6.29275	1000	4.78998	0.06137
Apyrase treated	181	196	RVRVPTTGIIEYPFDL	1876.03	6.28761	10000	5.53208	0.0343626
Gαq alone	181	197	RVRVPTTGIIEYPFDLQ	2004.09	5.93829	10	2.89442	0.0234896
Gαq alone	181	197	RVRVPTTGIIEYPFDLQ	2004.09	5.93782	100	4.50024	0.062978
Gαq alone	181	197	RVRVPTTGIIEYPFDLQ	2004.09	5.9428	1000	5.35443	0.0412048
Gαq alone	181	197	RVRVPTTGIIEYPFDLQ	2004.09	5.92765	10000	6.06531	0.0898327
Apyrase treated	181	197	RVRVPTTGIIEYPFDLQ	2004.09	5.93466	10	2.88712	0.0759422
Apyrase treated	181	197	RVRVPTTGIIEYPFDLQ	2004.09	5.93372	100	4.45014	0.0792475
Apyrase treated	181	197	RVRVPTTGIIEYPFDLQ	2004.09	5.93318	1000	5.31952	0.0795178
Apyrase treated	181	197	RVRVPTTGIIEYPFDLQ	2004.09	5.93745	10000	6.07769	0.0710526
Gαq alone	189	196	IIEYPFDL	1009.52	7.13481	10	0.332421	0.00717541
Gαq alone	189	196	IIEYPFDL	1009.52	7.13249	100	0.686261	0.014572
Gαq alone	189	196	IIEYPFDL	1009.52	7.1367	1000	0.895752	0.0141853
Gαq alone	189	196	IIEYPFDL	1009.52	7.13343	10000	1.34164	0.0206398
Apyrase treated	189	196	IIEYPFDL	1009.52	7.13587	10	0.331592	0.0125645
Apyrase treated	189	196	IIEYPFDL	1009.52	7.12962	100	0.674375	0.011956
Apyrase treated	189	196	IIEYPFDL	1009.52	7.13514	1000	0.910456	0.0186238
Apyrase treated	189	196	IIEYPFDL	1009.52	7.1315	10000	1.35351	0.00948284
Gαq alone	189	197	IIEYPFDLQ	1137.58	6.55926	10	0.62634	0.018621
Gαq alone	189	197	IIEYPFDLQ	1137.58	6.55656	100	0.909362	0.00662317
Gαq alone	189	197	IIEYPFDLQ	1137.58	6.55879	1000	1.10745	0.017936
Gαq alone	189	197	IIEYPFDLQ	1137.58	6.55487	10000	1.52804	0.0179181
Apyrase treated	189	197	IIEYPFDLQ	1137.58	6.55925	10	0.606028	0.0198156
Apyrase treated	189	197	IIEYPFDLQ	1137.58	6.55394	100	0.921276	0.0228713
Apyrase treated	189	197	IIEYPFDLQ	1137.58	6.55858	1000	1.13928	0.0457797
Apyrase treated	189	197	IIEYPFDLQ	1137.58	6.55634	10000	1.54526	0.00613842
Gαq alone	189	198	IIEYPFDLQS	1224.61	6.42396	10	1.07568	0.0231738
Gαq alone	189	198	IIEYPFDLQS	1224.61	6.42137	100	1.39663	0.020746
Gαq alone	189	198	IIEYPFDLQS	1224.61	6.42551	1000	1.57322	0.0278564
Gαq alone	189	198	IIEYPFDLQS	1224.61	6.42204	10000	2.01855	0.0185156
Apyrase treated	189	198	IIEYPFDLQS	1224.61	6.42606	10	1.06122	0.026834
Apyrase treated	189	198	IIEYPFDLQS	1224.61	6.4191	100	1.3892	0.0193022
Apyrase treated	189	198	IIEYPFDLQS	1224.61	6.42529	1000	1.61612	0.0265156
Apyrase treated	189	198	IIEYPFDLQS	1224.61	6.42299	10000	2.02657	0.00994579
Gαq alone	200	221	IFRMVDVGGQRSERRKWIHCFE	2749.39	4.88321	10	1.65091	0.0576354
Gαq alone	200	221	IFRMVDVGGQRSERRKWIHCFE	2749.39	4.88049	100	2.61515	0.070286
Gαq alone	200	221	IFRMVDVGGQRSERRKWIHCFE	2749.39	4.87438	1000	4.27772	0.0511974
Gαq alone	200	221	IFRMVDVGGQRSERRKWIHCFE	2749.39	4.87498	10000	6.07008	0.0933327
Apyrase treated	200	221	IFRMVDVGGQRSERRKWIHCFE	2749.39	4.87662	10	1.64351	0.0539169
Apyrase treated	200	221	IFRMVDVGGQRSERRKWIHCFE	2749.39	4.87567	100	2.66421	0.0292559
Apyrase treated	200	221	IFRMVDVGGQRSERRKWIHCFE	2749.39	4.87272	1000	4.24736	0.0251799
Apyrase treated	200	221	IFRMVDVGGQRSERRKWIHCFE	2749.39	4.87729	10000	6.09626	0.0927224
Gαq alone	202	219	RMVDVGGQRSERRKWIHC	2213.13	3.77598	10	2.88306	0.0240749
Gαq alone	202	219	RMVDVGGQRSERRKWIHC	2213.13	3.77532	100	3.62743	0.0541028
Gαq alone	202	219	RMVDVGGQRSERRKWIHC	2213.13	3.77269	1000	5.14699	0.0780181
Gαq alone	202	219	RMVDVGGQRSERRKWIHC	2213.13	3.76993	10000	6.04064	0.10423
Apyrase treated	202	219	RMVDVGGQRSERRKWIHC	2213.13	3.77233	10	2.88131	0.0553912
Apyrase treated	202	219	RMVDVGGQRSERRKWIHC	2213.13	3.77224	100	3.61963	0.0918221
Apyrase treated	202	219	RMVDVGGQRSERRKWIHC	2213.13	3.7765	1000	5.09026	0.061825
Apyrase treated	202	219	RMVDVGGQRSERRKWIHC	2213.13	3.77335	10000	6.04178	0.0388683
Gαq alone	220	227	FENVTSIM	940.444	5.89758	10	0.626973	0.00648627
Gαq alone	220	227	FENVTSIM	940.444	5.89318	100	0.958485	0.021667
Gαq alone	220	227	FENVTSIM	940.444	5.89724	1000	1.41333	0.0201185
Gαq alone	220	227	FENVTSIM	940.444	5.89275	10000	1.79121	0.0625972
Apyrase treated	220	227	FENVTSIM	940.444	5.89745	10	0.626977	0.0264918
Apyrase treated	220	227	FENVTSIM	940.444	5.88957	100	0.960273	0.0438327
Apyrase treated	220	227	FENVTSIM	940.444	5.89364	1000	1.4239	0.0163749
Apyrase treated	220	227	FENVTSIM	940.444	5.89333	10000	1.7837	0.0257524
Gαq alone	220	228	FENVTSIMF	1087.51	6.91914	10	0.736378	0.00592104
Gαq alone	220	228	FENVTSIMF	1087.51	6.91863	100	1.21129	0.0487857
Gαq alone	220	228	FENVTSIMF	1087.51	6.91994	1000	1.54715	0.0150892
Gαq alone	220	228	FENVTSIMF	1087.51	6.91369	10000	1.95662	0.0632468
Apyrase treated	220	228	FENVTSIMF	1087.51	6.92044	10	0.720218	0.013299
Apyrase treated	220	228	FENVTSIMF	1087.51	6.9126	100	1.17275	0.0541756
Apyrase treated	220	228	FENVTSIMF	1087.51	6.91841	1000	1.57166	0.00514465
Apyrase treated	220	228	FENVTSIMF	1087.51	6.91351	10000	2.0054	0.0271932
Gαq alone	222	228	NVTSIMF	811.402	6.41333	10	0.43021	0.0184221
Gαq alone	222	228	NVTSIMF	811.402	6.41116	100	0.701426	0.00376529
Gαq alone	222	228	NVTSIMF	811.402	6.41465	1000	0.723626	0.00647279
Gαq alone	222	228	NVTSIMF	811.402	6.41135	10000	0.859956	0.00539378
Apyrase treated	222	228	NVTSIMF	811.402	6.41501	10	0.428542	0.0220059
Apyrase treated	222	228	NVTSIMF	811.402	6.40742	100	0.706064	0.0231004
Apyrase treated	222	228	NVTSIMF	811.402	6.4141	1000	0.735906	0.0149527
Apyrase treated	222	228	NVTSIMF	811.402	6.41196	10000	0.861226	0.0046418
Gαq alone	240	255	VESDNENRMEESKALF	1897.86	5.00214	10	1.20368	0.0246062
Gαq alone	240	255	VESDNENRMEESKALF	1897.86	5.00478	100	1.4456	0.0277699
Gαq alone	240	255	VESDNENRMEESKALF	1897.86	5.00327	1000	2.66663	0.0337677
Gαq alone	240	255	VESDNENRMEESKALF	1897.86	4.99732	10000	4.04141	0.0266154
Apyrase treated	240	255	VESDNENRMEESKALF	1897.86	5.00037	10	1.17669	0.0338719
Apyrase treated	240	255	VESDNENRMEESKALF	1897.86	4.99662	100	1.43664	0.0231796
Apyrase treated	240	255	VESDNENRMEESKALF	1897.86	5.00215	1000	2.69041	0.0625139
Apyrase treated	240	255	VESDNENRMEESKALF	1897.86	5.00368	10000	4.07472	0.0296017
Gαq alone	255	264	FRTIITYPWF	1343.71	7.18881	10	0.244287	0.0162314
Gαq alone	255	264	FRTIITYPWF	1343.71	7.18482	100	1.05216	0.0143481
Gαq alone	255	264	FRTIITYPWF	1343.71	7.19042	1000	1.6648	0.0125304
Gαq alone	255	264	FRTIITYPWF	1343.71	7.1841	10000	2.66872	0.0205114
Apyrase treated	255	264	FRTIITYPWF	1343.71	7.18729	10	0.283814	0.0414711
Apyrase treated	255	264	FRTIITYPWF	1343.71	7.17692	100	1.04821	0.0321472
Apyrase treated	255	264	FRTIITYPWF	1343.71	7.18538	1000	1.65697	0.0119432
Apyrase treated	255	264	FRTIITYPWF	1343.71	7.18001	10000	2.65117	0.0270253
Gαq alone	255	267	FRTIITYPWFQNS	1672.85	6.63736	10	0.95758	0.0210114
Gαq alone	255	267	FRTIITYPWFQNS	1672.85	6.63383	100	2.36853	0.0503981
Gαq alone	255	267	FRTIITYPWFQNS	1672.85	6.63672	1000	2.99977	0.0141562
Gαq alone	255	267	FRTIITYPWFQNS	1672.85	6.63088	10000	3.99821	0.0384826
Apyrase treated	255	267	FRTIITYPWFQNS	1672.85	6.63905	10	0.999135	0.0593821
Apyrase treated	255	267	FRTIITYPWFQNS	1672.85	6.62943	100	2.32154	0.0786201
Apyrase treated	255	267	FRTIITYPWFQNS	1672.85	6.63461	1000	2.99229	0.0133563
Apyrase treated	255	267	FRTIITYPWFQNS	1672.85	6.63135	10000	4.04154	0.0275178
Gαq alone	255	268	FRTIITYPWFQNSS	1759.88	6.56685	10	0.918806	0.0087818
Gαq alone	255	268	FRTIITYPWFQNSS	1759.88	6.56258	100	2.34072	0.0274565
Gαq alone	255	268	FRTIITYPWFQNSS	1759.88	6.56377	1000	3.16754	0.0648075
Gαq alone	255	268	FRTIITYPWFQNSS	1759.88	6.5578	10000	4.22718	0.0316458
Apyrase treated	255	268	FRTIITYPWFQNSS	1759.88	6.56578	10	0.948398	0.0550852
Apyrase treated	255	268	FRTIITYPWFQNSS	1759.88	6.56065	100	2.32281	0.0493156
Apyrase treated	255	268	FRTIITYPWFQNSS	1759.88	6.56506	1000	3.2016	0.0313704
Apyrase treated	255	268	FRTIITYPWFQNSS	1759.88	6.56109	10000	4.23521	0.00513314
Gαq alone	256	264	RTIITYPWF	1196.65	6.85355	10	0.272143	0.0101323
Gαq alone	256	264	RTIITYPWF	1196.65	6.85103	100	1.08268	0.0183294
Gαq alone	256	264	RTIITYPWF	1196.65	6.8555	1000	1.65946	0.0122793
Gαq alone	256	264	RTIITYPWF	1196.65	6.84967	10000	2.50294	0.0233277
Apyrase treated	256	264	RTIITYPWF	1196.65	6.85435	10	0.291471	0.0526745
Apyrase treated	256	264	RTIITYPWF	1196.65	6.84372	100	1.06304	0.018392
Apyrase treated	256	264	RTIITYPWF	1196.65	6.85145	1000	1.66169	0.00735844
Apyrase treated	256	264	RTIITYPWF	1196.65	6.84792	10000	2.49902	0.00907014
Gαq alone	256	267	RTIITYPWFQNS	1525.78	6.27549	10	1.02183	0.010139
Gαq alone	256	267	RTIITYPWFQNS	1525.78	6.27293	100	2.46058	0.0210372
Gαq alone	256	267	RTIITYPWFQNS	1525.78	6.27499	1000	3.09291	0.0273358
Gαq alone	256	267	RTIITYPWFQNS	1525.78	6.27232	10000	3.96144	0.00938566
Apyrase treated	256	267	RTIITYPWFQNS	1525.78	6.27675	10	1.03064	0.0646439
Apyrase treated	256	267	RTIITYPWFQNS	1525.78	6.27059	100	2.43763	0.046057
Apyrase treated	256	267	RTIITYPWFQNS	1525.78	6.27523	1000	3.13736	0.0284174
Apyrase treated	256	267	RTIITYPWFQNS	1525.78	6.27202	10000	3.97293	0.00539839
Gαq alone	256	268	RTIITYPWFQNSS	1612.81	6.20157	10	0.996305	0.0350636
Gαq alone	256	268	RTIITYPWFQNSS	1612.81	6.19796	100	2.54432	0.0397251
Gαq alone	256	268	RTIITYPWFQNSS	1612.81	6.19817	1000	3.39457	0.0210127
Gαq alone	256	268	RTIITYPWFQNSS	1612.81	6.19617	10000	4.25775	0.0178841
Apyrase treated	256	268	RTIITYPWFQNSS	1612.81	6.20068	10	1.02391	0.0735542
Apyrase treated	256	268	RTIITYPWFQNSS	1612.81	6.19436	100	2.52364	0.064194
Apyrase treated	256	268	RTIITYPWFQNSS	1612.81	6.20041	1000	3.4261	0.0275796
Apyrase treated	256	268	RTIITYPWFQNSS	1612.81	6.19611	10000	4.27646	0.00312598
Gαq alone	256	269	RTIITYPWFQNSSV	1711.88	6.36253	10	1.19978	0.0662671
Gαq alone	256	269	RTIITYPWFQNSSV	1711.88	6.35812	100	3.21894	0.0697885
Gαq alone	256	269	RTIITYPWFQNSSV	1711.88	6.36065	1000	4.10132	0.015834
Gαq alone	256	269	RTIITYPWFQNSSV	1711.88	6.35895	10000	5.01911	0.0354259
Apyrase treated	256	269	RTIITYPWFQNSSV	1711.88	6.36229	10	1.21793	0.110124
Apyrase treated	256	269	RTIITYPWFQNSSV	1711.88	6.35447	100	3.17089	0.0535326
Apyrase treated	256	269	RTIITYPWFQNSSV	1711.88	6.35998	1000	4.14165	0.0218546
Apyrase treated	256	269	RTIITYPWFQNSSV	1711.88	6.35473	10000	5.06206	0.0195442
Gαq alone	271	287	LFLNKKDLLEEKIMYSH	2121.14	5.1707	10	0.107137	0.00384856
Gαq alone	271	287	LFLNKKDLLEEKIMYSH	2121.14	5.17666	100	0.905772	0.080453
Gαq alone	271	287	LFLNKKDLLEEKIMYSH	2121.14	5.17553	1000	2.17822	0.011085
Gαq alone	271	287	LFLNKKDLLEEKIMYSH	2121.14	5.16875	10000	3.73801	0.0764533
Apyrase treated	271	287	LFLNKKDLLEEKIMYSH	2121.14	5.16679	10	0.112019	0.0360172
Apyrase treated	271	287	LFLNKKDLLEEKIMYSH	2121.14	5.17124	100	0.857648	0.0720319
Apyrase treated	271	287	LFLNKKDLLEEKIMYSH	2121.14	5.17465	1000	2.18352	0.0505407
Apyrase treated	271	287	LFLNKKDLLEEKIMYSH	2121.14	5.1749	10000	3.73474	0.097124
Gαq alone	272	279	FLNKKDLL	990.598	4.84318	10	0.154065	0.00541326
Gαq alone	272	279	FLNKKDLL	990.598	4.84469	100	0.128298	0.00969426
Gαq alone	272	279	FLNKKDLL	990.598	4.84399	1000	0.204131	0.0111904
Gαq alone	272	279	FLNKKDLL	990.598	4.83933	10000	0.705608	0.00897287
Apyrase treated	272	279	FLNKKDLL	990.598	4.84244	10	0.138717	0.02704
Apyrase treated	272	279	FLNKKDLL	990.598	4.83954	100	0.109523	0.0338237
Apyrase treated	272	279	FLNKKDLL	990.598	4.84348	1000	0.228609	0.0201077
Apyrase treated	272	279	FLNKKDLL	990.598	4.84225	10000	0.700654	0.0246239
Gαq alone	272	281	FLNKKDLLEE	1248.68	4.71518	10	0.161438	0.00730555
Gαq alone	272	281	FLNKKDLLEE	1248.68	4.71577	100	0.26871	0.00594333
Gαq alone	272	281	FLNKKDLLEE	1248.68	4.71616	1000	0.713335	0.0427547
Gαq alone	272	281	FLNKKDLLEE	1248.68	4.71233	10000	1.26188	0.0358066
Apyrase treated	272	281	FLNKKDLLEE	1248.68	4.71013	10	0.167181	0.041
Apyrase treated	272	281	FLNKKDLLEE	1248.68	4.71203	100	0.270849	0.0195978
Apyrase treated	272	281	FLNKKDLLEE	1248.68	4.71623	1000	0.7224	0.00534505
Apyrase treated	272	281	FLNKKDLLEE	1248.68	4.71605	10000	1.28337	0.034142
Gαq alone	282	288	KIMYSHL	891.476	4.26054	10	0.2086	0.0406208
Gαq alone	282	288	KIMYSHL	891.476	4.26006	100	0.36945	0.0281457
Gαq alone	282	288	KIMYSHL	891.476	4.2592	1000	0.858076	0.00618746
Gαq alone	282	288	KIMYSHL	891.476	4.25428	10000	1.70708	0.0253283
Apyrase treated	282	288	KIMYSHL	891.476	4.25847	10	0.227983	0.0765065
Apyrase treated	282	288	KIMYSHL	891.476	4.25496	100	0.381175	0.0200071
Apyrase treated	282	288	KIMYSHL	891.476	4.26311	1000	0.856544	0.0116248
Apyrase treated	282	288	KIMYSHL	891.476	4.25938	10000	1.68426	0.0106573
Gαq alone	289	303	VDYFPEYDGPQRDAQ	1799.79	5.2074	10	1.96614	0.0422643
Gαq alone	289	303	VDYFPEYDGPQRDAQ	1799.79	5.20754	100	3.24979	0.033953
Gαq alone	289	303	VDYFPEYDGPQRDAQ	1799.79	5.20699	1000	3.42153	0.0292882
Gαq alone	289	303	VDYFPEYDGPQRDAQ	1799.79	5.20352	10000	3.50602	0.0628912
Apyrase treated	289	303	VDYFPEYDGPQRDAQ	1799.79	5.20232	10	1.94841	0.0612864
Apyrase treated	289	303	VDYFPEYDGPQRDAQ	1799.79	5.20208	100	3.24563	0.0515938
Apyrase treated	289	303	VDYFPEYDGPQRDAQ	1799.79	5.20671	1000	3.43064	0.0936469
Apyrase treated	289	303	VDYFPEYDGPQRDAQ	1799.79	5.20652	10000	3.56326	0.0663274
Gαq alone	289	304	VDYFPEYDGPQRDAQA	1870.82	5.23082	10	2.05922	0.0125134
Gαq alone	289	304	VDYFPEYDGPQRDAQA	1870.82	5.23293	100	3.28611	0.0245579
Gαq alone	289	304	VDYFPEYDGPQRDAQA	1870.82	5.23006	1000	3.6334	0.0576808
Gαq alone	289	304	VDYFPEYDGPQRDAQA	1870.82	5.22699	10000	4.13569	0.0545754
Apyrase treated	289	304	VDYFPEYDGPQRDAQA	1870.82	5.22837	10	2.04307	0.0158923
Apyrase treated	289	304	VDYFPEYDGPQRDAQA	1870.82	5.22811	100	3.25677	0.0619661
Apyrase treated	289	304	VDYFPEYDGPQRDAQA	1870.82	5.23006	1000	3.6548	0.0447233
Apyrase treated	289	304	VDYFPEYDGPQRDAQA	1870.82	5.23099	10000	4.15538	0.0411062
Gαq alone	289	307	VDYFPEYDGPQRDAQAARE	2227.01	4.90117	10	2.05829	0.0298578
Gαq alone	289	307	VDYFPEYDGPQRDAQAARE	2227.01	4.89899	100	3.32228	0.057358
Gαq alone	289	307	VDYFPEYDGPQRDAQAARE	2227.01	4.90101	1000	3.72587	0.0257929
Gαq alone	289	307	VDYFPEYDGPQRDAQAARE	2227.01	4.89664	10000	4.23814	0.0699275
Apyrase treated	289	307	VDYFPEYDGPQRDAQAARE	2227.01	4.89719	10	2.07456	0.0638378
Apyrase treated	289	307	VDYFPEYDGPQRDAQAARE	2227.01	4.89413	100	3.34385	0.0950827
Apyrase treated	289	307	VDYFPEYDGPQRDAQAARE	2227.01	4.90048	1000	3.80178	0.0412845
Apyrase treated	289	307	VDYFPEYDGPQRDAQAARE	2227.01	4.90141	10000	4.34684	0.0667081
Gαq alone	313	321	FVDLNPDSD	1021.45	4.99951	10	0.961877	0.0501808
Gαq alone	313	321	FVDLNPDSD	1021.45	5.00289	100	1.69404	0.0490348
Gαq alone	313	321	FVDLNPDSD	1021.45	5.00522	1000	2.02813	0.0213185
Gαq alone	313	321	FVDLNPDSD	1021.45	4.99979	10000	2.29279	0.0294031
Apyrase treated	313	321	FVDLNPDSD	1021.45	4.99997	10	0.969536	0.024915
Apyrase treated	313	321	FVDLNPDSD	1021.45	4.99988	100	1.65601	0.027354
Apyrase treated	313	321	FVDLNPDSD	1021.45	5.00268	1000	2.04419	0.0260691
Apyrase treated	313	321	FVDLNPDSD	1021.45	5.00438	10000	2.34707	0.0447493
Gαq alone	313	325	FVDLNPDSDKIIY	1538.77	5.65568	10	1.2265	0.0154378
Gαq alone	313	325	FVDLNPDSDKIIY	1538.77	5.65169	100	2.53378	0.0735279
Gαq alone	313	325	FVDLNPDSDKIIY	1538.77	5.65508	1000	3.62208	0.0407731
Gαq alone	313	325	FVDLNPDSDKIIY	1538.77	5.65418	10000	4.05992	0.0559066
Apyrase treated	313	325	FVDLNPDSDKIIY	1538.77	5.65409	10	1.24952	0.0471916
Apyrase treated	313	325	FVDLNPDSDKIIY	1538.77	5.64297	100	2.54642	0.0377889
Apyrase treated	313	325	FVDLNPDSDKIIY	1538.77	5.65314	1000	3.63791	0.0442579
Apyrase treated	313	325	FVDLNPDSDKIIY	1538.77	5.64957	10000	4.08775	0.0066299
Gαq alone	313	328	FVDLNPDSDKIIYSHF	1909.93	5.70086	10	1.72979	0.0224073
Gαq alone	313	328	FVDLNPDSDKIIYSHF	1909.93	5.70016	100	3.5488	0.0448831
Gαq alone	313	328	FVDLNPDSDKIIYSHF	1909.93	5.70099	1000	4.6279	0.079892
Gαq alone	313	328	FVDLNPDSDKIIYSHF	1909.93	5.69853	10000	4.97433	0.0727412
Apyrase treated	313	328	FVDLNPDSDKIIYSHF	1909.93	5.70778	10	1.72881	0.0536875
Apyrase treated	313	328	FVDLNPDSDKIIYSHF	1909.93	5.68846	100	3.51895	0.0655663
Apyrase treated	313	328	FVDLNPDSDKIIYSHF	1909.93	5.69498	1000	4.6432	0.0762431
Apyrase treated	313	328	FVDLNPDSDKIIYSHF	1909.93	5.69029	10000	5.02624	0.0481322
Gαq alone	314	328	VDLNPDSDKIIYSHF	1762.86	5.40249	10	1.77005	0.0659297
Gαq alone	314	328	VDLNPDSDKIIYSHF	1762.86	5.38636	100	3.55658	0.0347836
Gαq alone	314	328	VDLNPDSDKIIYSHF	1762.86	5.39151	1000	4.62792	0.0955095
Gαq alone	314	328	VDLNPDSDKIIYSHF	1762.86	5.39239	10000	4.82111	0.0729098
Apyrase treated	314	328	VDLNPDSDKIIYSHF	1762.86	5.39515	10	1.76876	0.076221
Apyrase treated	314	328	VDLNPDSDKIIYSHF	1762.86	5.3897	100	3.48222	0.0252233
Apyrase treated	314	328	VDLNPDSDKIIYSHF	1762.86	5.39863	1000	4.59577	0.0700178
Apyrase treated	314	328	VDLNPDSDKIIYSHF	1762.86	5.3912	10000	4.82373	0.046053
Gαq alone	315	328	DLNPDSDKIIYSHF	1663.8	5.69875	10	1.44652	0.0551517
Gαq alone	315	328	DLNPDSDKIIYSHF	1663.8	5.69869	100	2.98791	0.0715242
Gαq alone	315	328	DLNPDSDKIIYSHF	1663.8	5.69912	1000	3.91756	0.0547958
Gαq alone	315	328	DLNPDSDKIIYSHF	1663.8	5.6966	10000	4.20724	0.0840414
Apyrase treated	315	328	DLNPDSDKIIYSHF	1663.8	5.70623	10	1.4666	0.0711016
Apyrase treated	315	328	DLNPDSDKIIYSHF	1663.8	5.68633	100	2.95093	0.071591
Apyrase treated	315	328	DLNPDSDKIIYSHF	1663.8	5.69287	1000	3.87189	0.0391172
Apyrase treated	315	328	DLNPDSDKIIYSHF	1663.8	5.6887	10000	4.19226	0.0507732
Gαq alone	332	339	TDTENIRF	995.479	5.23891	10	1.05469	0.0159212
Gαq alone	332	339	TDTENIRF	995.479	5.23836	100	1.93494	0.0313651
Gαq alone	332	339	TDTENIRF	995.479	5.2362	1000	2.80115	0.0557371
Gαq alone	332	339	TDTENIRF	995.479	5.23319	10000	2.94906	0.0391586
Apyrase treated	332	339	TDTENIRF	995.479	5.23661	10	1.04561	0.0128294
Apyrase treated	332	339	TDTENIRF	995.479	5.23476	100	1.90771	0.0277446
Apyrase treated	332	339	TDTENIRF	995.479	5.23634	1000	2.80171	0.0326566
Apyrase treated	332	339	TDTENIRF	995.479	5.23781	10000	2.93319	0.0484023
Gαq alone	340	351	VFAAVKDTILQL	1317.78	6.24639	10	1.04759	0.0217726
Gαq alone	340	351	VFAAVKDTILQL	1317.78	6.24254	100	2.5443	0.0494108
Gαq alone	340	351	VFAAVKDTILQL	1317.78	6.2389	1000	3.99941	0.0173265
Gαq alone	340	351	VFAAVKDTILQL	1317.78	6.23425	10000	5.50332	0.0343211
Apyrase treated	340	351	VFAAVKDTILQL	1317.78	6.24809	10	1.07097	0.0693721
Apyrase treated	340	351	VFAAVKDTILQL	1317.78	6.23828	100	2.47702	0.0148353
Apyrase treated	340	351	VFAAVKDTILQL	1317.78	6.23974	1000	4.02981	0.0562078
Apyrase treated	340	351	VFAAVKDTILQL	1317.78	6.23328	10000	5.54565	0.0294753
Gαq alone	342	349	AAVKDTIL	830.498	4.7549	10	0.202615	0.0217379
Gαq alone	342	349	AAVKDTIL	830.498	4.75533	100	0.906137	0.0225176
Gαq alone	342	349	AAVKDTIL	830.498	4.7551	1000	2.08877	0.0141484
Gαq alone	342	349	AAVKDTIL	830.498	4.75115	10000	2.98824	0.0336729
Apyrase treated	342	349	AAVKDTIL	830.498	4.75291	10	0.211979	0.0422093
Apyrase treated	342	349	AAVKDTIL	830.498	4.74898	100	0.883338	0.0219373
Apyrase treated	342	349	AAVKDTIL	830.498	4.75514	1000	2.09405	0.0134602
Apyrase treated	342	349	AAVKDTIL	830.498	4.75495	10000	2.98698	0.0248073
Gαq alone	342	351	AAVKDTILQL	1071.64	5.65583	10	0.924067	0.0210621
Gαq alone	342	351	AAVKDTILQL	1071.64	5.64704	100	2.19059	0.0540076
Gαq alone	342	351	AAVKDTILQL	1071.64	5.64892	1000	3.35243	0.051095
Gαq alone	342	351	AAVKDTILQL	1071.64	5.64778	10000	4.30667	0.065825
Apyrase treated	342	351	AAVKDTILQL	1071.64	5.65139	10	0.923762	0.0371662
Apyrase treated	342	351	AAVKDTILQL	1071.64	5.6404	100	2.10813	0.0331653
Apyrase treated	342	351	AAVKDTILQL	1071.64	5.64935	1000	3.35741	0.031658
Apyrase treated	342	351	AAVKDTILQL	1071.64	5.64558	10000	4.30255	0.0459455
Gαq alone	343	351	AVKDTILQL	1000.6	5.64058	10	0.959138	0.0276846
Gαq alone	343	351	AVKDTILQL	1000.6	5.63127	100	2.23389	0.0238708
Gαq alone	343	351	AVKDTILQL	1000.6	5.63092	1000	3.37478	0.0359134
Gαq alone	343	351	AVKDTILQL	1000.6	5.62974	10000	4.1436	0.0564623
Apyrase treated	343	351	AVKDTILQL	1000.6	5.63358	10	0.977327	0.0578303
Apyrase treated	343	351	AVKDTILQL	1000.6	5.6248	100	2.20273	0.0421828
Apyrase treated	343	351	AVKDTILQL	1000.6	5.63366	1000	3.36522	0.0178962
Apyrase treated	343	351	AVKDTILQL	1000.6	5.62995	10000	4.17957	0.0444164
Gαq alone	352	359	NLKEYNLV	992.541	5.07791	10	3.04864	0.034484
Gαq alone	352	359	NLKEYNLV	992.541	5.07672	100	3.50934	0.0283691
Gαq alone	352	359	NLKEYNLV	992.541	5.07654	1000	3.53814	0.0565811
Gαq alone	352	359	NLKEYNLV	992.541	5.07418	10000	3.51064	0.0318895
Apyrase treated	352	359	NLKEYNLV	992.541	5.07409	10	3.02622	0.0515168
Apyrase treated	352	359	NLKEYNLV	992.541	5.07125	100	3.46969	0.0562806
Apyrase treated	352	359	NLKEYNLV	992.541	5.07938	1000	3.53674	0.0556587
Apyrase treated	352	359	NLKEYNLV	992.541	5.07939	10000	3.53279	0.0431327

## Sheet: Data 2
Data 2a. Deuterium uptake levels of HDX-MS of Gq α-subunit upon M3 coupling. This data corresponds to Fig. 1c, Fig. 2, and Fig. 3b										Data 2b. Deuterium uptake levels of HDX-MS of Gq β-subunit upon M3 coupling. This data corresponds to Fig. 3e										Data 2c. Deuterium uptake levels of HDX-MS of Gq γ-subunit upon M3 coupling										Data 2d. Deuterium uptake levels of HDX-MS of M3 upon Gq coupling. This data corresponds to Supplementary Fig. 4
Gq-α										Gq-β										Gq-γ										M3 (Gq bound)
Protein state	Start	End	Sequence	Peptide mass (Da)	Retention time (min)	HDX time (sec)	Uptake (D)	Uptake SD (D)		Protein state	Start	End	Sequence	Peptide mass (Da)	Retention time (min)	HDX time (sec)	Uptake (D)	Uptake SD (D)		Protein state	Start	End	Sequence	Peptide mass (Da)	Retention time (min)	HDX time (sec)	Uptake (D)	Uptake SD (D)		Protein state	Start	End	Sequence	Peptide mass (Da)	Retention time (min)	HDX time (sec)	Uptake (D)	Uptake SD (D)
Gαq alone	16	26	KEARRINDEIE	1372.72	5.20065	10	1.63345	0.02045		Gβ1 alone		4	MHHHHHHGSSGSEL	1589.68	2.52458	10	1.66071	0.0450923		Gγ2 alone	1	22	MASNNTASIAQARKLVEQLKME	2433.26	4.13042	10	4.74765	0.249883		M3 alone	20	37	WIHSPSDAGLPPGTVTHF	1918.94	5.24768	10	4.76832	0.104146
Gαq alone	16	26	KEARRINDEIE	1372.72	5.19582	100	1.99641	0.00273761		Gβ1 alone		4	MHHHHHHGSSGSEL	1589.68	2.52993	100	1.76779	0.051699		Gγ2 alone	1	22	MASNNTASIAQARKLVEQLKME	2433.26	4.11923	100	5.55655	0.0858575		M3 alone	20	37	WIHSPSDAGLPPGTVTHF	1918.94	5.2341	100	4.72415	0.139928
Gαq alone	16	26	KEARRINDEIE	1372.72	5.19611	1000	2.88562	0.0267459		Gβ1 alone		4	MHHHHHHGSSGSEL	1589.68	2.51265	1000	1.71026	0.0518728		Gγ2 alone	1	22	MASNNTASIAQARKLVEQLKME	2433.26	4.14034	1000	5.82809	0.173359		M3 alone	20	37	WIHSPSDAGLPPGTVTHF	1918.94	5.25165	1000	4.81242	0.0646992
Gαq alone	16	26	KEARRINDEIE	1372.72	5.20942	10000	3.488	0.0332054		Gβ1 alone		4	MHHHHHHGSSGSEL	1589.68	2.51992	10000	1.68878	0.0786118		Gγ2 alone	1	22	MASNNTASIAQARKLVEQLKME	2433.26	4.13914	10000	6.15368	0.186786		M3 alone	20	37	WIHSPSDAGLPPGTVTHF	1918.94	5.2649	10000	4.79118	0.0865729
M3 bound	16	26	KEARRINDEIE	1372.72	5.17286	10	1.47976	0.0968707		M3 bound		4	MHHHHHHGSSGSEL	1589.68	2.52044	10	1.5937	0.0512381		M3 bound	1	22	MASNNTASIAQARKLVEQLKME	2433.26	4.10081	10	4.56289	0.132398		Gq bound	20	37	WIHSPSDAGLPPGTVTHF	1918.94	5.21784	10	4.44731	0.150897
M3 bound	16	26	KEARRINDEIE	1372.72	5.14789	100	1.84555	0.100284		M3 bound		4	MHHHHHHGSSGSEL	1589.68	2.51474	100	1.66098	0.0318047		M3 bound	1	22	MASNNTASIAQARKLVEQLKME	2433.26	4.07062	100	5.40673	0.0708648		Gq bound	20	37	WIHSPSDAGLPPGTVTHF	1918.94	5.18678	100	4.41682	0.153325
M3 bound	16	26	KEARRINDEIE	1372.72	5.15807	1000	2.81036	0.0778291		M3 bound		4	MHHHHHHGSSGSEL	1589.68	2.5082	1000	1.6332	0.102757		M3 bound	1	22	MASNNTASIAQARKLVEQLKME	2433.26	4.09715	1000	5.64343	0.122689		Gq bound	20	37	WIHSPSDAGLPPGTVTHF	1918.94	5.2019	1000	4.5096	0.112042
M3 bound	16	26	KEARRINDEIE	1372.72	5.16771	10000	3.42468	0.0220169		M3 bound		4	MHHHHHHGSSGSEL	1589.68	2.51983	10000	1.64521	0.0480928		M3 bound	1	22	MASNNTASIAQARKLVEQLKME	2433.26	4.10309	10000	5.92957	0.0692009		Gq bound	20	37	WIHSPSDAGLPPGTVTHF	1918.94	5.21263	10000	4.55024	0.0126479
Gαq alone	31	40	RDKRDARREL	1314.73	6.16519	10	1.31216	0.0937829		Gβ1 alone	5	20	DQLRQEAEQLKNQIRD	1984.02	4.85686	10	0.527122	0.0195098		Gγ2 alone	2	18	ASNNTASIAQARKLVEQ	1800.96	5.51251	10	2.74954	0.0407154		M3 alone	21	37	IHSPSDAGLPPGTVTHF	1732.87	4.78225	10	4.44672	0.0327982
Gαq alone	31	40	RDKRDARREL	1314.73	6.15398	100	1.56944	0.047358		Gβ1 alone	5	20	DQLRQEAEQLKNQIRD	1984.02	4.84642	100	1.73482	0.0601887		Gγ2 alone	2	18	ASNNTASIAQARKLVEQ	1800.96	5.50542	100	3.62541	0.141547		M3 alone	21	37	IHSPSDAGLPPGTVTHF	1732.87	4.76954	100	4.60432	0.18691
Gαq alone	31	40	RDKRDARREL	1314.73	6.16995	1000	2.14467	0.0471987		Gβ1 alone	5	20	DQLRQEAEQLKNQIRD	1984.02	4.84305	1000	5.01915	0.0326208		Gγ2 alone	2	18	ASNNTASIAQARKLVEQ	1800.96	5.49632	1000	4.3958	0.147611		M3 alone	21	37	IHSPSDAGLPPGTVTHF	1732.87	4.78661	1000	4.5351	0.0492548
Gαq alone	31	40	RDKRDARREL	1314.73	6.18063	10000	2.96098	0.100385		Gβ1 alone	5	20	DQLRQEAEQLKNQIRD	1984.02	4.83498	10000	8.83501	0.109536		Gγ2 alone	2	18	ASNNTASIAQARKLVEQ	1800.96	5.51178	10000	4.78706	0.132716		M3 alone	21	37	IHSPSDAGLPPGTVTHF	1732.87	4.79977	10000	4.61029	0.0245431
M3 bound	31	40	RDKRDARREL	1314.73	6.16868	10	1.33305	0.0855162		M3 bound	5	20	DQLRQEAEQLKNQIRD	1984.02	4.83338	10	0.481613	0.0315474		M3 bound	2	18	ASNNTASIAQARKLVEQ	1800.96	5.48903	10	3.15245	0.0163885		Gq bound	21	37	IHSPSDAGLPPGTVTHF	1732.87	4.74408	10	4.3183	0.203284
M3 bound	31	40	RDKRDARREL	1314.73	6.12597	100	1.54537	0.107974		M3 bound	5	20	DQLRQEAEQLKNQIRD	1984.02	4.80595	100	1.79299	0.077474		M3 bound	2	18	ASNNTASIAQARKLVEQ	1800.96	5.46404	100	4.16846	0.10202		Gq bound	21	37	IHSPSDAGLPPGTVTHF	1732.87	4.72187	100	4.37503	0.117885
M3 bound	31	40	RDKRDARREL	1314.73	6.16475	1000	2.00382	0.0340417		M3 bound	5	20	DQLRQEAEQLKNQIRD	1984.02	4.8086	1000	5.2178	0.0709213		M3 bound	2	18	ASNNTASIAQARKLVEQ	1800.96	5.47588	1000	4.89304	0.0615079		Gq bound	21	37	IHSPSDAGLPPGTVTHF	1732.87	4.73035	1000	4.30755	0.0458672
M3 bound	31	40	RDKRDARREL	1314.73	6.17209	10000	3.02176	0.139422		M3 bound	5	20	DQLRQEAEQLKNQIRD	1984.02	4.80031	10000	9.20598	0.0717517		M3 bound	2	18	ASNNTASIAQARKLVEQ	1800.96	5.48579	10000	5.30289	0.0426513		Gq bound	21	37	IHSPSDAGLPPGTVTHF	1732.87	4.73855	10000	4.41044	0.100041
Gαq alone	43	55	LLLGTGESGKSTF	1309.7	5.38048	10	1.30858	0.188188		Gβ1 alone	5	26	DQLRQEAEQLKNQIRDARKACA	2584.34	5.1843	10	0.756099	0.105776		Gγ2 alone	4	16	NNTASIAQARKLV	1385.79	6.45573	10	2.84896	0.103924		M3 alone	30	37	PPGTVTHF	855.436	5.24874	10	2.82819	0.0533585
Gαq alone	43	55	LLLGTGESGKSTF	1309.7	5.36677	100	1.65032	0.0583359		Gβ1 alone	5	26	DQLRQEAEQLKNQIRDARKACA	2584.34	5.16681	100	2.45854	0.0813258		Gγ2 alone	4	16	NNTASIAQARKLV	1385.79	6.44529	100	3.85128	0.143194		M3 alone	30	37	PPGTVTHF	855.436	5.23259	100	2.7919	0.0656014
Gαq alone	43	55	LLLGTGESGKSTF	1309.7	5.37239	1000	2.15607	0.133027		Gβ1 alone	5	26	DQLRQEAEQLKNQIRDARKACA	2584.34	5.18123	1000	7.50037	0.0353594		Gγ2 alone	4	16	NNTASIAQARKLV	1385.79	6.44756	1000	4.25079	0.0986607		M3 alone	30	37	PPGTVTHF	855.436	5.25164	1000	2.7779	0.024114
Gαq alone	43	55	LLLGTGESGKSTF	1309.7	5.38712	10000	2.49708	0.101522		Gβ1 alone	5	26	DQLRQEAEQLKNQIRDARKACA	2584.34	5.16293	10000	13.0231	0.0612334		Gγ2 alone	4	16	NNTASIAQARKLV	1385.79	6.46449	10000	4.5504	0.067481		M3 alone	30	37	PPGTVTHF	855.436	5.26537	10000	2.77603	0.042433
M3 bound	43	55	LLLGTGESGKSTF	1309.7	5.3433	10	1.69261	0.0504442		M3 bound	5	26	DQLRQEAEQLKNQIRDARKACA	2584.34	5.1677	10	0.721762	0.0177248		M3 bound	4	16	NNTASIAQARKLV	1385.79	6.467	10	2.99136	0.0631415		Gq bound	30	37	PPGTVTHF	855.436	5.22013	10	2.66674	0.0688008
M3 bound	43	55	LLLGTGESGKSTF	1309.7	5.31198	100	2.07543	0.211949		M3 bound	5	26	DQLRQEAEQLKNQIRDARKACA	2584.34	5.12324	100	2.65556	0.103934		M3 bound	4	16	NNTASIAQARKLV	1385.79	6.42431	100	3.79779	0.0620352		Gq bound	30	37	PPGTVTHF	855.436	5.18822	100	2.63995	0.0880593
M3 bound	43	55	LLLGTGESGKSTF	1309.7	5.32816	1000	2.71309	0.089025		M3 bound	5	26	DQLRQEAEQLKNQIRDARKACA	2584.34	5.14344	1000	7.94326	0.107577		M3 bound	4	16	NNTASIAQARKLV	1385.79	6.4551	1000	4.16814	0.100683		Gq bound	30	37	PPGTVTHF	855.436	5.2033	1000	2.64124	0.0597544
M3 bound	43	55	LLLGTGESGKSTF	1309.7	5.34049	10000	2.94552	0.0492086		M3 bound	5	26	DQLRQEAEQLKNQIRDARKACA	2584.34	5.12818	10000	13.3082	0.0138025		M3 bound	4	16	NNTASIAQARKLV	1385.79	6.46606	10000	4.46358	0.0560827		Gq bound	30	37	PPGTVTHF	855.436	5.2132	10000	2.67428	0.00549675
Gαq alone	45	55	LGTGESGKSTF	1083.53	4.22016	10	0.890829	0.113928		Gβ1 alone	5	27	DQLRQEAEQLKNQIRDARKACAD	2699.36	5.17626	10	0.855584	0.11512		Gγ2 alone	5	24	NTASIAQARKLVEQLKMEAN	2215.19	5.93461	10	5.04378	0.154115		M3 alone	34	47	VTHFGSYNVSRAAG	1465.72	5.42336	10	3.62515	0.124139
Gαq alone	45	55	LGTGESGKSTF	1083.53	4.21447	100	1.02685	0.112511		Gβ1 alone	5	27	DQLRQEAEQLKNQIRDARKACAD	2699.36	5.16047	100	2.71442	0.036163		Gγ2 alone	5	24	NTASIAQARKLVEQLKMEAN	2215.19	5.92559	100	6.48714	0.0504277		M3 alone	34	47	VTHFGSYNVSRAAG	1465.72	5.41067	100	3.85787	0.248231
Gαq alone	45	55	LGTGESGKSTF	1083.53	4.21488	1000	1.13192	0.0306749		Gβ1 alone	5	27	DQLRQEAEQLKNQIRDARKACAD	2699.36	5.17148	1000	7.90409	0.0334927		Gγ2 alone	5	24	NTASIAQARKLVEQLKMEAN	2215.19	5.92829	1000	8.1938	0.160562		M3 alone	34	47	VTHFGSYNVSRAAG	1465.72	5.43494	1000	3.92792	0.12831
Gαq alone	45	55	LGTGESGKSTF	1083.53	4.22378	10000	1.28071	0.0762874		Gβ1 alone	5	27	DQLRQEAEQLKNQIRDARKACAD	2699.36	5.15391	10000	13.437	0.0786551		Gγ2 alone	5	24	NTASIAQARKLVEQLKMEAN	2215.19	5.93553	10000	10.7245	0.0380391		M3 alone	34	47	VTHFGSYNVSRAAG	1465.72	5.44787	10000	4.07526	0.121655
M3 bound	45	55	LGTGESGKSTF	1083.53	4.17772	10	1.11209	0.060761		M3 bound	5	27	DQLRQEAEQLKNQIRDARKACAD	2699.36	5.1621	10	0.838492	0.0164307		M3 bound	5	24	NTASIAQARKLVEQLKMEAN	2215.19	5.93298	10	4.73637	0.0648736		Gq bound	34	47	VTHFGSYNVSRAAG	1465.72	5.4513	10	3.51055	0.0617448
M3 bound	45	55	LGTGESGKSTF	1083.53	4.15325	100	1.24677	0.0518194		M3 bound	5	27	DQLRQEAEQLKNQIRDARKACAD	2699.36	5.12205	100	2.9908	0.188636		M3 bound	5	24	NTASIAQARKLVEQLKMEAN	2215.19	5.90566	100	6.09582	0.119804		Gq bound	34	47	VTHFGSYNVSRAAG	1465.72	5.42331	100	3.90635	0.0590295
M3 bound	45	55	LGTGESGKSTF	1083.53	4.15975	1000	1.444	0.0498465		M3 bound	5	27	DQLRQEAEQLKNQIRDARKACAD	2699.36	5.14023	1000	8.34013	0.105592		M3 bound	5	24	NTASIAQARKLVEQLKMEAN	2215.19	5.92213	1000	7.82506	0.0440017		Gq bound	34	47	VTHFGSYNVSRAAG	1465.72	5.4297	1000	4.15865	0.145524
M3 bound	45	55	LGTGESGKSTF	1083.53	4.17337	10000	1.64045	0.0267953		M3 bound	5	27	DQLRQEAEQLKNQIRDARKACAD	2699.36	5.12134	10000	13.734	0.0518706		M3 bound	5	24	NTASIAQARKLVEQLKMEAN	2215.19	5.9247	10000	10.6443	0.0328391		Gq bound	34	47	VTHFGSYNVSRAAG	1465.72	5.44808	10000	4.6139	0.0232847
Gαq alone	56	78	IKQMRIIHGSGYSDEDKRGFTKL	2679.4	4.16144	10	3.60733	0.154276		Gβ1 alone	7	26	LRQEAEQLKNQIRDARKACA	2341.25	5.18374	10	0.67487	0.12157		Gγ2 alone	7	22	ASIAQARKLVEQLKME	1815.02	5.18361	10	0.369042	0.105315		M3 alone	96	104	NKQLKTVNN	1058.6	2.56963	10	3.36556	0.0753503
Gαq alone	56	78	IKQMRIIHGSGYSDEDKRGFTKL	2679.4	4.15179	100	4.37102	0.0264677		Gβ1 alone	7	26	LRQEAEQLKNQIRDARKACA	2341.25	5.16582	100	2.26179	0.206869		Gγ2 alone	7	22	ASIAQARKLVEQLKME	1815.02	5.16801	100	1.5821	0.352258		M3 alone	96	104	NKQLKTVNN	1058.6	2.57077	100	3.33259	0.0513604
Gαq alone	56	78	IKQMRIIHGSGYSDEDKRGFTKL	2679.4	4.17699	1000	4.98838	0.0908768		Gβ1 alone	7	26	LRQEAEQLKNQIRDARKACA	2341.25	5.18077	1000	6.7653	0.171301		Gγ2 alone	7	22	ASIAQARKLVEQLKME	1815.02	5.17355	1000	4.7943	0.264305		M3 alone	96	104	NKQLKTVNN	1058.6	2.56521	1000	3.2647	0.0266857
Gαq alone	56	78	IKQMRIIHGSGYSDEDKRGFTKL	2679.4	4.17404	10000	5.5777	0.0455169		Gβ1 alone	7	26	LRQEAEQLKNQIRDARKACA	2341.25	5.16221	10000	11.9787	0.106982		Gγ2 alone	7	22	ASIAQARKLVEQLKME	1815.02	5.16058	10000	9.04789	0.341976		M3 alone	96	104	NKQLKTVNN	1058.6	2.57041	10000	3.30108	0.00919904
M3 bound	56	78	IKQMRIIHGSGYSDEDKRGFTKL	2679.4	4.13659	10	3.80586	0.101867		M3 bound	7	26	LRQEAEQLKNQIRDARKACA	2341.25	5.16748	10	0.654864	0.026884		M3 bound	7	22	ASIAQARKLVEQLKME	1815.02	5.16641	10	0.606882	0.290594		Gq bound	96	104	NKQLKTVNN	1058.6	2.56517	10	3.3256	0.0189776
M3 bound	56	78	IKQMRIIHGSGYSDEDKRGFTKL	2679.4	4.10851	100	4.65393	0.188838		M3 bound	7	26	LRQEAEQLKNQIRDARKACA	2341.25	5.12366	100	2.40659	0.0588295		M3 bound	7	22	ASIAQARKLVEQLKME	1815.02	5.12037	100	1.64533	0.0867027		Gq bound	96	104	NKQLKTVNN	1058.6	2.56593	100	3.27536	0.0649165
M3 bound	56	78	IKQMRIIHGSGYSDEDKRGFTKL	2679.4	4.13949	1000	5.21757	0.143063		M3 bound	7	26	LRQEAEQLKNQIRDARKACA	2341.25	5.14448	1000	7.10033	0.141997		M3 bound	7	22	ASIAQARKLVEQLKME	1815.02	5.13136	1000	4.93684	0.648006		Gq bound	96	104	NKQLKTVNN	1058.6	2.56256	1000	3.27011	0.0466098
M3 bound	56	78	IKQMRIIHGSGYSDEDKRGFTKL	2679.4	4.14124	10000	5.78325	0.0379746		M3 bound	7	26	LRQEAEQLKNQIRDARKACA	2341.25	5.12832	10000	12.1492	0.0397522		M3 bound	7	22	ASIAQARKLVEQLKME	1815.02	5.1167	10000	9.31244	0.539573		Gq bound	96	104	NKQLKTVNN	1058.6	2.56849	10000	3.33344	0.00952961
Gαq alone	59	78	MRIIHGSGYSDEDKRGFTKL	2310.17	4.22597	10	3.49149	0.191497		Gβ1 alone	8	27	RQEAEQLKNQIRDARKACAD	2343.19	4.07866	10	0.751825	0.121738		Gγ2 alone	10	22	AQARKLVEQLKME	1543.86	3.46389	10	5.7962	0.031238		M3 alone	127	148	TYIIMNRWALGNLACDLWLAID	2565.3	4.46719	10	11.6131	0.0149506
Gαq alone	59	78	MRIIHGSGYSDEDKRGFTKL	2310.17	4.21592	100	4.14115	0.107133		Gβ1 alone	8	27	RQEAEQLKNQIRDARKACAD	2343.19	4.07027	100	1.69328	0.125889		Gγ2 alone	10	22	AQARKLVEQLKME	1543.86	3.46258	100	6.26252	0.135837		M3 alone	127	148	TYIIMNRWALGNLACDLWLAID	2565.3	4.44686	100	11.5574	0.167899
Gαq alone	59	78	MRIIHGSGYSDEDKRGFTKL	2310.17	4.24076	1000	4.67031	0.0623976		Gβ1 alone	8	27	RQEAEQLKNQIRDARKACAD	2343.19	4.07865	1000	4.98523	0.0667426		Gγ2 alone	10	22	AQARKLVEQLKME	1543.86	3.47359	1000	6.61176	0.023448		M3 alone	127	148	TYIIMNRWALGNLACDLWLAID	2565.3	4.46955	1000	11.4703	0.0887456
Gαq alone	59	78	MRIIHGSGYSDEDKRGFTKL	2310.17	4.23923	10000	5.09342	0.0707775		Gβ1 alone	8	27	RQEAEQLKNQIRDARKACAD	2343.19	4.05671	10000	9.93161	0.154301		Gγ2 alone	10	22	AQARKLVEQLKME	1543.86	3.47236	10000	6.90261	0.027259		M3 alone	127	148	TYIIMNRWALGNLACDLWLAID	2565.3	4.4712	10000	11.6023	0.102612
M3 bound	59	78	MRIIHGSGYSDEDKRGFTKL	2310.17	4.19581	10	3.51148	0.115419		M3 bound	8	27	RQEAEQLKNQIRDARKACAD	2343.19	4.05641	10	0.788056	0.0310005		M3 bound	10	22	AQARKLVEQLKME	1543.86	3.4347	10	5.62077	0.112629		Gq bound	127	148	TYIIMNRWALGNLACDLWLAID	2565.3	4.40963	10	11.3288	0.120071
M3 bound	59	78	MRIIHGSGYSDEDKRGFTKL	2310.17	4.16498	100	4.23475	0.14832		M3 bound	8	27	RQEAEQLKNQIRDARKACAD	2343.19	4.0329	100	1.94103	0.10808		M3 bound	10	22	AQARKLVEQLKME	1543.86	3.48752	100	6.0202	0.231518		Gq bound	127	148	TYIIMNRWALGNLACDLWLAID	2565.3	4.38685	100	11.3402	0.2325
M3 bound	59	78	MRIIHGSGYSDEDKRGFTKL	2310.17	4.19277	1000	4.79714	0.084494		M3 bound	8	27	RQEAEQLKNQIRDARKACAD	2343.19	4.04518	1000	5.35117	0.0945423		M3 bound	10	22	AQARKLVEQLKME	1543.86	3.43134	1000	6.29523	0.133395		Gq bound	127	148	TYIIMNRWALGNLACDLWLAID	2565.3	4.39563	1000	11.3941	0.266916
M3 bound	59	78	MRIIHGSGYSDEDKRGFTKL	2310.17	4.19915	10000	5.13355	0.0508905		M3 bound	8	27	RQEAEQLKNQIRDARKACAD	2343.19	4.03169	10000	10.2428	0.0577131		M3 bound	10	22	AQARKLVEQLKME	1543.86	3.44285	10000	6.58983	0.111297		Gq bound	127	148	TYIIMNRWALGNLACDLWLAID	2565.3	4.40459	10000	11.4137	0.0409078
Gαq alone	91	112	IRAMDTLKIPYKYEHNKAHAQL	2640.41	4.45213	10	2.1924	0.0562958		Gβ1 alone	8	30	RQEAEQLKNQIRDARKACADATL	2628.36	4.8321	10	1.9632	0.150569		Gγ2 alone	10	24	AQARKLVEQLKMEAN	1744.94	6.4628	10	3.27746	0.128266		M3 alone	133	152	RWALGNLACDLWLAIDYVAS	2250.14	5.60392	10	10.7973	0.106858
Gαq alone	91	112	IRAMDTLKIPYKYEHNKAHAQL	2640.41	4.44152	100	3.14034	0.147602		Gβ1 alone	8	30	RQEAEQLKNQIRDARKACADATL	2628.36	4.82083	100	3.63771	0.0717998		Gγ2 alone	10	24	AQARKLVEQLKMEAN	1744.94	6.45213	100	4.26292	0.185449		M3 alone	133	152	RWALGNLACDLWLAIDYVAS	2250.14	5.58404	100	10.6221	0.188499
Gαq alone	91	112	IRAMDTLKIPYKYEHNKAHAQL	2640.41	4.46336	1000	4.55041	0.0850895		Gβ1 alone	8	30	RQEAEQLKNQIRDARKACADATL	2628.36	4.8269	1000	7.18253	0.116524		Gγ2 alone	10	24	AQARKLVEQLKMEAN	1744.94	6.45999	1000	5.06708	0.049342		M3 alone	133	152	RWALGNLACDLWLAIDYVAS	2250.14	5.59983	1000	10.4831	0.0988153
Gαq alone	91	112	IRAMDTLKIPYKYEHNKAHAQL	2640.41	4.46144	10000	6.01728	0.0369648		Gβ1 alone	8	30	RQEAEQLKNQIRDARKACADATL	2628.36	4.80803	10000	12.3603	0.0722288		Gγ2 alone	10	24	AQARKLVEQLKMEAN	1744.94	6.4727	10000	5.49862	0.0551229		M3 alone	133	152	RWALGNLACDLWLAIDYVAS	2250.14	5.61602	10000	10.5491	0.101537
M3 bound	91	112	IRAMDTLKIPYKYEHNKAHAQL	2640.41	4.4174	10	2.63969	0.0964701		M3 bound	8	30	RQEAEQLKNQIRDARKACADATL	2628.36	4.81099	10	1.93363	0.02977		M3 bound	10	24	AQARKLVEQLKMEAN	1744.94	6.47527	10	3.23319	0.131063		Gq bound	133	152	RWALGNLACDLWLAIDYVAS	2250.14	5.57329	10	10.3015	0.21717
M3 bound	91	112	IRAMDTLKIPYKYEHNKAHAQL	2640.41	4.38555	100	3.78796	0.134754		M3 bound	8	30	RQEAEQLKNQIRDARKACADATL	2628.36	4.78008	100	3.80857	0.0847821		M3 bound	10	24	AQARKLVEQLKMEAN	1744.94	6.4266	100	4.23608	0.0568332		Gq bound	133	152	RWALGNLACDLWLAIDYVAS	2250.14	5.539	100	10.2493	0.0543539
M3 bound	91	112	IRAMDTLKIPYKYEHNKAHAQL	2640.41	4.41267	1000	5.08702	0.131688		M3 bound	8	30	RQEAEQLKNQIRDARKACADATL	2628.36	4.79271	1000	7.64237	0.0866953		M3 bound	10	24	AQARKLVEQLKMEAN	1744.94	6.45964	1000	4.87433	0.103319		Gq bound	133	152	RWALGNLACDLWLAIDYVAS	2250.14	5.55817	1000	10.2668	0.109428
M3 bound	91	112	IRAMDTLKIPYKYEHNKAHAQL	2640.41	4.41636	10000	6.34543	0.0570695		M3 bound	8	30	RQEAEQLKNQIRDARKACADATL	2628.36	4.77699	10000	12.6191	0.0501245		M3 bound	10	24	AQARKLVEQLKMEAN	1744.94	6.47201	10000	5.36148	0.164911		Gq bound	133	152	RWALGNLACDLWLAIDYVAS	2250.14	5.56904	10000	10.2337	0.0800602
Gαq alone	97	112	LKIPYKYEHNKAHAQL	1953.07	3.85787	10	1.47922	0.0725409		Gβ1 alone	31	41	SQITNNIDPVG	1157.58	4.67615	10	2.41523	0.0791601		Gγ2 alone	11	24	QARKLVEQLKMEAN	1657.91	3.46266	10	6.11398	0.0754545		M3 alone	168	175	FSITRPLT	934.536	5.12374	10	1.95166	0.0352417
Gαq alone	97	112	LKIPYKYEHNKAHAQL	1953.07	3.85322	100	1.80937	0.0535414		Gβ1 alone	31	41	SQITNNIDPVG	1157.58	4.66803	100	3.92818	0.130056		Gγ2 alone	11	24	QARKLVEQLKMEAN	1657.91	3.45994	100	6.69315	0.0774716		M3 alone	168	175	FSITRPLT	934.536	5.10548	100	2.54207	0.0367973
Gαq alone	97	112	LKIPYKYEHNKAHAQL	1953.07	3.8683	1000	2.53282	0.0234347		Gβ1 alone	31	41	SQITNNIDPVG	1157.58	4.65633	1000	4.61334	0.0765259		Gγ2 alone	11	24	QARKLVEQLKMEAN	1657.91	3.47156	1000	6.78836	0.0246579		M3 alone	168	175	FSITRPLT	934.536	5.12072	1000	3.15294	0.0137859
Gαq alone	97	112	LKIPYKYEHNKAHAQL	1953.07	3.86638	10000	3.26346	0.0262433		Gβ1 alone	31	41	SQITNNIDPVG	1157.58	4.66847	10000	4.59754	0.0700579		Gγ2 alone	11	24	QARKLVEQLKMEAN	1657.91	3.46918	10000	7.21484	0.0562794		M3 alone	168	175	FSITRPLT	934.536	5.13247	10000	3.58649	0.0797903
M3 bound	97	112	LKIPYKYEHNKAHAQL	1953.07	3.82769	10	1.63537	0.102276		M3 bound	31	41	SQITNNIDPVG	1157.58	4.64537	10	2.27853	0.110918		M3 bound	11	24	QARKLVEQLKMEAN	1657.91	3.43298	10	5.89103	0.118445		Gq bound	168	175	FSITRPLT	934.536	5.07077	10	1.9065	0.120429
M3 bound	97	112	LKIPYKYEHNKAHAQL	1953.07	3.80501	100	2.08112	0.0986615		M3 bound	31	41	SQITNNIDPVG	1157.58	4.62947	100	3.78454	0.0848244		M3 bound	11	24	QARKLVEQLKMEAN	1657.91	3.41754	100	6.50901	0.182458		Gq bound	168	175	FSITRPLT	934.536	5.04625	100	2.3833	0.0496064
M3 bound	97	112	LKIPYKYEHNKAHAQL	1953.07	3.82332	1000	2.78206	0.100363		M3 bound	31	41	SQITNNIDPVG	1157.58	4.62732	1000	4.41802	0.0272868		M3 bound	11	24	QARKLVEQLKMEAN	1657.91	3.43122	1000	6.63259	0.103083		Gq bound	168	175	FSITRPLT	934.536	5.05381	1000	3.07079	0.124147
M3 bound	97	112	LKIPYKYEHNKAHAQL	1953.07	3.82945	10000	3.43042	0.0414042		M3 bound	31	41	SQITNNIDPVG	1157.58	4.63397	10000	4.43555	0.0771386		M3 bound	11	24	QARKLVEQLKMEAN	1657.91	3.43744	10000	7.03138	0.0234077		Gq bound	168	175	FSITRPLT	934.536	5.06108	10000	3.52112	0.053489
Gαq alone	104	118	EHNKAHAQLVREVDV	1744.91	6.18191	10	1.51056	0.0366809		Gβ1 alone	31	45	SQITNNIDPVGRIQM	1685.86	5.44686	10	4.70968	0.218125		Gγ2 alone	16	35	VEQLKMEANIDRIKVSKAAA	2214.23	5.93843	10	5.00207	0.180609		M3 alone	217	230	PPGECFIQFLSEPT	1564.74	4.60177	10	0.854013	0.107604
Gαq alone	104	118	EHNKAHAQLVREVDV	1744.91	6.17018	100	1.79647	0.069904		Gβ1 alone	31	45	SQITNNIDPVGRIQM	1685.86	5.43726	100	6.2751	0.103905		Gγ2 alone	16	35	VEQLKMEANIDRIKVSKAAA	2214.23	5.93035	100	6.32962	0.155737		M3 alone	217	230	PPGECFIQFLSEPT	1564.74	4.59364	100	1.58675	0.0499401
Gαq alone	104	118	EHNKAHAQLVREVDV	1744.91	6.18913	1000	2.59921	0.0617284		Gβ1 alone	31	45	SQITNNIDPVGRIQM	1685.86	5.43425	1000	7.03698	0.109744		Gγ2 alone	16	35	VEQLKMEANIDRIKVSKAAA	2214.23	5.93195	1000	8.16536	0.100549		M3 alone	217	230	PPGECFIQFLSEPT	1564.74	4.60349	1000	2.70794	0.091319
Gαq alone	104	118	EHNKAHAQLVREVDV	1744.91	6.19512	10000	3.54704	0.117754		Gβ1 alone	31	45	SQITNNIDPVGRIQM	1685.86	5.44853	10000	7.03723	0.0552541		Gγ2 alone	16	35	VEQLKMEANIDRIKVSKAAA	2214.23	5.93887	10000	10.689	0.162225		M3 alone	217	230	PPGECFIQFLSEPT	1564.74	4.61328	10000	4.93018	0.193795
M3 bound	104	118	EHNKAHAQLVREVDV	1744.91	6.18184	10	1.45216	0.0165844		M3 bound	31	45	SQITNNIDPVGRIQM	1685.86	5.41995	10	4.42386	0.092466		M3 bound	16	35	VEQLKMEANIDRIKVSKAAA	2214.23	5.94054	10	4.56401	0.153515		Gq bound	217	230	PPGECFIQFLSEPT	1564.74	4.56505	10	1.02705	0.0162673
M3 bound	104	118	EHNKAHAQLVREVDV	1744.91	6.14595	100	1.72766	0.0324472		M3 bound	31	45	SQITNNIDPVGRIQM	1685.86	5.38973	100	6.07137	0.047679		M3 bound	16	35	VEQLKMEANIDRIKVSKAAA	2214.23	5.90902	100	6.08837	0.0951306		Gq bound	217	230	PPGECFIQFLSEPT	1564.74	4.54366	100	1.71473	0.123108
M3 bound	104	118	EHNKAHAQLVREVDV	1744.91	6.18115	1000	2.51508	0.128666		M3 bound	31	45	SQITNNIDPVGRIQM	1685.86	5.39831	1000	6.70483	0.0573543		M3 bound	16	35	VEQLKMEANIDRIKVSKAAA	2214.23	5.92756	1000	7.82929	0.102471		Gq bound	217	230	PPGECFIQFLSEPT	1564.74	4.54816	1000	2.97419	0.0514946
M3 bound	104	118	EHNKAHAQLVREVDV	1744.91	6.18703	10000	3.52401	0.215668		M3 bound	31	45	SQITNNIDPVGRIQM	1685.86	5.40779	10000	6.80635	0.0349546		M3 bound	16	35	VEQLKMEANIDRIKVSKAAA	2214.23	5.92948	10000	10.515	0.0977825		Gq bound	217	230	PPGECFIQFLSEPT	1564.74	4.55406	10000	5.21736	0.0424901
Gαq alone	113	119	VREVDVE	845.436	3.60469	10	1.67627	0.0197804		Gβ1 alone	39	45	PVGRIQM	800.445	5.45144	10	1.96966	0.0736805		Gγ2 alone	17	38	EQLKMEANIDRIKVSKAAADLM	2474.31	4.4124	10	6.39599	0.268152		M3 alone	226	233	LSEPTITF	907.477	6.20445	10	1.89851	0.0755284
Gαq alone	113	119	VREVDVE	845.436	3.6007	100	1.94639	0.0380647		Gβ1 alone	39	45	PVGRIQM	800.445	5.44149	100	2.54305	0.050833		Gγ2 alone	17	38	EQLKMEANIDRIKVSKAAADLM	2474.31	4.40479	100	7.45799	0.00941854		M3 alone	226	233	LSEPTITF	907.477	6.15709	100	2.87091	0.00610816
Gαq alone	113	119	VREVDVE	845.436	3.59804	1000	2.13144	0.0438796		Gβ1 alone	39	45	PVGRIQM	800.445	5.43765	1000	2.78942	0.0258599		Gγ2 alone	17	38	EQLKMEANIDRIKVSKAAADLM	2474.31	4.42287	1000	7.94731	0.222278		M3 alone	226	233	LSEPTITF	907.477	6.16639	1000	3.22851	0.0418393
Gαq alone	113	119	VREVDVE	845.436	3.6043	10000	2.59198	0.0863135		Gβ1 alone	39	45	PVGRIQM	800.445	5.45321	10000	2.77707	0.051095		Gγ2 alone	17	38	EQLKMEANIDRIKVSKAAADLM	2474.31	4.42495	10000	8.89323	0.309464		M3 alone	226	233	LSEPTITF	907.477	6.17904	10000	3.24432	0.0611836
M3 bound	113	119	VREVDVE	845.436	3.57808	10	1.71722	0.0313462		M3 bound	39	45	PVGRIQM	800.445	5.42438	10	1.7984	0.0661966		M3 bound	17	38	EQLKMEANIDRIKVSKAAADLM	2474.31	4.37866	10	6.1631	0.327486		Gq bound	226	233	LSEPTITF	907.477	6.16476	10	1.90147	0.012631
M3 bound	113	119	VREVDVE	845.436	3.55888	100	1.99079	0.026383		M3 bound	39	45	PVGRIQM	800.445	5.39327	100	2.45998	0.0501705		M3 bound	17	38	EQLKMEANIDRIKVSKAAADLM	2474.31	4.35031	100	7.09952	0.292386		Gq bound	226	233	LSEPTITF	907.477	6.14106	100	2.90051	0.0656882
M3 bound	113	119	VREVDVE	845.436	3.56497	1000	2.18519	0.0662494		M3 bound	39	45	PVGRIQM	800.445	5.40256	1000	2.6256	0.0352902		M3 bound	17	38	EQLKMEANIDRIKVSKAAADLM	2474.31	4.37095	1000	7.72035	0.310131		Gq bound	226	233	LSEPTITF	907.477	6.15288	1000	3.21089	0.115096
M3 bound	113	119	VREVDVE	845.436	3.57691	10000	2.64168	0.0478658		M3 bound	39	45	PVGRIQM	800.445	5.4133	10000	2.6907	0.0633079		M3 bound	17	38	EQLKMEANIDRIKVSKAAADLM	2474.31	4.37867	10000	8.45125	0.0852623		Gq bound	226	233	LSEPTITF	907.477	6.16137	10000	3.24764	0.0509997
Gαq alone	113	123	VREVDVEKVSA	1230.67	3.78346	10	3.2652	0.0465257		Gβ1 alone	41	63	GRIQMRTRRTLRGHLAKIYAMHW	2851.57	4.77507	10	1.70177	0.105594		Gγ2 alone	19	35	LKMEANIDRIKVSKAAA	1858.06	6.07475	10	3.71968	0.127528		M3 alone	226	236	LSEPTITFGTA	1136.58	5.74393	10	1.84385	0.0613372
Gαq alone	113	123	VREVDVEKVSA	1230.67	3.77931	100	4.23139	0.0589302		Gβ1 alone	41	63	GRIQMRTRRTLRGHLAKIYAMHW	2851.57	4.7185	100	2.82368	0.180599		Gγ2 alone	19	35	LKMEANIDRIKVSKAAA	1858.06	6.06749	100	4.88749	0.106267		M3 alone	226	236	LSEPTITFGTA	1136.58	5.73151	100	3.38324	0.0886428
Gαq alone	113	123	VREVDVEKVSA	1230.67	3.78139	1000	4.79498	0.117056		Gβ1 alone	41	63	GRIQMRTRRTLRGHLAKIYAMHW	2851.57	4.81245	1000	4.83231	0.0391453		Gγ2 alone	19	35	LKMEANIDRIKVSKAAA	1858.06	6.06368	1000	5.42961	0.0512837		M3 alone	226	236	LSEPTITFGTA	1136.58	5.73674	1000	3.9398	0.0545991
Gαq alone	113	123	VREVDVEKVSA	1230.67	3.78476	10000	5.249	0.0920497		Gβ1 alone	41	63	GRIQMRTRRTLRGHLAKIYAMHW	2851.57	4.80689	10000	5.16495	0.0449084		Gγ2 alone	19	35	LKMEANIDRIKVSKAAA	1858.06	6.08186	10000	5.74119	0.105044		M3 alone	226	236	LSEPTITFGTA	1136.58	5.7449	10000	4.1761	0.0700574
M3 bound	113	123	VREVDVEKVSA	1230.67	3.75328	10	3.47733	0.160662		M3 bound	41	63	GRIQMRTRRTLRGHLAKIYAMHW	2851.57	4.71209	10	1.77	0.125179		M3 bound	19	35	LKMEANIDRIKVSKAAA	1858.06	6.0788	10	3.90999	0.11291		Gq bound	226	236	LSEPTITFGTA	1136.58	5.72797	10	1.88607	0.0551645
M3 bound	113	123	VREVDVEKVSA	1230.67	3.73457	100	4.3573	0.0558675		M3 bound	41	63	GRIQMRTRRTLRGHLAKIYAMHW	2851.57	4.63117	100	3.02786	0.102098		M3 bound	19	35	LKMEANIDRIKVSKAAA	1858.06	6.03849	100	4.94852	0.0569812		Gq bound	226	236	LSEPTITFGTA	1136.58	5.70564	100	3.38113	0.0784117
M3 bound	113	123	VREVDVEKVSA	1230.67	3.74171	1000	4.95615	0.0971943		M3 bound	41	63	GRIQMRTRRTLRGHLAKIYAMHW	2851.57	4.72354	1000	4.84026	0.087742		M3 bound	19	35	LKMEANIDRIKVSKAAA	1858.06	6.06733	1000	5.31635	0.0787098		Gq bound	226	236	LSEPTITFGTA	1136.58	5.71566	1000	3.88342	0.029929
M3 bound	113	123	VREVDVEKVSA	1230.67	3.75123	10000	5.21257	0.0990014		M3 bound	41	63	GRIQMRTRRTLRGHLAKIYAMHW	2851.57	4.73355	10000	5.15718	0.0663969		M3 bound	19	35	LKMEANIDRIKVSKAAA	1858.06	6.07634	10000	5.74959	0.0830722		Gq bound	226	236	LSEPTITFGTA	1136.58	5.72405	10000	4.13828	0.0482936
Gαq alone	124	131	FENPYVDA	954.42	5.37242	10	0.48262	0.0491796		Gβ1 alone	55	75	LAKIYAMHWGTDSRLLVSASQ	2347.22	4.97296	10	1.82597	0.124945		Gγ2 alone	19	36	LKMEANIDRIKVSKAAAD	1973.08	4.41046	10	1.6887	0.0712393		M3 alone	240	247	FYMPVTIM	1001.48	7.06601	10	0.229953	0.0728038
Gαq alone	124	131	FENPYVDA	954.42	5.36525	100	0.746267	0.0286257		Gβ1 alone	55	75	LAKIYAMHWGTDSRLLVSASQ	2347.22	4.95884	100	2.4359	0.0900909		Gγ2 alone	19	36	LKMEANIDRIKVSKAAAD	1973.08	4.40446	100	2.14521	0.0699854		M3 alone	240	247	FYMPVTIM	1001.48	7.05123	100	0.402852	0.0630411
Gαq alone	124	131	FENPYVDA	954.42	5.35177	1000	1.6655	0.0461419		Gβ1 alone	55	75	LAKIYAMHWGTDSRLLVSASQ	2347.22	4.96753	1000	2.9402	0.12608		Gγ2 alone	19	36	LKMEANIDRIKVSKAAAD	1973.08	4.41542	1000	4.00423	0.0890644		M3 alone	240	247	FYMPVTIM	1001.48	7.06205	1000	0.511927	0.0397796
Gαq alone	124	131	FENPYVDA	954.42	5.36695	10000	2.52292	0.012342		Gβ1 alone	55	75	LAKIYAMHWGTDSRLLVSASQ	2347.22	4.97637	10000	3.58769	0.269404		Gγ2 alone	19	36	LKMEANIDRIKVSKAAAD	1973.08	4.41436	10000	6.47632	0.112647		M3 alone	240	247	FYMPVTIM	1001.48	7.07899	10000	0.851646	0.0501464
M3 bound	124	131	FENPYVDA	954.42	5.33757	10	0.510167	0.0184753		M3 bound	55	75	LAKIYAMHWGTDSRLLVSASQ	2347.22	4.9425	10	1.75139	0.0989914		M3 bound	19	36	LKMEANIDRIKVSKAAAD	1973.08	4.37169	10	1.55929	0.0713432		Gq bound	240	247	FYMPVTIM	1001.48	7.08274	10	0.389753	0.0419524
M3 bound	124	131	FENPYVDA	954.42	5.31535	100	0.887833	0.0473115		M3 bound	55	75	LAKIYAMHWGTDSRLLVSASQ	2347.22	4.91096	100	2.43111	0.124583		M3 bound	19	36	LKMEANIDRIKVSKAAAD	1973.08	4.34577	100	1.83728	0.0756916		Gq bound	240	247	FYMPVTIM	1001.48	7.04863	100	0.550119	0.0629961
M3 bound	124	131	FENPYVDA	954.42	5.31585	1000	1.78358	0.0113076		M3 bound	55	75	LAKIYAMHWGTDSRLLVSASQ	2347.22	4.92831	1000	3.10975	0.0908044		M3 bound	19	36	LKMEANIDRIKVSKAAAD	1973.08	4.36145	1000	3.76756	0.10548		Gq bound	240	247	FYMPVTIM	1001.48	7.07175	1000	0.681547	0.0124406
M3 bound	124	131	FENPYVDA	954.42	5.32582	10000	2.49492	0.0106983		M3 bound	55	75	LAKIYAMHWGTDSRLLVSASQ	2347.22	4.93473	10000	3.74625	0.119974		M3 bound	19	36	LKMEANIDRIKVSKAAAD	1973.08	4.36794	10000	6.4695	0.1766		Gq bound	240	247	FYMPVTIM	1001.48	7.07977	10000	0.988008	0.0415572
Gαq alone	132	144	IKSLWNDPGIQEC	1502.73	5.78729	10	0.627516	0.0126323		Gβ1 alone	58	68	IYAMHWGTDSR	1336.61	5.26765	10	0.60374	0.0519547		Gγ2 alone	22	37	EANIDRIKVSKAAADL	1713.95	4.43741	10	1.31592	0.0889516		M3 alone	249	268	ILYWRIYKETEKRTKELAGL	2510.41	5.71288	10	7.77209	0.118389
Gαq alone	132	144	IKSLWNDPGIQEC	1502.73	5.77916	100	0.853001	0.0891731		Gβ1 alone	58	68	IYAMHWGTDSR	1336.61	5.25719	100	1.38121	0.06268		Gγ2 alone	22	37	EANIDRIKVSKAAADL	1713.95	4.42965	100	1.74073	0.0382786		M3 alone	249	268	ILYWRIYKETEKRTKELAGL	2510.41	5.68944	100	9.15514	0.288338
Gαq alone	132	144	IKSLWNDPGIQEC	1502.73	5.77219	1000	1.36607	0.036304		Gβ1 alone	58	68	IYAMHWGTDSR	1336.61	5.26897	1000	2.83249	0.0299907		Gγ2 alone	22	37	EANIDRIKVSKAAADL	1713.95	4.43551	1000	3.47634	0.113162		M3 alone	249	268	ILYWRIYKETEKRTKELAGL	2510.41	5.74568	1000	9.90091	0.0114159
Gαq alone	132	144	IKSLWNDPGIQEC	1502.73	5.79419	10000	1.61071	0.11021		Gβ1 alone	58	68	IYAMHWGTDSR	1336.61	5.27937	10000	3.21341	0.028862		Gγ2 alone	22	37	EANIDRIKVSKAAADL	1713.95	4.43833	10000	5.48006	0.0541352		M3 alone	249	268	ILYWRIYKETEKRTKELAGL	2510.41	5.7506	10000	10.9354	0.089433
M3 bound	132	144	IKSLWNDPGIQEC	1502.73	5.77404	10	0.821132	0.0570735		M3 bound	58	68	IYAMHWGTDSR	1336.61	5.23112	10	0.649153	0.0774267		M3 bound	22	37	EANIDRIKVSKAAADL	1713.95	4.4013	10	1.22157	0.0523775		Gq bound	249	268	ILYWRIYKETEKRTKELAGL	2510.41	5.71646	10	7.51104	0.300666
M3 bound	132	144	IKSLWNDPGIQEC	1502.73	5.74148	100	1.17916	0.121459		M3 bound	58	68	IYAMHWGTDSR	1336.61	5.19549	100	1.43849	0.0301496		M3 bound	22	37	EANIDRIKVSKAAADL	1713.95	4.37428	100	1.65625	0.129779		Gq bound	249	268	ILYWRIYKETEKRTKELAGL	2510.41	5.65504	100	9.06913	0.276247
M3 bound	132	144	IKSLWNDPGIQEC	1502.73	5.75885	1000	1.87162	0.0608672		M3 bound	58	68	IYAMHWGTDSR	1336.61	5.21421	1000	2.85626	0.0272501		M3 bound	22	37	EANIDRIKVSKAAADL	1713.95	4.38686	1000	3.42961	0.107549		Gq bound	249	268	ILYWRIYKETEKRTKELAGL	2510.41	5.70832	1000	10.2028	0.133728
M3 bound	132	144	IKSLWNDPGIQEC	1502.73	5.7746	10000	2.34638	0.0520887		M3 bound	58	68	IYAMHWGTDSR	1336.61	5.22627	10000	3.1639	0.0674761		M3 bound	22	37	EANIDRIKVSKAAADL	1713.95	4.38932	10000	5.45528	0.0721474		Gq bound	249	268	ILYWRIYKETEKRTKELAGL	2510.41	5.70893	10000	11.0014	0.0845806
Gαq alone	145	159	YDRRREYQLSDSTKY	1979.96	3.95043	10	4.41442	0.114839		Gβ1 alone	59	66	YAMHWGTD	980.393	5.26967	10	0.637764	0.0360791		Gγ2 alone	24	37	NIDRIKVSKAAADL	1513.87	4.31764	10	0.803373	0.0392001		M3 alone	250	268	LYWRIYKETEKRTKELAGL	2397.33	5.78396	10	7.44465	0.225144
Gαq alone	145	159	YDRRREYQLSDSTKY	1979.96	3.9427	100	5.47278	0.0440186		Gβ1 alone	59	66	YAMHWGTD	980.393	5.26572	100	0.880458	0.0412328		Gγ2 alone	24	37	NIDRIKVSKAAADL	1513.87	4.30785	100	0.977228	0.0713368		M3 alone	250	268	LYWRIYKETEKRTKELAGL	2397.33	5.86903	100	9.17174	0.245995
Gαq alone	145	159	YDRRREYQLSDSTKY	1979.96	3.95321	1000	5.65845	0.0171431		Gβ1 alone	59	66	YAMHWGTD	980.393	5.27035	1000	1.61483	0.0372519		Gγ2 alone	24	37	NIDRIKVSKAAADL	1513.87	4.32249	1000	2.21309	0.0729555		M3 alone	250	268	LYWRIYKETEKRTKELAGL	2397.33	5.92206	1000	9.79733	0.258744
Gαq alone	145	159	YDRRREYQLSDSTKY	1979.96	3.95211	10000	6.128	0.0235993		Gβ1 alone	59	66	YAMHWGTD	980.393	5.2848	10000	1.86828	0.0188736		Gγ2 alone	24	37	NIDRIKVSKAAADL	1513.87	4.32181	10000	4.12776	0.0212388		M3 alone	250	268	LYWRIYKETEKRTKELAGL	2397.33	5.81118	10000	10.7447	0.292521
M3 bound	145	159	YDRRREYQLSDSTKY	1979.96	3.91067	10	4.63748	0.28083		M3 bound	59	66	YAMHWGTD	980.393	5.23212	10	0.657384	0.0409984		M3 bound	24	37	NIDRIKVSKAAADL	1513.87	4.28789	10	0.770284	0.0507776		Gq bound	250	268	LYWRIYKETEKRTKELAGL	2397.33	5.91548	10	7.43665	0.218625
M3 bound	145	159	YDRRREYQLSDSTKY	1979.96	3.89361	100	5.4266	0.358309		M3 bound	59	66	YAMHWGTD	980.393	5.20531	100	0.903916	0.030887		M3 bound	24	37	NIDRIKVSKAAADL	1513.87	4.25987	100	0.951727	0.158532		Gq bound	250	268	LYWRIYKETEKRTKELAGL	2397.33	5.85173	100	9.15657	0.32867
M3 bound	145	159	YDRRREYQLSDSTKY	1979.96	3.91616	1000	5.63111	0.0934444		M3 bound	59	66	YAMHWGTD	980.393	5.2125	1000	1.60824	0.0414174		M3 bound	24	37	NIDRIKVSKAAADL	1513.87	4.28005	1000	2.07545	0.0356132		Gq bound	250	268	LYWRIYKETEKRTKELAGL	2397.33	5.91719	1000	10.0083	0.0693261
M3 bound	145	159	YDRRREYQLSDSTKY	1979.96	3.91763	10000	6.19771	0.144907		M3 bound	59	66	YAMHWGTD	980.393	5.22723	10000	1.84745	0.0161468		M3 bound	24	37	NIDRIKVSKAAADL	1513.87	4.28257	10000	4.01914	0.03962		Gq bound	250	268	LYWRIYKETEKRTKELAGL	2397.33	5.91969	10000	10.7945	0.191586
Gαq alone	156	164	STKYYLNDL	1116.56	5.50378	10	1.47402	0.0693796		Gβ1 alone	60	69	AMHWGTDSRL	1173.55	5.26851	10	0.546938	0.0371664		Gγ2 alone	25	37	IDRIKVSKAAADL	1399.83	4.18739	10	0.485362	0.0564732		M3 alone	251	268	YWRIYKETEKRTKELAGL	2284.24	5.12252	10	7.80326	0.263231
Gαq alone	156	164	STKYYLNDL	1116.56	5.49552	100	2.46533	0.0695776		Gβ1 alone	60	69	AMHWGTDSRL	1173.55	5.25824	100	1.50611	0.0262338		Gγ2 alone	25	37	IDRIKVSKAAADL	1399.83	4.17869	100	0.669659	0.0898899		M3 alone	251	268	YWRIYKETEKRTKELAGL	2284.24	5.08949	100	8.83563	0.158005
Gαq alone	156	164	STKYYLNDL	1116.56	5.49543	1000	2.92674	0.0978361		Gβ1 alone	60	69	AMHWGTDSRL	1173.55	5.26964	1000	2.88261	0.0224298		Gγ2 alone	25	37	IDRIKVSKAAADL	1399.83	4.19422	1000	1.83983	0.0757303		M3 alone	251	268	YWRIYKETEKRTKELAGL	2284.24	5.1477	1000	9.36904	0.0429962
Gαq alone	156	164	STKYYLNDL	1116.56	5.511	10000	3.12917	0.0635497		Gβ1 alone	60	69	AMHWGTDSRL	1173.55	5.2828	10000	2.88022	0.0141849		Gγ2 alone	25	37	IDRIKVSKAAADL	1399.83	4.19157	10000	3.73858	0.0687592		M3 alone	251	268	YWRIYKETEKRTKELAGL	2284.24	5.15841	10000	9.86411	0.135759
M3 bound	156	164	STKYYLNDL	1116.56	5.46894	10	1.86514	0.0726056		M3 bound	60	69	AMHWGTDSRL	1173.55	5.22808	10	0.571319	0.0507812		M3 bound	25	37	IDRIKVSKAAADL	1399.83	4.16168	10	0.542591	0.0482173		Gq bound	251	268	YWRIYKETEKRTKELAGL	2284.24	5.09145	10	7.7689	0.265315
M3 bound	156	164	STKYYLNDL	1116.56	5.43751	100	2.7365	0.108235		M3 bound	60	69	AMHWGTDSRL	1173.55	5.19332	100	1.58218	0.0658934		M3 bound	25	37	IDRIKVSKAAADL	1399.83	4.13215	100	0.723074	0.0784761		Gq bound	251	268	YWRIYKETEKRTKELAGL	2284.24	5.0329	100	8.70855	0.120603
M3 bound	156	164	STKYYLNDL	1116.56	5.4466	1000	3.07879	0.0511001		M3 bound	60	69	AMHWGTDSRL	1173.55	5.21613	1000	2.86398	0.0585842		M3 bound	25	37	IDRIKVSKAAADL	1399.83	4.15277	1000	1.83237	0.0467177		Gq bound	251	268	YWRIYKETEKRTKELAGL	2284.24	5.08093	1000	9.25157	0.188171
M3 bound	156	164	STKYYLNDL	1116.56	5.46149	10000	3.26027	0.056383		M3 bound	60	69	AMHWGTDSRL	1173.55	5.22938	10000	2.81419	0.0517371		M3 bound	25	37	IDRIKVSKAAADL	1399.83	4.15681	10000	3.68624	0.0645074		Gq bound	251	268	YWRIYKETEKRTKELAGL	2284.24	5.08086	10000	9.65892	0.147814
Gαq alone	165	177	DRVADPAYLPTQQ	1473.73	4.48505	10	2.37564	0.0148057		Gβ1 alone	70	78	LVSASQDGK	904.473	3.96694	10	0.228422	0.0243196		Gγ2 alone	46	65	KEDPLLTPVPASENPFREKK	2295.23	4.22231	10	0.962842	0.341651		M3 alone	252	268	WRIYKETEKRTKELAGL	2121.18	4.72906	10	7.35182	0.115775
Gαq alone	165	177	DRVADPAYLPTQQ	1473.73	4.4781	100	3.03556	0.0445145		Gβ1 alone	70	78	LVSASQDGK	904.473	3.96444	100	0.524106	0.026767		Gγ2 alone	46	65	KEDPLLTPVPASENPFREKK	2295.23	4.21791	100	1.365	0.14285		M3 alone	252	268	WRIYKETEKRTKELAGL	2121.18	4.70508	100	8.45326	0.170656
Gαq alone	165	177	DRVADPAYLPTQQ	1473.73	4.47128	1000	3.79692	0.0788773		Gβ1 alone	70	78	LVSASQDGK	904.473	3.95917	1000	1.24261	0.0231542		Gγ2 alone	46	65	KEDPLLTPVPASENPFREKK	2295.23	4.2398	1000	1.63178	0.242141		M3 alone	252	268	WRIYKETEKRTKELAGL	2121.18	4.75551	1000	8.83738	0.0822754
Gαq alone	165	177	DRVADPAYLPTQQ	1473.73	4.4811	10000	4.18878	0.073042		Gβ1 alone	70	78	LVSASQDGK	904.473	3.96734	10000	2.06627	0.0137714		Gγ2 alone	46	65	KEDPLLTPVPASENPFREKK	2295.23	4.23459	10000	1.97502	0.205134		M3 alone	252	268	WRIYKETEKRTKELAGL	2121.18	4.76552	10000	9.11915	0.0745405
M3 bound	165	177	DRVADPAYLPTQQ	1473.73	4.45363	10	2.65439	0.0885588		M3 bound	70	78	LVSASQDGK	904.473	3.92591	10	0.225345	0.0247655		M3 bound	46	65	KEDPLLTPVPASENPFREKK	2295.23	4.19255	10	1.20198	0.444537		Gq bound	252	268	WRIYKETEKRTKELAGL	2121.18	4.67346	10	7.27282	0.0598966
M3 bound	165	177	DRVADPAYLPTQQ	1473.73	4.43461	100	3.38402	0.0489561		M3 bound	70	78	LVSASQDGK	904.473	3.90671	100	0.552424	0.0448164		M3 bound	46	65	KEDPLLTPVPASENPFREKK	2295.23	4.16546	100	1.48178	0.172446		Gq bound	252	268	WRIYKETEKRTKELAGL	2121.18	4.62978	100	8.31327	0.181887
M3 bound	165	177	DRVADPAYLPTQQ	1473.73	4.43729	1000	4.25621	0.079176		M3 bound	70	78	LVSASQDGK	904.473	3.90757	1000	1.34003	0.0539719		M3 bound	46	65	KEDPLLTPVPASENPFREKK	2295.23	4.19069	1000	1.78331	0.227378		Gq bound	252	268	WRIYKETEKRTKELAGL	2121.18	4.66118	1000	8.60031	0.122486
M3 bound	165	177	DRVADPAYLPTQQ	1473.73	4.44619	10000	4.4978	0.0225605		M3 bound	70	78	LVSASQDGK	904.473	3.91606	10000	2.13739	0.0316338		M3 bound	46	65	KEDPLLTPVPASENPFREKK	2295.23	4.19812	10000	2.15886	0.119601		Gq bound	252	268	WRIYKETEKRTKELAGL	2121.18	4.67207	10000	9.04276	0.01857
Gαq alone	165	180	DRVADPAYLPTQQDVL	1800.91	5.51251	10	2.74954	0.0407154		Gβ1 alone	70	79	LVSASQDGKL	1017.56	3.96646	10	0.315932	0.0459307		Gγ2 alone	51	66	LTPVPASENPFREKKF	1860	5.64	10	2.57665	0.191843		M3 alone	255	268	YKETEKRTKELAGL	1665.92	3.86841	10	5.618	0.0944642
Gαq alone	165	180	DRVADPAYLPTQQDVL	1800.91	5.50529	100	3.69088	0.136874		Gβ1 alone	70	79	LVSASQDGKL	1017.56	3.9624	100	0.555013	0.0123635		Gγ2 alone	51	66	LTPVPASENPFREKKF	1860	5.62952	100	3.1868	0.23857		M3 alone	255	268	YKETEKRTKELAGL	1665.92	3.86448	100	5.74232	0.1853
Gαq alone	165	180	DRVADPAYLPTQQDVL	1800.91	5.49632	1000	4.3958	0.147611		Gβ1 alone	70	79	LVSASQDGKL	1017.56	3.9614	1000	1.39655	0.0285094		Gγ2 alone	51	66	LTPVPASENPFREKKF	1860	5.63815	1000	4.2368	0.142681		M3 alone	255	268	YKETEKRTKELAGL	1665.92	3.89528	1000	5.71487	0.0984826
Gαq alone	165	180	DRVADPAYLPTQQDVL	1800.91	5.51149	10000	4.85086	0.123161		Gβ1 alone	70	79	LVSASQDGKL	1017.56	3.96816	10000	2.29931	0.0263801		Gγ2 alone	51	66	LTPVPASENPFREKKF	1860	5.65	10000	4.86237	0.0962689		M3 alone	255	268	YKETEKRTKELAGL	1665.92	3.90305	10000	5.69297	0.0570501
M3 bound	165	180	DRVADPAYLPTQQDVL	1800.91	5.48906	10	3.15083	0.100189		M3 bound	70	79	LVSASQDGKL	1017.56	3.92416	10	0.29813	0.0173262		M3 bound	51	66	LTPVPASENPFREKKF	1860	5.6282	10	2.43569	0.0583889		Gq bound	255	268	YKETEKRTKELAGL	1665.92	3.80411	10	5.42604	0.0898649
M3 bound	165	180	DRVADPAYLPTQQDVL	1800.91	5.46367	100	4.26761	0.0784813		M3 bound	70	79	LVSASQDGKL	1017.56	3.89983	100	0.599851	0.0588039		M3 bound	51	66	LTPVPASENPFREKKF	1860	5.58837	100	3.09151	0.0730701		Gq bound	255	268	YKETEKRTKELAGL	1665.92	3.77709	100	5.64943	0.108354
M3 bound	165	180	DRVADPAYLPTQQDVL	1800.91	5.47588	1000	4.89304	0.0615079		M3 bound	70	79	LVSASQDGKL	1017.56	3.90718	1000	1.56737	0.131927		M3 bound	51	66	LTPVPASENPFREKKF	1860	5.61552	1000	4.00404	0.0325377		Gq bound	255	268	YKETEKRTKELAGL	1665.92	3.79217	1000	5.64724	0.0888439
M3 bound	165	180	DRVADPAYLPTQQDVL	1800.91	5.48563	10000	5.37628	0.0295025		M3 bound	70	79	LVSASQDGKL	1017.56	3.91915	10000	2.31893	0.034452		M3 bound	51	66	LTPVPASENPFREKKF	1860	5.62753	10000	4.5927	0.136514		Gq bound	255	268	YKETEKRTKELAGL	1665.92	3.80408	10000	5.67456	0.0145661
Gαq alone	181	197	RVRVPTTGIIEYPFDLQ	2004.09	6.0856	10	4.16068	0.15552		Gβ1 alone	72	79	SASQDGKL	805.405	3.97078	10	0.239389	0.0322825		Gγ2 alone	51	69	LTPVPASENPFREKKFFCA	2181.12	4.55026	10	3.06358	0.0573825		M3 alone	269	279	QASGTEAETEN	1136.47	2.5525	10	4.87456	0.0309762
Gαq alone	181	197	RVRVPTTGIIEYPFDLQ	2004.09	6.07545	100	5.41622	0.136505		Gβ1 alone	72	79	SASQDGKL	805.405	3.9653	100	0.465597	0.0126495		Gγ2 alone	51	69	LTPVPASENPFREKKFFCA	2181.12	4.53871	100	3.28215	0.0266835		M3 alone	269	279	QASGTEAETEN	1136.47	2.55303	100	4.85109	0.0801833
Gαq alone	181	197	RVRVPTTGIIEYPFDLQ	2004.09	6.0775	1000	5.98233	0.0889572		Gβ1 alone	72	79	SASQDGKL	805.405	3.96259	1000	1.2067	0.0163395		Gγ2 alone	51	69	LTPVPASENPFREKKFFCA	2181.12	4.56099	1000	4.35186	0.145793		M3 alone	269	279	QASGTEAETEN	1136.47	2.54787	1000	4.78053	0.0204013
Gαq alone	181	197	RVRVPTTGIIEYPFDLQ	2004.09	6.09397	10000	6.50911	0.120058		Gβ1 alone	72	79	SASQDGKL	805.405	3.96921	10000	2.04371	0.00963589		Gγ2 alone	51	69	LTPVPASENPFREKKFFCA	2181.12	4.56259	10000	5.50633	0.0983613		M3 alone	269	279	QASGTEAETEN	1136.47	2.55204	10000	4.80958	0.0526745
M3 bound	181	197	RVRVPTTGIIEYPFDLQ	2004.09	6.08884	10	4.43884	0.0918202		M3 bound	72	79	SASQDGKL	805.405	3.92772	10	0.230275	0.0145074		M3 bound	51	69	LTPVPASENPFREKKFFCA	2181.12	4.5065	10	2.91942	0.137345		Gq bound	269	279	QASGTEAETEN	1136.47	2.55139	10	4.76589	0.139415
M3 bound	181	197	RVRVPTTGIIEYPFDLQ	2004.09	6.04881	100	5.53107	0.0138695		M3 bound	72	79	SASQDGKL	805.405	3.90802	100	0.500986	0.0177865		M3 bound	51	69	LTPVPASENPFREKKFFCA	2181.12	4.36977	100	3.36226	0.33118		Gq bound	269	279	QASGTEAETEN	1136.47	2.55026	100	4.76392	0.0520685
M3 bound	181	197	RVRVPTTGIIEYPFDLQ	2004.09	6.08122	1000	6.01092	0.121668		M3 bound	72	79	SASQDGKL	805.405	3.91042	1000	1.31049	0.0320914		M3 bound	51	69	LTPVPASENPFREKKFFCA	2181.12	4.49441	1000	4.28625	0.141904		Gq bound	269	279	QASGTEAETEN	1136.47	2.54785	1000	4.77808	0.0942487
M3 bound	181	197	RVRVPTTGIIEYPFDLQ	2004.09	6.08912	10000	6.51044	0.0650921		M3 bound	72	79	SASQDGKL	805.405	3.92042	10000	2.05774	0.011603		M3 bound	51	69	LTPVPASENPFREKKFFCA	2181.12	4.50632	10000	5.64611	0.036627		Gq bound	269	279	QASGTEAETEN	1136.47	2.55446	10000	4.71713	0.0408679
Gαq alone	181	198	RVRVPTTGIIEYPFDLQS	2091.12	6.00051	10	4.75946	0.188358		Gβ1 alone	80	99	IIWDSYTTNKVHAIPLRSSW	2387.25	5.64393	10	2.79897	0.262441												M3 alone	280	287	FVHPTGSS	831.399	3.27384	10	2.17313	0.0507967
Gαq alone	181	198	RVRVPTTGIIEYPFDLQS	2091.12	5.99182	100	6.07415	0.164892		Gβ1 alone	80	99	IIWDSYTTNKVHAIPLRSSW	2387.25	5.63095	100	3.8845	0.107594												M3 alone	280	287	FVHPTGSS	831.399	3.27329	100	2.1793	0.0407098
Gαq alone	181	198	RVRVPTTGIIEYPFDLQS	2091.12	5.99073	1000	6.60669	0.106419		Gβ1 alone	80	99	IIWDSYTTNKVHAIPLRSSW	2387.25	5.64248	1000	5.05622	0.191878												M3 alone	280	287	FVHPTGSS	831.399	3.28537	1000	2.15202	0.0525284
Gαq alone	181	198	RVRVPTTGIIEYPFDLQS	2091.12	6.00797	10000	7.17485	0.0637333		Gβ1 alone	80	99	IIWDSYTTNKVHAIPLRSSW	2387.25	5.65258	10000	5.94471	0.147283												M3 alone	280	287	FVHPTGSS	831.399	3.29594	10000	2.15097	0.0719049
M3 bound	181	198	RVRVPTTGIIEYPFDLQS	2091.12	6.00124	10	5.0177	0.151481		M3 bound	80	99	IIWDSYTTNKVHAIPLRSSW	2387.25	5.63315	10	2.49056	0.0569149												Gq bound	280	287	FVHPTGSS	831.399	3.26007	10	2.12257	0.0210646
M3 bound	181	198	RVRVPTTGIIEYPFDLQS	2091.12	5.96234	100	6.09522	0.0317704		M3 bound	80	99	IIWDSYTTNKVHAIPLRSSW	2387.25	5.58946	100	3.6357	0.0399457												Gq bound	280	287	FVHPTGSS	831.399	3.23912	100	2.12901	0.0492654
M3 bound	181	198	RVRVPTTGIIEYPFDLQS	2091.12	5.99403	1000	6.59146	0.124354		M3 bound	80	99	IIWDSYTTNKVHAIPLRSSW	2387.25	5.62029	1000	4.65352	0.0500418												Gq bound	280	287	FVHPTGSS	831.399	3.25377	1000	2.13862	0.0967733
M3 bound	181	198	RVRVPTTGIIEYPFDLQS	2091.12	6.00173	10000	7.14728	0.0144117		M3 bound	80	99	IIWDSYTTNKVHAIPLRSSW	2387.25	5.6322	10000	5.59059	0.0490603												Gq bound	280	287	FVHPTGSS	831.399	3.26508	10000	2.10915	0.100589
Gαq alone	189	197	IIEYPFDLQ	1137.58	6.67194	10	1.33754	0.138002		Gβ1 alone	82	88	WDSYTTN	886.358	5.04887	10	0.13813	0.0340559												M3 alone	280	292	FVHPTGSSRSCSS	1351.61	3.13093	10	2.98613	0.232183
Gαq alone	189	197	IIEYPFDLQ	1137.58	6.66554	100	1.69025	0.160193		Gβ1 alone	82	88	WDSYTTN	886.358	5.03849	100	0.167481	0.0246501												M3 alone	280	292	FVHPTGSSRSCSS	1351.61	3.13053	100	3.1947	0.102368
Gαq alone	189	197	IIEYPFDLQ	1137.58	6.65271	1000	1.76717	0.0387205		Gβ1 alone	82	88	WDSYTTN	886.358	5.04184	1000	0.369025	0.0174096												M3 alone	280	292	FVHPTGSSRSCSS	1351.61	3.13223	1000	3.10295	0.111409
Gαq alone	189	197	IIEYPFDLQ	1137.58	6.67301	10000	2.18565	0.0423475		Gβ1 alone	82	88	WDSYTTN	886.358	5.05361	10000	0.832153	0.0966604												M3 alone	280	292	FVHPTGSSRSCSS	1351.61	3.14286	10000	3.31872	0.103084
M3 bound	189	197	IIEYPFDLQ	1137.58	6.67105	10	1.50386	0.0117164		M3 bound	82	88	WDSYTTN	886.358	4.98765	10	0.130909	0.0155282												Gq bound	280	292	FVHPTGSSRSCSS	1351.61	3.11085	10	2.97709	0.0842969
M3 bound	189	197	IIEYPFDLQ	1137.58	6.64546	100	1.76629	0.0398372		M3 bound	82	88	WDSYTTN	886.358	4.96332	100	0.163372	0.0240555												Gq bound	280	292	FVHPTGSSRSCSS	1351.61	3.09158	100	2.99387	0.0408625
M3 bound	189	197	IIEYPFDLQ	1137.58	6.66267	1000	2.0176	0.0664374		M3 bound	82	88	WDSYTTN	886.358	4.96539	1000	0.406734	0.0301718												Gq bound	280	292	FVHPTGSSRSCSS	1351.61	3.09972	1000	2.93784	0.121892
M3 bound	189	197	IIEYPFDLQ	1137.58	6.67027	10000	2.39105	0.0263323		M3 bound	82	88	WDSYTTN	886.358	4.97686	10000	0.828367	0.0127154												Gq bound	280	292	FVHPTGSSRSCSS	1351.61	3.11298	10000	3.10549	0.0836634
Gαq alone	189	198	IIEYPFDLQS	1224.61	6.52695	10	1.91207	0.0872268		Gβ1 alone	82	98	WDSYTTNKVHAIPLRSS	1975	5.64217	10	2.65362	0.216408												M3 alone	293	300	YELQQQSM	1026.46	4.71096	10	3.60621	0.0706134
Gαq alone	189	198	IIEYPFDLQS	1224.61	6.52096	100	2.21338	0.0606805		Gβ1 alone	82	98	WDSYTTNKVHAIPLRSS	1975	5.63032	100	3.56075	0.123669												M3 alone	293	300	YELQQQSM	1026.46	4.70519	100	3.60232	0.0886483
Gαq alone	189	198	IIEYPFDLQS	1224.61	6.50751	1000	2.29503	0.0560979		Gβ1 alone	82	98	WDSYTTNKVHAIPLRSS	1975	5.64064	1000	4.72024	0.162603												M3 alone	293	300	YELQQQSM	1026.46	4.7117	1000	3.5685	0.0292111
Gαq alone	189	198	IIEYPFDLQS	1224.61	6.52566	10000	2.76051	0.152583		Gβ1 alone	82	98	WDSYTTNKVHAIPLRSS	1975	5.65244	10000	5.46124	0.131443												M3 alone	293	300	YELQQQSM	1026.46	4.72234	10000	3.55898	0.0322631
M3 bound	189	198	IIEYPFDLQS	1224.61	6.5284	10	2.11481	0.0255986		M3 bound	82	98	WDSYTTNKVHAIPLRSS	1975	5.63305	10	2.39765	0.110322												Gq bound	293	300	YELQQQSM	1026.46	4.67497	10	3.54243	0.0618151
M3 bound	189	198	IIEYPFDLQS	1224.61	6.50321	100	2.36535	0.0253985		M3 bound	82	98	WDSYTTNKVHAIPLRSS	1975	5.59002	100	3.2635	0.0680878												Gq bound	293	300	YELQQQSM	1026.46	4.65665	100	3.57076	0.0614248
M3 bound	189	198	IIEYPFDLQS	1224.61	6.51773	1000	2.53134	0.111034		M3 bound	82	98	WDSYTTNKVHAIPLRSS	1975	5.62003	1000	4.38442	0.0946795												Gq bound	293	300	YELQQQSM	1026.46	4.65636	1000	3.48985	0.0182847
M3 bound	189	198	IIEYPFDLQS	1224.61	6.52511	10000	2.88943	0.113142		M3 bound	82	98	WDSYTTNKVHAIPLRSS	1975	5.63316	10000	5.16599	0.0442664												Gq bound	293	300	YELQQQSM	1026.46	4.66609	10000	3.45189	0.0242731
Gαq alone	202	221	RMVDVGGQRSERRKWIHCFE	2489.24	4.62942	10	3.19152	0.195468		Gβ1 alone	82	99	WDSYTTNKVHAIPLRSSW	2161.08	5.64381	10	2.71759	0.263678												M3 alone	314	325	WFTTKSWKPSSE	1483.72	5.20517	10	3.81346	0.121789
Gαq alone	202	221	RMVDVGGQRSERRKWIHCFE	2489.24	4.5901	100	4.00247	0.0664421		Gβ1 alone	82	99	WDSYTTNKVHAIPLRSSW	2161.08	5.63085	100	3.74712	0.105744												M3 alone	314	325	WFTTKSWKPSSE	1483.72	5.18854	100	3.82137	0.0749865
Gαq alone	202	221	RMVDVGGQRSERRKWIHCFE	2489.24	4.64941	1000	5.50344	0.047206		Gβ1 alone	82	99	WDSYTTNKVHAIPLRSSW	2161.08	5.64217	1000	4.88888	0.184915												M3 alone	314	325	WFTTKSWKPSSE	1483.72	5.21465	1000	3.79725	0.0725391
Gαq alone	202	221	RMVDVGGQRSERRKWIHCFE	2489.24	4.64809	10000	6.28609	0.0789119		Gβ1 alone	82	99	WDSYTTNKVHAIPLRSSW	2161.08	5.65319	10000	5.72084	0.146031												M3 alone	314	325	WFTTKSWKPSSE	1483.72	5.23177	10000	3.77887	0.0583518
M3 bound	202	221	RMVDVGGQRSERRKWIHCFE	2489.24	4.58045	10	3.24551	0.0945655		M3 bound	82	99	WDSYTTNKVHAIPLRSSW	2161.08	5.63516	10	2.4201	0.0636563												Gq bound	314	325	WFTTKSWKPSSE	1483.72	5.1676	10	3.49369	0.112622
M3 bound	202	221	RMVDVGGQRSERRKWIHCFE	2489.24	4.51619	100	4.05132	0.0615287		M3 bound	82	99	WDSYTTNKVHAIPLRSSW	2161.08	5.59161	100	3.49441	0.0488047												Gq bound	314	325	WFTTKSWKPSSE	1483.72	5.1302	100	3.49654	0.104743
M3 bound	202	221	RMVDVGGQRSERRKWIHCFE	2489.24	4.57549	1000	5.38144	0.154478		M3 bound	82	99	WDSYTTNKVHAIPLRSSW	2161.08	5.6226	1000	4.46788	0.0515864												Gq bound	314	325	WFTTKSWKPSSE	1483.72	5.15322	1000	3.56806	0.0867891
M3 bound	202	221	RMVDVGGQRSERRKWIHCFE	2489.24	4.58636	10000	6.04489	0.0509537		M3 bound	82	99	WDSYTTNKVHAIPLRSSW	2161.08	5.63401	10000	5.37501	0.0375061												Gq bound	314	325	WFTTKSWKPSSE	1483.72	5.17047	10000	3.55522	0.053939
Gαq alone	210	226	RSERRKWIHCFENVTSI	2161.11	5.64381	10	2.71091	0.252174		Gβ1 alone	85	99	YTTNKVHAIPLRSSW	1772.94	4.72196	10	2.58912	0.26028												M3 alone	314	327	WFTTKSWKPSSEQM	1742.82	5.42254	10	4.73035	0.136809
Gαq alone	210	226	RSERRKWIHCFENVTSI	2161.11	5.63085	100	3.74712	0.105744		Gβ1 alone	85	99	YTTNKVHAIPLRSSW	1772.94	4.70956	100	3.16143	0.0923348												M3 alone	314	327	WFTTKSWKPSSEQM	1742.82	5.40537	100	4.66714	0.1369
Gαq alone	210	226	RSERRKWIHCFENVTSI	2161.11	5.64217	1000	4.89294	0.185614		Gβ1 alone	85	99	YTTNKVHAIPLRSSW	1772.94	4.7214	1000	4.01972	0.159251												M3 alone	314	327	WFTTKSWKPSSEQM	1742.82	5.42784	1000	4.6786	0.0568938
Gαq alone	210	226	RSERRKWIHCFENVTSI	2161.11	5.65319	10000	5.72219	0.158492		Gβ1 alone	85	99	YTTNKVHAIPLRSSW	1772.94	4.73153	10000	4.80002	0.233444												M3 alone	314	327	WFTTKSWKPSSEQM	1742.82	5.44456	10000	4.64975	0.0133155
M3 bound	210	226	RSERRKWIHCFENVTSI	2161.11	5.63516	10	2.4201	0.0636563		M3 bound	85	99	YTTNKVHAIPLRSSW	1772.94	4.67917	10	2.25117	0.050447												Gq bound	314	327	WFTTKSWKPSSEQM	1742.82	5.37248	10	4.34788	0.148252
M3 bound	210	226	RSERRKWIHCFENVTSI	2161.11	5.59162	100	3.49066	0.0530243		M3 bound	85	99	YTTNKVHAIPLRSSW	1772.94	4.64339	100	2.88953	0.0259191												Gq bound	314	327	WFTTKSWKPSSEQM	1742.82	5.337	100	4.30448	0.173553
M3 bound	210	226	RSERRKWIHCFENVTSI	2161.11	5.6226	1000	4.46788	0.0515864		M3 bound	85	99	YTTNKVHAIPLRSSW	1772.94	4.65806	1000	3.62607	0.0411114												Gq bound	314	327	WFTTKSWKPSSEQM	1742.82	5.35549	1000	4.30998	0.108441
M3 bound	210	226	RSERRKWIHCFENVTSI	2161.11	5.63401	10000	5.37501	0.0375061		M3 bound	85	99	YTTNKVHAIPLRSSW	1772.94	4.67053	10000	4.49026	0.0246074												Gq bound	314	327	WFTTKSWKPSSEQM	1742.82	5.37295	10000	4.33761	0.0878055
Gαq alone	231	243	ALSEYDQVLVESD	1467.68	5.49335	10	1.49255	0.202585		Gβ1 alone	103	110	CAYAPSGN	782.314	3.47236	10	0.673401	0.0193118												M3 alone	326	346	QMDQDHSSSDSWNNNDAAASL	2292.91	5.00001	10	6.39522	0.217166
Gαq alone	231	243	ALSEYDQVLVESD	1467.68	5.48601	100	1.86664	0.0315234		Gβ1 alone	103	110	CAYAPSGN	782.314	3.47456	100	0.953233	0.0220862												M3 alone	326	346	QMDQDHSSSDSWNNNDAAASL	2292.91	4.98752	100	6.28729	0.0475895
Gαq alone	231	243	ALSEYDQVLVESD	1467.68	5.48681	1000	2.18426	0.0959177		Gβ1 alone	103	110	CAYAPSGN	782.314	3.46144	1000	1.47761	0.066958												M3 alone	326	346	QMDQDHSSSDSWNNNDAAASL	2292.91	4.99931	1000	6.23876	0.0880874
Gαq alone	231	243	ALSEYDQVLVESD	1467.68	5.49866	10000	2.59716	0.0154224		Gβ1 alone	103	110	CAYAPSGN	782.314	3.4697	10000	2.23294	0.0489691												M3 alone	326	346	QMDQDHSSSDSWNNNDAAASL	2292.91	5.01108	10000	6.27288	0.0547421
M3 bound	231	243	ALSEYDQVLVESD	1467.68	5.45119	10	1.62934	0.12397		M3 bound	103	110	CAYAPSGN	782.314	3.44298	10	0.672533	0.0225164												Gq bound	326	346	QMDQDHSSSDSWNNNDAAASL	2292.91	4.95143	10	5.98471	0.136537
M3 bound	231	243	ALSEYDQVLVESD	1467.68	5.42428	100	1.95218	0.0559952		M3 bound	103	110	CAYAPSGN	782.314	3.43465	100	0.919772	0.00992279												Gq bound	326	346	QMDQDHSSSDSWNNNDAAASL	2292.91	4.92881	100	5.96839	0.114041
M3 bound	231	243	ALSEYDQVLVESD	1467.68	5.43014	1000	2.20034	0.129483		M3 bound	103	110	CAYAPSGN	782.314	3.42997	1000	1.44247	0.0432558												Gq bound	326	346	QMDQDHSSSDSWNNNDAAASL	2292.91	4.93451	1000	5.95042	0.153231
M3 bound	231	243	ALSEYDQVLVESD	1467.68	5.4481	10000	2.70919	0.0272526		M3 bound	103	110	CAYAPSGN	782.314	3.44209	10000	2.23809	0.0444362												Gq bound	326	346	QMDQDHSSSDSWNNNDAAASL	2292.91	4.94319	10000	5.9525	0.0135953
Gαq alone	240	255	VESDNENRMEESKALF	1897.86	5.12408	10	2.20657	0.210576		Gβ1 alone	104	111	AYAPSGNY	842.368	4.23477	10	0.46124	0.034426												M3 alone	347	362	ENSASSDEEDIGSETR	1725.7	3.83365	10	6.21849	0.0438876
Gαq alone	240	255	VESDNENRMEESKALF	1897.86	5.11331	100	2.52292	0.0162346		Gβ1 alone	104	111	AYAPSGNY	842.368	4.23302	100	0.794136	0.0594094												M3 alone	347	362	ENSASSDEEDIGSETR	1725.7	3.83303	100	6.23263	0.0464715
Gαq alone	240	255	VESDNENRMEESKALF	1897.86	5.106	1000	3.81645	0.0534632		Gβ1 alone	104	111	AYAPSGNY	842.368	4.22643	1000	0.96311	0.116888												M3 alone	347	362	ENSASSDEEDIGSETR	1725.7	3.85048	1000	6.13088	0.0921693
Gαq alone	240	255	VESDNENRMEESKALF	1897.86	5.12249	10000	4.8663	0.0289709		Gβ1 alone	104	111	AYAPSGNY	842.368	4.23262	10000	1.23797	0.0595846												M3 alone	347	362	ENSASSDEEDIGSETR	1725.7	3.84732	10000	6.61369	0.10313
M3 bound	240	255	VESDNENRMEESKALF	1897.86	5.07155	10	2.21233	0.226994		M3 bound	104	111	AYAPSGNY	842.368	4.1978	10	0.498213	0.0350954												Gq bound	347	362	ENSASSDEEDIGSETR	1725.7	3.8022	10	6.14379	0.0281199
M3 bound	240	255	VESDNENRMEESKALF	1897.86	5.03436	100	2.83121	0.0670523		M3 bound	104	111	AYAPSGNY	842.368	4.18476	100	0.799477	0.030811												Gq bound	347	362	ENSASSDEEDIGSETR	1725.7	3.79297	100	6.06718	0.0359818
M3 bound	240	255	VESDNENRMEESKALF	1897.86	5.04556	1000	3.92493	0.108597		M3 bound	104	111	AYAPSGNY	842.368	4.18513	1000	1.05945	0.0662199												Gq bound	347	362	ENSASSDEEDIGSETR	1725.7	3.79675	1000	6.07325	0.0553725
M3 bound	240	255	VESDNENRMEESKALF	1897.86	5.0583	10000	4.76341	0.209255		M3 bound	104	111	AYAPSGNY	842.368	4.19069	10000	1.20125	0.0279149												Gq bound	347	362	ENSASSDEEDIGSETR	1725.7	3.79918	10000	6.28737	0.0189202
Gαq alone	256	268	RTIITYPWFQNSS	1612.81	6.34609	10	1.72209	0.178247		Gβ1 alone	111	117	YVACGGL	682.323	5.33437	10	0.592692	0.0956368												M3 alone	357	366	IGSETRAIYS	1096.56	4.11676	10	3.99966	0.112078
Gαq alone	256	268	RTIITYPWFQNSS	1612.81	6.33729	100	3.11406	0.0646766		Gβ1 alone	111	117	YVACGGL	682.323	5.32769	100	0.925696	0.0333145												M3 alone	357	366	IGSETRAIYS	1096.56	4.09532	100	3.939	0.0496188
Gαq alone	256	268	RTIITYPWFQNSS	1612.81	6.34131	1000	3.87867	0.119475		Gβ1 alone	111	117	YVACGGL	682.323	5.3208	1000	1.10377	0.0103588												M3 alone	357	366	IGSETRAIYS	1096.56	4.12867	1000	3.8992	0.0386305
Gαq alone	256	268	RTIITYPWFQNSS	1612.81	6.35422	10000	4.6903	0.0968765		Gβ1 alone	111	117	YVACGGL	682.323	5.33325	10000	1.15078	0.00187154												M3 alone	357	366	IGSETRAIYS	1096.56	4.56842	10000	2.7193	2.35569
M3 bound	256	268	RTIITYPWFQNSS	1612.81	6.34737	10	2.03887	0.0416423		M3 bound	111	117	YVACGGL	682.323	5.29741	10	0.638673	0.0357518												Gq bound	357	366	IGSETRAIYS	1096.56	4.06632	10	3.96047	0.0360585
M3 bound	256	268	RTIITYPWFQNSS	1612.81	6.31406	100	3.31173	0.0325461		M3 bound	111	117	YVACGGL	682.323	5.27409	100	0.909617	0.0346256												Gq bound	357	366	IGSETRAIYS	1096.56	4.04431	100	3.97738	0.0123418
M3 bound	256	268	RTIITYPWFQNSS	1612.81	6.339	1000	4.15724	0.0645835		M3 bound	111	117	YVACGGL	682.323	5.27667	1000	1.18782	0.029914												Gq bound	357	366	IGSETRAIYS	1096.56	4.04912	1000	3.91762	0.0417186
M3 bound	256	268	RTIITYPWFQNSS	1612.81	6.34568	10000	4.89797	0.0216445		M3 bound	111	117	YVACGGL	682.323	5.28742	10000	1.16644	0.0275043												Gq bound	357	366	IGSETRAIYS	1096.56	4.06334	10000	3.9823	0.0338261
Gαq alone	257	278	TIITYPWFQNSSVILFLNKKDL	2640.44	4.45284	10	1.74837	0.0634243		Gβ1 alone	111	118	YVACGGLD	797.35	4.84702	10	0.847601	0.0740658												M3 alone	367	378	IVLKLPGHSTIL	1290.81	5.46835	10	3.64247	0.0254313
Gαq alone	257	278	TIITYPWFQNSSVILFLNKKDL	2640.44	4.44093	100	3.11532	0.223572		Gβ1 alone	111	118	YVACGGLD	797.35	4.84087	100	1.33064	0.0308169												M3 alone	367	378	IVLKLPGHSTIL	1290.81	5.44846	100	3.73529	0.0515955
Gαq alone	257	278	TIITYPWFQNSSVILFLNKKDL	2640.44	4.46403	1000	4.48565	0.100041		Gβ1 alone	111	118	YVACGGLD	797.35	4.83	1000	1.45935	0.0423613												M3 alone	367	378	IVLKLPGHSTIL	1290.81	5.47109	1000	3.79211	0.0136551
Gαq alone	257	278	TIITYPWFQNSSVILFLNKKDL	2640.44	4.46301	10000	5.84033	0.0273948		Gβ1 alone	111	118	YVACGGLD	797.35	4.8446	10000	1.53226	0.0343227												M3 alone	367	378	IVLKLPGHSTIL	1290.81	5.48899	10000	3.8197	0.0308773
M3 bound	257	278	TIITYPWFQNSSVILFLNKKDL	2640.44	4.41988	10	1.79311	0.116321		M3 bound	111	118	YVACGGLD	797.35	4.81177	10	0.994095	0.0545819												Gq bound	367	378	IVLKLPGHSTIL	1290.81	5.43249	10	3.48195	0.0714828
M3 bound	257	278	TIITYPWFQNSSVILFLNKKDL	2640.44	4.38305	100	3.62066	0.235393		M3 bound	111	118	YVACGGLD	797.35	4.79326	100	1.34604	0.0685768												Gq bound	367	378	IVLKLPGHSTIL	1290.81	5.39328	100	3.58498	0.0810827
M3 bound	257	278	TIITYPWFQNSSVILFLNKKDL	2640.44	4.41233	1000	5.07229	0.0301452		M3 bound	111	118	YVACGGLD	797.35	4.79413	1000	1.5888	0.015281												Gq bound	367	378	IVLKLPGHSTIL	1290.81	5.41703	1000	3.68362	0.0443827
M3 bound	257	278	TIITYPWFQNSSVILFLNKKDL	2640.44	4.40985	10000	6.11427	0.0284579		M3 bound	111	118	YVACGGLD	797.35	4.80434	10000	1.55758	0.0275366												Gq bound	367	378	IVLKLPGHSTIL	1290.81	5.43364	10000	3.73589	0.0445555
Gαq alone	272	281	FLNKKDLLEE	1248.68	4.82	10	0.866525	0.0441939		Gβ1 alone	111	122	YVACGGLDNICS	1214.52	5.73942	10	0.905081	0.0631638												M3 alone	367	379	IVLKLPGHSTILN	1404.86	5.16083	10	4.18463	0.124982
Gαq alone	272	281	FLNKKDLLEE	1248.68	4.81054	100	1.14357	0.124556		Gβ1 alone	111	122	YVACGGLDNICS	1214.52	5.73234	100	1.4338	0.00930437												M3 alone	367	379	IVLKLPGHSTILN	1404.86	5.14547	100	4.29657	0.0427228
Gαq alone	272	281	FLNKKDLLEE	1248.68	4.81962	1000	1.67642	0.0417253		Gβ1 alone	111	122	YVACGGLDNICS	1214.52	5.72086	1000	2.29344	0.0564828												M3 alone	367	379	IVLKLPGHSTILN	1404.86	5.16573	1000	4.34498	0.00804796
Gαq alone	272	281	FLNKKDLLEE	1248.68	4.82714	10000	2.62389	0.0811088		Gβ1 alone	111	122	YVACGGLDNICS	1214.52	5.73607	10000	2.65319	0.0949469												M3 alone	367	379	IVLKLPGHSTILN	1404.86	5.17954	10000	4.3692	0.0271432
M3 bound	272	281	FLNKKDLLEE	1248.68	4.78654	10	1.30204	0.0823387		M3 bound	111	122	YVACGGLDNICS	1214.52	5.7258	10	0.90919	0.0307073												Gq bound	367	379	IVLKLPGHSTILN	1404.86	5.12703	10	3.95929	0.0573347
M3 bound	272	281	FLNKKDLLEE	1248.68	4.75696	100	1.70116	0.0422158		M3 bound	111	122	YVACGGLDNICS	1214.52	5.70317	100	1.43846	0.0351339												Gq bound	367	379	IVLKLPGHSTILN	1404.86	5.09359	100	4.14392	0.0438138
M3 bound	272	281	FLNKKDLLEE	1248.68	4.7734	1000	2.15333	0.0360577		M3 bound	111	122	YVACGGLDNICS	1214.52	5.71064	1000	2.27736	0.0280772												Gq bound	367	379	IVLKLPGHSTILN	1404.86	5.1119	1000	4.22534	0.0699686
M3 bound	272	281	FLNKKDLLEE	1248.68	4.78047	10000	2.99665	0.0731183		M3 bound	111	122	YVACGGLDNICS	1214.52	5.71944	10000	2.53378	0.0130532												Gq bound	367	379	IVLKLPGHSTILN	1404.86	5.12069	10000	4.22377	0.0697745
Gαq alone	281	287	EKIMYSH	907.434	4.3299	10	0.419705	0.0964252		Gβ1 alone	112	121	VACGGLDNIC	964.423	5.63777	10	0.91339	0.0916875												M3 alone	369	378	LKLPGHSTIL	1078.66	4.91639	10	2.38148	0.047409
Gαq alone	281	287	EKIMYSH	907.434	4.3199	100	0.57199	0.0833016		Gβ1 alone	112	121	VACGGLDNIC	964.423	5.62977	100	1.55198	0.0393334												M3 alone	369	378	LKLPGHSTIL	1078.66	4.90369	100	2.46131	0.00739373
Gαq alone	281	287	EKIMYSH	907.434	4.33734	1000	0.647965	0.021546		Gβ1 alone	112	121	VACGGLDNIC	964.423	5.6185	1000	2.48443	0.049804												M3 alone	369	378	LKLPGHSTIL	1078.66	4.928	1000	2.47846	0.0523368
Gαq alone	281	287	EKIMYSH	907.434	4.33902	10000	0.786071	0.0279053		Gβ1 alone	112	121	VACGGLDNIC	964.423	5.63301	10000	2.77905	0.031699												M3 alone	369	378	LKLPGHSTIL	1078.66	4.94612	10000	2.46353	0.0313065
M3 bound	281	287	EKIMYSH	907.434	4.28902	10	0.436111	0.106606		M3 bound	112	121	VACGGLDNIC	964.423	5.60776	10	1.08762	0.12528												Gq bound	369	378	LKLPGHSTIL	1078.66	4.86636	10	2.17256	0.0451664
M3 bound	281	287	EKIMYSH	907.434	4.25525	100	0.618524	0.0353174		M3 bound	112	121	VACGGLDNIC	964.423	5.58818	100	1.73874	0.085379												Gq bound	369	378	LKLPGHSTIL	1078.66	4.83293	100	2.2811	0.0311991
M3 bound	281	287	EKIMYSH	907.434	4.27524	1000	0.673999	0.0504842		M3 bound	112	121	VACGGLDNIC	964.423	5.59015	1000	2.53619	0.10042												Gq bound	369	378	LKLPGHSTIL	1078.66	4.851	1000	2.36773	0.0362252
M3 bound	281	287	EKIMYSH	907.434	4.28866	10000	0.796887	0.0713534		M3 bound	112	121	VACGGLDNIC	964.423	5.59867	10000	2.77878	0.117314												Gq bound	369	378	LKLPGHSTIL	1078.66	4.86462	10000	2.37452	0.0192783
Gαq alone	282	288	KIMYSHL	891.476	4.31996	10	0.312814	0.0434181		Gβ1 alone	112	122	VACGGLDNICS	1051.45	5.37226	10	0.848959	0.0923009												M3 alone	369	379	LKLPGHSTILN	1192.7	4.57424	10	3.0074	0.0985043
Gαq alone	282	288	KIMYSHL	891.476	4.3061	100	0.512476	0.0347783		Gβ1 alone	112	122	VACGGLDNICS	1051.45	5.36608	100	1.37107	0.0257646												M3 alone	369	379	LKLPGHSTILN	1192.7	4.56154	100	3.02598	0.0309208
Gαq alone	282	288	KIMYSHL	891.476	4.32385	1000	0.854814	0.0369319		Gβ1 alone	112	122	VACGGLDNICS	1051.45	5.35707	1000	2.20593	0.0641049												M3 alone	369	379	LKLPGHSTILN	1192.7	4.58354	1000	3.00324	0.0197765
Gαq alone	282	288	KIMYSHL	891.476	4.32885	10000	1.44284	0.0451923		Gβ1 alone	112	122	VACGGLDNICS	1051.45	5.36937	10000	2.62897	0.021155												M3 alone	369	379	LKLPGHSTILN	1192.7	4.59578	10000	3.03653	0.0201155
M3 bound	282	288	KIMYSHL	891.476	4.26872	10	0.456942	0.0508636		M3 bound	112	122	VACGGLDNICS	1051.45	5.35013	10	0.816685	0.0341415												Gq bound	369	379	LKLPGHSTILN	1192.7	4.52896	10	2.87312	0.0387913
M3 bound	282	288	KIMYSHL	891.476	4.23672	100	0.632212	0.0536011		M3 bound	112	122	VACGGLDNICS	1051.45	5.33082	100	1.39854	0.0447998												Gq bound	369	379	LKLPGHSTILN	1192.7	4.50009	100	2.95212	0.0241726
M3 bound	282	288	KIMYSHL	891.476	4.2534	1000	0.954567	0.0953352		M3 bound	112	122	VACGGLDNICS	1051.45	5.33065	1000	2.25745	0.0618673												Gq bound	369	379	LKLPGHSTILN	1192.7	4.51347	1000	2.92133	0.0167852
M3 bound	282	288	KIMYSHL	891.476	4.26606	10000	1.53409	0.0348674		M3 bound	112	122	VACGGLDNICS	1051.45	5.33645	10000	2.56057	0.0469825												Gq bound	369	379	LKLPGHSTILN	1192.7	4.52502	10000	2.95887	0.0269594
Gαq alone	289	304	VDYFPEYDGPQRDAQA	1870.82	5.34614	10	3.031	0.156058		Gβ1 alone	112	123	VACGGLDNICSI	1164.54	6.38945	10	0.773814	0.119984												M3 alone	379	395	NSTKLPSSDNLQVPEEE	1886.9	4.54973	10	6.65153	0.0440144
Gαq alone	289	304	VDYFPEYDGPQRDAQA	1870.82	5.3391	100	3.95569	0.120019		Gβ1 alone	112	123	VACGGLDNICSI	1164.54	6.38409	100	1.31852	0.0677739												M3 alone	379	395	NSTKLPSSDNLQVPEEE	1886.9	4.54325	100	6.57053	0.114864
Gαq alone	289	304	VDYFPEYDGPQRDAQA	1870.82	5.33177	1000	4.13193	0.0390381		Gβ1 alone	112	123	VACGGLDNICSI	1164.54	6.37749	1000	2.10392	0.0633234												M3 alone	379	395	NSTKLPSSDNLQVPEEE	1886.9	4.55095	1000	6.52907	0.0131717
Gαq alone	289	304	VDYFPEYDGPQRDAQA	1870.82	5.34625	10000	4.57735	0.0815407		Gβ1 alone	112	123	VACGGLDNICSI	1164.54	6.39257	10000	2.47196	0.0508519												M3 alone	379	395	NSTKLPSSDNLQVPEEE	1886.9	4.55884	10000	6.50572	0.0624271
M3 bound	289	304	VDYFPEYDGPQRDAQA	1870.82	5.32078	10	3.29921	0.0512936		M3 bound	112	123	VACGGLDNICSI	1164.54	6.38574	10	0.797567	0.0452571												Gq bound	379	395	NSTKLPSSDNLQVPEEE	1886.9	4.52033	10	6.29214	0.163666
M3 bound	289	304	VDYFPEYDGPQRDAQA	1870.82	5.29359	100	4.09474	0.046182		M3 bound	112	123	VACGGLDNICSI	1164.54	6.36229	100	1.34611	0.0590966												Gq bound	379	395	NSTKLPSSDNLQVPEEE	1886.9	4.50183	100	6.25751	0.0916659
M3 bound	289	304	VDYFPEYDGPQRDAQA	1870.82	5.30252	1000	4.29926	0.112219		M3 bound	112	123	VACGGLDNICSI	1164.54	6.37326	1000	2.16653	0.0482571												Gq bound	379	395	NSTKLPSSDNLQVPEEE	1886.9	4.50607	1000	6.29238	0.0980254
M3 bound	289	304	VDYFPEYDGPQRDAQA	1870.82	5.31311	10000	4.72616	0.0518582		M3 bound	112	123	VACGGLDNICSI	1164.54	6.37897	10000	2.39888	0.026239												Gq bound	379	395	NSTKLPSSDNLQVPEEE	1886.9	4.51344	10000	6.27897	0.025538
Gαq alone	289	307	VDYFPEYDGPQRDAQAARE	2227.01	5.02799	10	3.57015	0.149702		Gβ1 alone	124	138	YNLKTREGNVRVSRE	1820.97	3.46322	10	6.31307	0.0479011												M3 alone	379	396	NSTKLPSSDNLQVPEEEL	1999.98	5.24188	10	7.04551	0.0935111
Gαq alone	289	307	VDYFPEYDGPQRDAQAARE	2227.01	5.02127	100	4.98176	0.13252		Gβ1 alone	124	138	YNLKTREGNVRVSRE	1820.97	3.46039	100	6.85133	0.0720654												M3 alone	379	396	NSTKLPSSDNLQVPEEEL	1999.98	5.23562	100	6.92853	0.115546
Gαq alone	289	307	VDYFPEYDGPQRDAQAARE	2227.01	5.02013	1000	5.14349	0.294901		Gβ1 alone	124	138	YNLKTREGNVRVSRE	1820.97	3.47141	1000	7.17639	0.0650334												M3 alone	379	396	NSTKLPSSDNLQVPEEEL	1999.98	5.23798	1000	6.92349	0.0703701
Gαq alone	289	307	VDYFPEYDGPQRDAQAARE	2227.01	5.03192	10000	5.76472	0.127332		Gβ1 alone	124	138	YNLKTREGNVRVSRE	1820.97	3.46877	10000	7.49498	0.05416												M3 alone	379	396	NSTKLPSSDNLQVPEEEL	1999.98	5.25111	10000	6.8764	0.0779334
M3 bound	289	307	VDYFPEYDGPQRDAQAARE	2227.01	4.99282	10	4.18195	0.23456		M3 bound	124	138	YNLKTREGNVRVSRE	1820.97	3.43316	10	6.15826	0.133086												Gq bound	379	396	NSTKLPSSDNLQVPEEEL	1999.98	5.22395	10	6.61684	0.0778088
M3 bound	289	307	VDYFPEYDGPQRDAQAARE	2227.01	4.95962	100	5.27649	0.0592268		M3 bound	124	138	YNLKTREGNVRVSRE	1820.97	3.4169	100	6.60699	0.239172												Gq bound	379	396	NSTKLPSSDNLQVPEEEL	1999.98	5.19794	100	6.61701	0.120959
M3 bound	289	307	VDYFPEYDGPQRDAQAARE	2227.01	4.97504	1000	5.51819	0.0859945		M3 bound	124	138	YNLKTREGNVRVSRE	1820.97	3.43101	1000	6.99104	0.174281												Gq bound	379	396	NSTKLPSSDNLQVPEEEL	1999.98	5.2046	1000	6.67526	0.0872814
M3 bound	289	307	VDYFPEYDGPQRDAQAARE	2227.01	4.9861	10000	6.08964	0.180272		M3 bound	124	138	YNLKTREGNVRVSRE	1820.97	3.43941	10000	7.24877	0.118138												Gq bound	379	396	NSTKLPSSDNLQVPEEEL	1999.98	5.21259	10000	6.80543	0.0999834
Gαq alone	297	309	GPQRDAQAAREFI	1458.74	4.14808	10	1.98897	0.0635198		Gβ1 alone	126	138	LKTREGNVRVSRE	1543.87	3.46384	10	5.806	0.0471274												M3 alone	380	395	STKLPSSDNLQVPEEE	1772.85	4.55004	10	6.23305	0.0443982
Gαq alone	297	309	GPQRDAQAAREFI	1458.74	4.14009	100	2.65684	0.101736		Gβ1 alone	126	138	LKTREGNVRVSRE	1543.87	3.46257	100	6.17028	0.103561												M3 alone	380	395	STKLPSSDNLQVPEEE	1772.85	4.54137	100	6.15419	0.0963082
Gαq alone	297	309	GPQRDAQAAREFI	1458.74	4.15151	1000	3.09701	0.0324061		Gβ1 alone	126	138	LKTREGNVRVSRE	1543.87	3.47334	1000	6.41764	0.0248034												M3 alone	380	395	STKLPSSDNLQVPEEE	1772.85	4.54945	1000	6.09758	0.027109
Gαq alone	297	309	GPQRDAQAAREFI	1458.74	4.15531	10000	3.44588	0.0657055		Gβ1 alone	126	138	LKTREGNVRVSRE	1543.87	3.4723	10000	6.76091	0.0343746												M3 alone	380	395	STKLPSSDNLQVPEEE	1772.85	4.55803	10000	6.085	0.0467827
M3 bound	297	309	GPQRDAQAAREFI	1458.74	4.11057	10	2.0494	0.0565405		M3 bound	126	138	LKTREGNVRVSRE	1543.87	3.43461	10	5.56056	0.113231												Gq bound	380	395	STKLPSSDNLQVPEEE	1772.85	4.51783	10	5.91242	0.127654
M3 bound	297	309	GPQRDAQAAREFI	1458.74	4.082	100	2.77458	0.140696		M3 bound	126	138	LKTREGNVRVSRE	1543.87	3.48795	100	5.90629	0.241172												Gq bound	380	395	STKLPSSDNLQVPEEE	1772.85	4.49927	100	5.91312	0.0518724
M3 bound	297	309	GPQRDAQAAREFI	1458.74	4.10029	1000	3.16467	0.160494		M3 bound	126	138	LKTREGNVRVSRE	1543.87	3.43116	1000	6.14309	0.0974673												Gq bound	380	395	STKLPSSDNLQVPEEE	1772.85	4.50296	1000	5.93597	0.0868294
M3 bound	297	309	GPQRDAQAAREFI	1458.74	4.10953	10000	3.48423	0.0310984		M3 bound	126	138	LKTREGNVRVSRE	1543.87	3.44244	10000	6.3772	0.0962481												Gq bound	380	395	STKLPSSDNLQVPEEE	1772.85	4.51109	10000	5.93196	0.0151035
Gαq alone	299	306	QRDAQAAR	915.476	4.72428	10	0.557913	0.0868534		Gβ1 alone	127	138	KTREGNVRVSRE	1430.78	3.4651	10	5.79449	0.0798576												M3 alone	380	396	STKLPSSDNLQVPEEEL	1885.94	5.25296	10	6.66659	0.161302
Gαq alone	299	306	QRDAQAAR	915.476	4.71168	100	0.717676	0.062667		Gβ1 alone	127	138	KTREGNVRVSRE	1430.78	3.46221	100	6.20082	0.0973409												M3 alone	380	396	STKLPSSDNLQVPEEEL	1885.94	5.24179	100	6.69902	0.0857833
Gαq alone	299	306	QRDAQAAR	915.476	4.72391	1000	1.16987	0.0620316		Gβ1 alone	127	138	KTREGNVRVSRE	1430.78	3.47329	1000	6.36719	0.0868702												M3 alone	380	396	STKLPSSDNLQVPEEEL	1885.94	5.25097	1000	6.70726	0.0540174
Gαq alone	299	306	QRDAQAAR	915.476	4.73673	10000	1.50328	0.117639		Gβ1 alone	127	138	KTREGNVRVSRE	1430.78	3.47391	10000	6.55222	0.0461716												M3 alone	380	396	STKLPSSDNLQVPEEEL	1885.94	5.2621	10000	6.7015	0.0555247
M3 bound	299	306	QRDAQAAR	915.476	4.6787	10	0.51326	0.0359229		M3 bound	127	138	KTREGNVRVSRE	1430.78	3.43589	10	5.64792	0.0934238												Gq bound	380	396	STKLPSSDNLQVPEEEL	1885.94	5.2285	10	6.41774	0.165246
M3 bound	299	306	QRDAQAAR	915.476	4.64214	100	0.60079	0.0196239		M3 bound	127	138	KTREGNVRVSRE	1430.78	3.49017	100	6.02182	0.107858												Gq bound	380	396	STKLPSSDNLQVPEEEL	1885.94	5.20451	100	6.46608	0.102895
M3 bound	299	306	QRDAQAAR	915.476	4.65837	1000	1.2667	0.0534098		M3 bound	127	138	KTREGNVRVSRE	1430.78	3.43324	1000	6.18712	0.0869516												Gq bound	380	396	STKLPSSDNLQVPEEEL	1885.94	5.21096	1000	6.46904	0.106285
M3 bound	299	306	QRDAQAAR	915.476	4.68174	10000	1.3641	0.0440793		M3 bound	127	138	KTREGNVRVSRE	1430.78	3.44421	10000	6.28923	0.0626097												Gq bound	380	396	STKLPSSDNLQVPEEEL	1885.94	5.21974	10000	6.45971	0.09606
Gαq alone	307	325	EFILKMFVDLNPDSDKIIY	2300.19	4.31564	10	1.48914	0.191225		Gβ1 alone	129	148	REGNVRVSRELAGHTGYLSC	2204.1	4.3137	10	5.08024	0.134425												M3 alone	380	397	STKLPSSDNLQVPEEELG	1942.96	5.05127	10	7.21735	0.104725
Gαq alone	307	325	EFILKMFVDLNPDSDKIIY	2300.19	4.30597	100	2.31868	0.0659229		Gβ1 alone	129	148	REGNVRVSRELAGHTGYLSC	2204.1	4.30191	100	5.77248	0.0927971												M3 alone	380	397	STKLPSSDNLQVPEEELG	1942.96	5.04061	100	7.15231	0.187426
Gαq alone	307	325	EFILKMFVDLNPDSDKIIY	2300.19	4.32043	1000	3.80936	0.0803254		Gβ1 alone	129	148	REGNVRVSRELAGHTGYLSC	2204.1	4.32025	1000	6.01397	0.153632												M3 alone	380	397	STKLPSSDNLQVPEEELG	1942.96	5.05049	1000	7.07571	0.0503966
Gαq alone	307	325	EFILKMFVDLNPDSDKIIY	2300.19	4.32005	10000	4.30174	0.0657003		Gβ1 alone	129	148	REGNVRVSRELAGHTGYLSC	2204.1	4.32491	10000	6.10456	0.0352973												M3 alone	380	397	STKLPSSDNLQVPEEELG	1942.96	5.06058	10000	7.08378	0.024977
M3 bound	307	325	EFILKMFVDLNPDSDKIIY	2300.19	4.2893	10	1.68569	0.120122		M3 bound	129	148	REGNVRVSRELAGHTGYLSC	2204.1	4.27934	10	4.99486	0.0298132												Gq bound	380	397	STKLPSSDNLQVPEEELG	1942.96	5.01073	10	6.75984	0.0683075
M3 bound	307	325	EFILKMFVDLNPDSDKIIY	2300.19	4.257	100	2.73854	0.0939316		M3 bound	129	148	REGNVRVSRELAGHTGYLSC	2204.1	4.24907	100	5.72121	0.0526908												Gq bound	380	397	STKLPSSDNLQVPEEELG	1942.96	4.98721	100	6.81837	0.103042
M3 bound	307	325	EFILKMFVDLNPDSDKIIY	2300.19	4.28158	1000	4.06734	0.0960878		M3 bound	129	148	REGNVRVSRELAGHTGYLSC	2204.1	4.27208	1000	5.95559	0.0606488												Gq bound	380	397	STKLPSSDNLQVPEEELG	1942.96	4.99188	1000	6.86316	0.127757
M3 bound	307	325	EFILKMFVDLNPDSDKIIY	2300.19	4.28389	10000	4.26539	0.14784		M3 bound	129	148	REGNVRVSRELAGHTGYLSC	2204.1	4.28089	10000	6.00701	0.0895628												Gq bound	380	397	STKLPSSDNLQVPEEELG	1942.96	5.00009	10000	6.822	0.0355566
Gαq alone	311	322	KMFVDLNPDSDK	1408.68	6.0187	10	1.99164	0.0386603		Gβ1 alone	136	148	SRELAGHTGYLSC	1393.65	4.46061	10	0.99997	0.181001												M3 alone	380	398	STKLPSSDNLQVPEEELGM	2074	5.6226	10	7.85778	0.129408
Gαq alone	311	322	KMFVDLNPDSDK	1408.68	6.01359	100	2.63963	0.0119652		Gβ1 alone	136	148	SRELAGHTGYLSC	1393.65	4.44881	100	1.38565	0.0901725												M3 alone	380	398	STKLPSSDNLQVPEEELGM	2074	5.61267	100	7.79372	0.15121
Gαq alone	311	322	KMFVDLNPDSDK	1408.68	6.00514	1000	3.28608	0.0330486		Gβ1 alone	136	148	SRELAGHTGYLSC	1393.65	4.4571	1000	1.54904	0.145771												M3 alone	380	398	STKLPSSDNLQVPEEELGM	2074	5.62402	1000	7.7307	0.0380923
Gαq alone	311	322	KMFVDLNPDSDK	1408.68	6.01608	10000	3.94919	0.0725516		Gβ1 alone	136	148	SRELAGHTGYLSC	1393.65	4.46477	10000	1.71242	0.131492												M3 alone	380	398	STKLPSSDNLQVPEEELGM	2074	5.63462	10000	7.70077	0.0831755
M3 bound	311	322	KMFVDLNPDSDK	1408.68	6.01122	10	2.09805	0.0943932		M3 bound	136	148	SRELAGHTGYLSC	1393.65	4.40649	10	1.07115	0.100045												Gq bound	380	398	STKLPSSDNLQVPEEELGM	2074	5.60822	10	7.57038	0.168559
M3 bound	311	322	KMFVDLNPDSDK	1408.68	5.98942	100	2.72963	0.123382		M3 bound	136	148	SRELAGHTGYLSC	1393.65	4.38119	100	1.34689	0.067338												Gq bound	380	398	STKLPSSDNLQVPEEELGM	2074	5.57885	100	7.4754	0.135422
M3 bound	311	322	KMFVDLNPDSDK	1408.68	5.99912	1000	3.24533	0.133334		M3 bound	136	148	SRELAGHTGYLSC	1393.65	4.39434	1000	1.42308	0.0641098												Gq bound	380	398	STKLPSSDNLQVPEEELGM	2074	5.59162	1000	7.50221	0.101493
M3 bound	311	322	KMFVDLNPDSDK	1408.68	6.00808	10000	3.91282	0.214321		M3 bound	136	148	SRELAGHTGYLSC	1393.65	4.40698	10000	1.56663	0.00364093												Gq bound	380	398	STKLPSSDNLQVPEEELGM	2074	5.60052	10000	7.53297	0.0321087
Gαq alone	313	327	FVDLNPDSDKIIYSH	1762.86	5.86741	10	2.37083	0.0771519		Gβ1 alone	139	148	LAGHTGYLSC	1021.48	4.72219	10	0.4104	0.0793468												M3 alone	402	411	ERKADKLQAQ	1186.65	2.52587	10	3.52786	0.123935
Gαq alone	313	327	FVDLNPDSDKIIYSH	1762.86	5.85762	100	3.97469	0.119599		Gβ1 alone	139	148	LAGHTGYLSC	1021.48	4.71412	100	0.559409	0.0537966												M3 alone	402	411	ERKADKLQAQ	1186.65	2.52099	100	3.68743	0.068926
Gαq alone	313	327	FVDLNPDSDKIIYSH	1762.86	5.8564	1000	4.45949	0.226571		Gβ1 alone	139	148	LAGHTGYLSC	1021.48	4.71022	1000	0.701773	0.0537146												M3 alone	402	411	ERKADKLQAQ	1186.65	2.51755	1000	3.62333	0.0247377
Gαq alone	313	327	FVDLNPDSDKIIYSH	1762.86	5.87341	10000	4.86504	0.127933		Gβ1 alone	139	148	LAGHTGYLSC	1021.48	4.72462	10000	0.859316	0.101242												M3 alone	402	411	ERKADKLQAQ	1186.65	2.52424	10000	3.63218	0.0511778
M3 bound	313	327	FVDLNPDSDKIIYSH	1762.86	5.86406	10	2.3114	0.100032		M3 bound	139	148	LAGHTGYLSC	1021.48	4.67281	10	0.350438	0.0321659												Gq bound	402	411	ERKADKLQAQ	1186.65	2.51638	10	3.42557	0.0816942
M3 bound	313	327	FVDLNPDSDKIIYSH	1762.86	5.82749	100	3.78908	0.108277		M3 bound	139	148	LAGHTGYLSC	1021.48	4.64227	100	0.546278	0.0315708												Gq bound	402	411	ERKADKLQAQ	1186.65	2.51255	100	3.62561	0.0351115
M3 bound	313	327	FVDLNPDSDKIIYSH	1762.86	5.84953	1000	4.27283	0.126481		M3 bound	139	148	LAGHTGYLSC	1021.48	4.65027	1000	0.652701	0.0200045												Gq bound	402	411	ERKADKLQAQ	1186.65	2.50836	1000	3.66909	0.0553424
M3 bound	313	327	FVDLNPDSDKIIYSH	1762.86	5.85815	10000	4.5513	0.0363863		M3 bound	139	148	LAGHTGYLSC	1021.48	4.66301	10000	0.804025	0.0904052												Gq bound	402	411	ERKADKLQAQ	1186.65	2.51676	10000	3.66969	0.0164888
Gαq alone	313	328	FVDLNPDSDKIIYSHF	1909.93	5.86869	10	2.61983	0.189312		Gβ1 alone	157	166	IVTSSGDTTC	983.435	3.54399	10	0.273555	0.084649												M3 alone	402	422	ERKADKLQAQKSVDDGGSFPK	2304.19	3.43549	10	7.66821	0.164932
Gαq alone	313	328	FVDLNPDSDKIIYSHF	1909.93	5.85797	100	4.21698	0.0999355		Gβ1 alone	157	166	IVTSSGDTTC	983.435	3.54765	100	0.353167	0.0294202												M3 alone	402	422	ERKADKLQAQKSVDDGGSFPK	2304.19	3.42719	100	7.79508	0.167946
Gαq alone	313	328	FVDLNPDSDKIIYSHF	1909.93	5.85773	1000	4.92933	0.0711057		Gβ1 alone	157	166	IVTSSGDTTC	983.435	3.53658	1000	0.292131	0.0659497												M3 alone	402	422	ERKADKLQAQKSVDDGGSFPK	2304.19	3.44999	1000	7.68755	0.0415164
Gαq alone	313	328	FVDLNPDSDKIIYSHF	1909.93	5.87118	10000	5.31942	0.0872201		Gβ1 alone	157	166	IVTSSGDTTC	983.435	3.545	10000	0.361451	0.0392591												M3 alone	402	422	ERKADKLQAQKSVDDGGSFPK	2304.19	3.45274	10000	7.72158	0.131416
M3 bound	313	328	FVDLNPDSDKIIYSHF	1909.93	5.86555	10	2.57209	0.0846695		M3 bound	157	166	IVTSSGDTTC	983.435	3.52236	10	0.320315	0.00906028												Gq bound	402	422	ERKADKLQAQKSVDDGGSFPK	2304.19	3.40429	10	7.4641	0.152272
M3 bound	313	328	FVDLNPDSDKIIYSHF	1909.93	5.82751	100	4.10693	0.0563168		M3 bound	157	166	IVTSSGDTTC	983.435	3.51596	100	0.323436	0.00861594												Gq bound	402	422	ERKADKLQAQKSVDDGGSFPK	2304.19	3.3868	100	7.59436	0.133544
M3 bound	313	328	FVDLNPDSDKIIYSHF	1909.93	5.85335	1000	4.745	0.0923555		M3 bound	157	166	IVTSSGDTTC	983.435	3.50934	1000	0.362281	0.0282386												Gq bound	402	422	ERKADKLQAQKSVDDGGSFPK	2304.19	3.39756	1000	7.68876	0.132552
M3 bound	313	328	FVDLNPDSDKIIYSHF	1909.93	5.86052	10000	5.20927	0.0224834		M3 bound	157	166	IVTSSGDTTC	983.435	3.52217	10000	0.424643	0.0569819												Gq bound	402	422	ERKADKLQAQKSVDDGGSFPK	2304.19	3.41064	10000	7.58788	0.0931426
Gαq alone	318	328	PDSDKIIYSHF	1321.64	5.86301	10	1.89949	0.13252		Gβ1 alone	157	168	IVTSSGDTTCAL	1167.56	4.98003	10	0.516643	0.0449295												M3 alone	402	423	ERKADKLQAQKSVDDGGSFPKS	2391.23	3.38449	10	8.60319	0.0516416
Gαq alone	318	328	PDSDKIIYSHF	1321.64	5.85613	100	3.10228	0.042538		Gβ1 alone	157	168	IVTSSGDTTCAL	1167.56	4.97439	100	0.550195	0.053153												M3 alone	402	423	ERKADKLQAQKSVDDGGSFPKS	2391.23	3.37898	100	8.57701	0.263272
Gαq alone	318	328	PDSDKIIYSHF	1321.64	5.84999	1000	3.61921	0.0747354		Gβ1 alone	157	168	IVTSSGDTTCAL	1167.56	4.96428	1000	0.523446	0.0280232												M3 alone	402	423	ERKADKLQAQKSVDDGGSFPKS	2391.23	3.39011	1000	8.45531	0.130722
Gαq alone	318	328	PDSDKIIYSHF	1321.64	5.86725	10000	3.65993	0.0484024		Gβ1 alone	157	168	IVTSSGDTTCAL	1167.56	4.97838	10000	0.578195	0.0515544												M3 alone	402	423	ERKADKLQAQKSVDDGGSFPKS	2391.23	3.39836	10000	8.44696	0.116427
M3 bound	318	328	PDSDKIIYSHF	1321.64	5.86361	10	1.92187	0.0395661		M3 bound	157	168	IVTSSGDTTCAL	1167.56	4.94036	10	0.554248	0.0650302												Gq bound	402	423	ERKADKLQAQKSVDDGGSFPKS	2391.23	3.36163	10	8.26262	0.198873
M3 bound	318	328	PDSDKIIYSHF	1321.64	5.82271	100	3.0609	0.0352486		M3 bound	157	168	IVTSSGDTTCAL	1167.56	4.91866	100	0.604564	0.025562												Gq bound	402	423	ERKADKLQAQKSVDDGGSFPKS	2391.23	3.34524	100	8.12147	0.167097
M3 bound	318	328	PDSDKIIYSHF	1321.64	5.85091	1000	3.54409	0.110847		M3 bound	157	168	IVTSSGDTTCAL	1167.56	4.92175	1000	0.634088	0.0778444												Gq bound	402	423	ERKADKLQAQKSVDDGGSFPKS	2391.23	3.35245	1000	8.29201	0.198292
M3 bound	318	328	PDSDKIIYSHF	1321.64	5.86133	10000	3.73473	0.160416		M3 bound	157	168	IVTSSGDTTCAL	1167.56	4.9317	10000	0.713505	0.0560005												Gq bound	402	423	ERKADKLQAQKSVDDGGSFPKS	2391.23	3.36408	10000	8.18388	0.0554952
Gαq alone	329	336	TCATDTEN	854.32	2.5516	10	1.56646	0.0730192		Gβ1 alone	169	176	WDIETGQQ	976.437	5.16919	10	1.2506	0.0304874												M3 alone	423	431	SFSKLPIQL	1032.61	5.97048	10	3.35093	0.0800328
Gαq alone	329	336	TCATDTEN	854.32	2.55383	100	2.05245	0.0239348		Gβ1 alone	169	176	WDIETGQQ	976.437	5.16541	100	1.96375	0.0411487												M3 alone	423	431	SFSKLPIQL	1032.61	5.95433	100	3.24416	0.00997204
Gαq alone	329	336	TCATDTEN	854.32	2.54705	1000	2.37579	0.0243287		Gβ1 alone	169	176	WDIETGQQ	976.437	5.15864	1000	2.24203	0.0199524												M3 alone	423	431	SFSKLPIQL	1032.61	5.97121	1000	3.21177	0.0613841
Gαq alone	329	336	TCATDTEN	854.32	2.54632	10000	2.45182	0.0264979		Gβ1 alone	169	176	WDIETGQQ	976.437	5.17356	10000	2.95103	0.0381773												M3 alone	423	431	SFSKLPIQL	1032.61	5.98507	10000	3.2121	0.0332516
M3 bound	329	336	TCATDTEN	854.32	2.54601	10	1.60402	0.040631		M3 bound	169	176	WDIETGQQ	976.437	5.144	10	1.24843	0.00872006												Gq bound	423	431	SFSKLPIQL	1032.61	5.94665	10	3.23058	0.0280168
M3 bound	329	336	TCATDTEN	854.32	2.54292	100	2.10018	0.102274		M3 bound	169	176	WDIETGQQ	976.437	5.12923	100	1.85676	0.0147238												Gq bound	423	431	SFSKLPIQL	1032.61	5.91964	100	3.21999	0.0526812
M3 bound	329	336	TCATDTEN	854.32	2.543	1000	2.51157	0.0063126		M3 bound	169	176	WDIETGQQ	976.437	5.13148	1000	2.27444	0.0197774												Gq bound	423	431	SFSKLPIQL	1032.61	5.9369	1000	3.20228	0.0270417
M3 bound	329	336	TCATDTEN	854.32	2.54722	10000	2.55359	0.00758428		M3 bound	169	176	WDIETGQQ	976.437	5.13799	10000	2.94668	0.0206328												Gq bound	423	431	SFSKLPIQL	1032.61	5.94783	10000	3.2123	0.0178518
Gαq alone	342	349	AAVKDTIL	830.498	4.81027	10	0.487349	0.0851011		Gβ1 alone	169	180	WDIETGQQTTTF	1426.65	6.0134	10	1.98056	0.102158												M3 alone	424	431	FSKLPIQL	945.577	5.90233	10	3.1245	0.0416868
Gαq alone	342	349	AAVKDTIL	830.498	4.8019	100	1.42037	0.113707		Gβ1 alone	169	180	WDIETGQQTTTF	1426.65	6.00913	100	2.758	0.0257191												M3 alone	424	431	FSKLPIQL	945.577	5.87368	100	3.09496	0.0477241
Gαq alone	342	349	AAVKDTIL	830.498	4.79985	1000	2.36353	0.0985849		Gβ1 alone	169	180	WDIETGQQTTTF	1426.65	5.99878	1000	3.42043	0.0822701												M3 alone	424	431	FSKLPIQL	945.577	5.8949	1000	3.12847	0.0822165
Gαq alone	342	349	AAVKDTIL	830.498	4.81382	10000	3.11919	0.0496843		Gβ1 alone	169	180	WDIETGQQTTTF	1426.65	6.01339	10000	4.21353	0.0246591												M3 alone	424	431	FSKLPIQL	945.577	5.90707	10000	3.06709	0.0145347
M3 bound	342	349	AAVKDTIL	830.498	4.75856	10	0.557911	0.0183882		M3 bound	169	180	WDIETGQQTTTF	1426.65	6.00354	10	1.92061	0.00365133												Gq bound	424	431	FSKLPIQL	945.577	5.87243	10	3.00895	0.0830783
M3 bound	342	349	AAVKDTIL	830.498	4.72928	100	1.56046	0.0489184		M3 bound	169	180	WDIETGQQTTTF	1426.65	5.98319	100	2.74039	0.0210669												Gq bound	424	431	FSKLPIQL	945.577	5.83923	100	3.0792	0.0859031
M3 bound	342	349	AAVKDTIL	830.498	4.73541	1000	2.50618	0.0599246		M3 bound	169	180	WDIETGQQTTTF	1426.65	5.99447	1000	3.43297	0.0288524												Gq bound	424	431	FSKLPIQL	945.577	5.86205	1000	3.03038	0.0393293
M3 bound	342	349	AAVKDTIL	830.498	4.74686	10000	3.22734	0.0104151		M3 bound	169	180	WDIETGQQTTTF	1426.65	6.00097	10000	4.20217	0.0246037												Gq bound	424	431	FSKLPIQL	945.577	5.8713	10000	2.94256	0.128771
Gαq alone	342	351	AAVKDTILQL	1071.64	5.76984	10	1.56023	0.0956711		Gβ1 alone	169	189	WDIETGQQTTTFTGHTGDVMS	2312.01	5.46561	10	2.99355	0.169503												M3 alone	425	431	SKLPIQL	798.508	5.44872	10	2.74333	0.0745545
Gαq alone	342	351	AAVKDTILQL	1071.64	5.76118	100	2.98831	0.0112379		Gβ1 alone	169	189	WDIETGQQTTTFTGHTGDVMS	2312.01	5.45576	100	3.92545	0.0838743												M3 alone	425	431	SKLPIQL	798.508	5.43123	100	2.78171	0.0341964
Gαq alone	342	351	AAVKDTILQL	1071.64	5.76061	1000	4.07963	0.106133		Gβ1 alone	169	189	WDIETGQQTTTFTGHTGDVMS	2312.01	5.45	1000	4.66553	0.161994												M3 alone	425	431	SKLPIQL	798.508	5.44622	1000	2.74431	0.0127951
Gαq alone	342	351	AAVKDTILQL	1071.64	5.77417	10000	4.82954	0.010161		Gβ1 alone	169	189	WDIETGQQTTTFTGHTGDVMS	2312.01	5.46488	10000	5.49893	0.268185												M3 alone	425	431	SKLPIQL	798.508	5.4636	10000	2.73326	0.00254467
M3 bound	342	351	AAVKDTILQL	1071.64	5.74942	10	1.54014	0.0295389		M3 bound	169	189	WDIETGQQTTTFTGHTGDVMS	2312.01	5.44318	10	3.06076	0.0807993												Gq bound	425	431	SKLPIQL	798.508	5.39787	10	2.737	0.0635276
M3 bound	342	351	AAVKDTILQL	1071.64	5.71169	100	3.03227	0.0889698		M3 bound	169	189	WDIETGQQTTTFTGHTGDVMS	2312.01	5.41985	100	3.9409	0.0441557												Gq bound	425	431	SKLPIQL	798.508	5.36321	100	2.74961	0.0455722
M3 bound	342	351	AAVKDTILQL	1071.64	5.72746	1000	4.03857	0.0524455		M3 bound	169	189	WDIETGQQTTTFTGHTGDVMS	2312.01	5.43429	1000	4.6748	0.0705948												Gq bound	425	431	SKLPIQL	798.508	5.37459	1000	2.76032	0.0305941
M3 bound	342	351	AAVKDTILQL	1071.64	5.74129	10000	4.75418	0.0360799		M3 bound	169	189	WDIETGQQTTTFTGHTGDVMS	2312.01	5.44003	10000	5.57879	0.0463128												Gq bound	425	431	SKLPIQL	798.508	5.38885	10000	2.71191	0.00493352
Gαq alone	352	359	NLKEYNLV	992.541	5.17705	10	3.05847	0.0975561		Gβ1 alone	169	190	WDIETGQQTTTFTGHTGDVMSL	2425.1	6.15345	10	2.82148	0.179032												M3 alone	425	432	SKLPIQLE	927.551	5.07785	10	2.94746	0.0705151
Gαq alone	352	359	NLKEYNLV	992.541	5.16701	100	3.4946	0.107895		Gβ1 alone	169	190	WDIETGQQTTTFTGHTGDVMSL	2425.1	6.14633	100	3.78221	0.0903692												M3 alone	425	432	SKLPIQLE	927.551	5.06373	100	3.07682	0.0307072
Gαq alone	352	359	NLKEYNLV	992.541	5.16806	1000	3.52259	0.0453281		Gβ1 alone	169	190	WDIETGQQTTTFTGHTGDVMSL	2425.1	6.14469	1000	4.50317	0.18373												M3 alone	425	432	SKLPIQLE	927.551	5.07873	1000	3.04061	0.0377152
Gαq alone	352	359	NLKEYNLV	992.541	5.18321	10000	3.56337	0.0444474		Gβ1 alone	169	190	WDIETGQQTTTFTGHTGDVMSL	2425.1	6.15903	10000	5.55717	0.358661												M3 alone	425	432	SKLPIQLE	927.551	5.09034	10000	3.04157	0.0239388
M3 bound	352	359	NLKEYNLV	992.541	5.13245	10	2.84802	0.0374772		M3 bound	169	190	WDIETGQQTTTFTGHTGDVMSL	2425.1	6.15359	10	2.76005	0.039437												Gq bound	425	432	SKLPIQLE	927.551	5.02016	10	2.87506	0.0571281
M3 bound	352	359	NLKEYNLV	992.541	5.10006	100	3.31581	0.0310015		M3 bound	169	190	WDIETGQQTTTFTGHTGDVMSL	2425.1	6.12257	100	3.72476	0.0365699												Gq bound	425	432	SKLPIQLE	927.551	4.99166	100	3.00781	0.0284523
M3 bound	352	359	NLKEYNLV	992.541	5.11205	1000	3.4047	0.0802063		M3 bound	169	190	WDIETGQQTTTFTGHTGDVMSL	2425.1	6.14538	1000	4.7112	0.0368455												Gq bound	425	432	SKLPIQLE	927.551	4.9976	1000	3.03577	0.0393473
M3 bound	352	359	NLKEYNLV	992.541	5.12645	10000	3.43388	0.032229		M3 bound	169	190	WDIETGQQTTTFTGHTGDVMSL	2425.1	6.15239	10000	5.85302	0.0405066												Gq bound	425	432	SKLPIQLE	927.551	5.0088	10000	3.10404	0.0593133
										Gβ1 alone	173	190	TGQQTTTFTGHTGDVMSL	1881.86	5.45204	10	2.10199	0.15087												M3 alone	432	451	ESAVDTAKTSDVNSSVGKST	1982.95	3.38692	10	8.92611	0.0695983
										Gβ1 alone	173	190	TGQQTTTFTGHTGDVMSL	1881.86	5.44474	100	2.51292	0.109708												M3 alone	432	451	ESAVDTAKTSDVNSSVGKST	1982.95	3.38728	100	8.86612	0.0903889
										Gβ1 alone	173	190	TGQQTTTFTGHTGDVMSL	1881.86	5.44046	1000	3.26788	0.253906												M3 alone	432	451	ESAVDTAKTSDVNSSVGKST	1982.95	3.39514	1000	8.86373	0.0936147
										Gβ1 alone	173	190	TGQQTTTFTGHTGDVMSL	1881.86	5.45256	10000	3.99192	0.0643721												M3 alone	432	451	ESAVDTAKTSDVNSSVGKST	1982.95	3.40142	10000	8.83378	0.120979
										M3 bound	173	190	TGQQTTTFTGHTGDVMSL	1881.86	5.41773	10	2.03649	0.0818773												Gq bound	432	451	ESAVDTAKTSDVNSSVGKST	1982.95	3.3679	10	8.80463	0.166208
										M3 bound	173	190	TGQQTTTFTGHTGDVMSL	1881.86	5.39011	100	2.54396	0.0708846												Gq bound	432	451	ESAVDTAKTSDVNSSVGKST	1982.95	3.3587	100	8.79271	0.154642
										M3 bound	173	190	TGQQTTTFTGHTGDVMSL	1881.86	5.39906	1000	3.19606	0.0281981												Gq bound	432	451	ESAVDTAKTSDVNSSVGKST	1982.95	3.3611	1000	8.82576	0.0624123
										M3 bound	173	190	TGQQTTTFTGHTGDVMSL	1881.86	5.41401	10000	3.74807	0.103183												Gq bound	432	451	ESAVDTAKTSDVNSSVGKST	1982.95	3.37074	10000	8.8011	0.0654533
										Gβ1 alone	181	189	TGHTGDVMS	904.383	3.3057	10	0.369708	0.0232171												M3 alone	433	455	SAVDTAKTSDVNSSVGKSTATLP	2236.13	4.15113	10	10.485	0.045761
										Gβ1 alone	181	189	TGHTGDVMS	904.383	3.30348	100	0.506726	0.0681274												M3 alone	433	455	SAVDTAKTSDVNSSVGKSTATLP	2236.13	4.14325	100	10.4407	0.182736
										Gβ1 alone	181	189	TGHTGDVMS	904.383	3.30183	1000	0.509051	0.0425559												M3 alone	433	455	SAVDTAKTSDVNSSVGKSTATLP	2236.13	4.1577	1000	10.1481	0.176721
										Gβ1 alone	181	189	TGHTGDVMS	904.383	3.31138	10000	0.657525	0.0459641												M3 alone	433	455	SAVDTAKTSDVNSSVGKSTATLP	2236.13	4.1655	10000	10.1604	0.151864
										M3 bound	181	189	TGHTGDVMS	904.383	3.27223	10	0.342987	0.0617823												Gq bound	433	455	SAVDTAKTSDVNSSVGKSTATLP	2236.13	4.1113	10	9.82896	0.191041
										M3 bound	181	189	TGHTGDVMS	904.383	3.251	100	0.476349	0.0585696												Gq bound	433	455	SAVDTAKTSDVNSSVGKSTATLP	2236.13	4.09588	100	9.64206	0.193108
										M3 bound	181	189	TGHTGDVMS	904.383	3.26164	1000	0.596062	0.0855586												Gq bound	433	455	SAVDTAKTSDVNSSVGKSTATLP	2236.13	4.09838	1000	9.92474	0.298315
										M3 bound	181	189	TGHTGDVMS	904.383	3.2744	10000	0.714035	0.0429453												Gq bound	433	455	SAVDTAKTSDVNSSVGKSTATLP	2236.13	4.10854	10000	9.66454	0.114192
										Gβ1 alone	190	197	LSLAPDTR	872.484	4.49806	10	1.38319	0.0670233												M3 alone	437	458	TAKTSDVNSSVGKSTATLPLSF	2211.15	5.53683	10	9.28806	0.065192
										Gβ1 alone	190	197	LSLAPDTR	872.484	4.49037	100	1.74738	0.0598579												M3 alone	437	458	TAKTSDVNSSVGKSTATLPLSF	2211.15	5.51589	100	9.12143	0.160055
										Gβ1 alone	190	197	LSLAPDTR	872.484	4.49391	1000	1.87699	0.0333191												M3 alone	437	458	TAKTSDVNSSVGKSTATLPLSF	2211.15	5.53012	1000	9.05341	0.104977
										Gβ1 alone	190	197	LSLAPDTR	872.484	4.50262	10000	2.39092	0.0236367												M3 alone	437	458	TAKTSDVNSSVGKSTATLPLSF	2211.15	5.54897	10000	9.03867	0.0221373
										M3 bound	190	197	LSLAPDTR	872.484	4.44995	10	1.33487	0.0172442												Gq bound	437	458	TAKTSDVNSSVGKSTATLPLSF	2211.15	5.5033	10	8.74749	0.250521
										M3 bound	190	197	LSLAPDTR	872.484	4.42353	100	1.68631	0.0125127												Gq bound	437	458	TAKTSDVNSSVGKSTATLPLSF	2211.15	5.46755	100	8.70343	0.186242
										M3 bound	190	197	LSLAPDTR	872.484	4.43009	1000	1.85205	0.0269549												Gq bound	437	458	TAKTSDVNSSVGKSTATLPLSF	2211.15	5.48206	1000	8.73515	0.149747
										M3 bound	190	197	LSLAPDTR	872.484	4.44343	10000	2.36768	0.0132736												Gq bound	437	458	TAKTSDVNSSVGKSTATLPLSF	2211.15	5.49722	10000	8.74282	0.00788568
										Gβ1 alone	190	198	LSLAPDTRL	985.568	5.12955	10	1.69997	0.125768												M3 alone	438	448	AKTSDVNSSVG	1064.52	5.24335	10	1.96529	0.240411
										Gβ1 alone	190	198	LSLAPDTRL	985.568	5.12318	100	2.28219	0.0652531												M3 alone	438	448	AKTSDVNSSVG	1064.52	5.23011	100	1.85307	0.0699712
										Gβ1 alone	190	198	LSLAPDTRL	985.568	5.12425	1000	2.42782	0.0348978												M3 alone	438	448	AKTSDVNSSVG	1064.52	5.25101	1000	1.95851	0.210702
										Gβ1 alone	190	198	LSLAPDTRL	985.568	5.13556	10000	2.91396	0.0512435												M3 alone	438	448	AKTSDVNSSVG	1064.52	5.26418	10000	1.87861	0.0245051
										M3 bound	190	198	LSLAPDTRL	985.568	5.09112	10	1.61854	0.0368535												Gq bound	438	448	AKTSDVNSSVG	1064.52	5.22055	10	1.93514	0.155436
										M3 bound	190	198	LSLAPDTRL	985.568	5.06325	100	2.13531	0.0421579												Gq bound	438	448	AKTSDVNSSVG	1064.52	5.18692	100	1.7932	0.0476568
										M3 bound	190	198	LSLAPDTRL	985.568	5.07351	1000	2.31563	0.0445722												Gq bound	438	448	AKTSDVNSSVG	1064.52	5.20455	1000	1.90523	0.0388551
										M3 bound	190	198	LSLAPDTRL	985.568	5.0842	10000	2.8193	0.03528												Gq bound	438	448	AKTSDVNSSVG	1064.52	5.21345	10000	1.97409	0.122593
										Gβ1 alone	196	210	TRLFVSGACDASAKL	1538.8	5.79512	10	1.7341	0.174444												M3 alone	441	458	SDVNSSVGKSTATLPLSF	1809.92	5.92127	10	7.62323	0.0974695
										Gβ1 alone	196	210	TRLFVSGACDASAKL	1538.8	5.78625	100	3.06243	0.103475												M3 alone	441	458	SDVNSSVGKSTATLPLSF	1809.92	5.90729	100	7.60911	0.138414
										Gβ1 alone	196	210	TRLFVSGACDASAKL	1538.8	5.77776	1000	4.01752	0.0428967												M3 alone	441	458	SDVNSSVGKSTATLPLSF	1809.92	5.91757	1000	7.54065	0.268853
										Gβ1 alone	196	210	TRLFVSGACDASAKL	1538.8	5.79777	10000	4.79073	0.0229411												M3 alone	441	458	SDVNSSVGKSTATLPLSF	1809.92	5.93272	10000	7.5641	0.202719
										M3 bound	196	210	TRLFVSGACDASAKL	1538.8	5.78334	10	1.85419	0.112222												Gq bound	441	458	SDVNSSVGKSTATLPLSF	1809.92	5.91019	10	7.14828	0.241144
										M3 bound	196	210	TRLFVSGACDASAKL	1538.8	5.74981	100	3.12909	0.0358924												Gq bound	441	458	SDVNSSVGKSTATLPLSF	1809.92	5.88084	100	7.09055	0.1623
										M3 bound	196	210	TRLFVSGACDASAKL	1538.8	5.76881	1000	3.91396	0.11461												Gq bound	441	458	SDVNSSVGKSTATLPLSF	1809.92	5.89734	1000	7.12218	0.074808
										M3 bound	196	210	TRLFVSGACDASAKL	1538.8	5.78159	10000	4.85171	0.0458761												Gq bound	441	458	SDVNSSVGKSTATLPLSF	1809.92	5.90596	10000	7.258	0.147365
										Gβ1 alone	199	210	FVSGACDASAKL	1168.57	4.62231	10	0.331564	0.0168942												M3 alone	442	458	DVNSSVGKSTATLPLSF	1722.89	6.02373	10	7.61114	0.190712
										Gβ1 alone	199	210	FVSGACDASAKL	1168.57	4.61467	100	0.402325	0.0232637												M3 alone	442	458	DVNSSVGKSTATLPLSF	1722.89	6.00436	100	7.53048	0.161411
										Gβ1 alone	199	210	FVSGACDASAKL	1168.57	4.61301	1000	0.602724	0.042632												M3 alone	442	458	DVNSSVGKSTATLPLSF	1722.89	6.01661	1000	7.53109	0.0225974
										Gβ1 alone	199	210	FVSGACDASAKL	1168.57	4.62165	10000	1.04619	0.124255												M3 alone	442	458	DVNSSVGKSTATLPLSF	1722.89	6.02808	10000	7.42772	0.102139
										M3 bound	199	210	FVSGACDASAKL	1168.57	4.57646	10	0.356983	0.0590541												Gq bound	442	458	DVNSSVGKSTATLPLSF	1722.89	6.00182	10	7.27354	0.220188
										M3 bound	199	210	FVSGACDASAKL	1168.57	4.55607	100	0.417668	0.0325115												Gq bound	442	458	DVNSSVGKSTATLPLSF	1722.89	5.97332	100	7.20782	0.165956
										M3 bound	199	210	FVSGACDASAKL	1168.57	4.56422	1000	0.769142	0.0492706												Gq bound	442	458	DVNSSVGKSTATLPLSF	1722.89	5.98861	1000	7.20273	0.183387
										M3 bound	199	210	FVSGACDASAKL	1168.57	4.57439	10000	1.20363	0.027568												Gq bound	442	458	DVNSSVGKSTATLPLSF	1722.89	5.99968	10000	7.19001	0.0602341
										Gβ1 alone	211	217	WDVREGM	892.398	5.20289	10	0.780976	0.0780118												M3 alone	445	458	SSVGKSTATLPLSF	1394.75	5.88486	10	5.70185	0.186689
										Gβ1 alone	211	217	WDVREGM	892.398	5.19475	100	1.76179	0.0260052												M3 alone	445	458	SSVGKSTATLPLSF	1394.75	5.86697	100	5.54876	0.172076
										Gβ1 alone	211	217	WDVREGM	892.398	5.19944	1000	2.5468	0.0158573												M3 alone	445	458	SSVGKSTATLPLSF	1394.75	5.89654	1000	5.697	0.0502916
										Gβ1 alone	211	217	WDVREGM	892.398	5.21054	10000	2.78643	0.0305233												M3 alone	445	458	SSVGKSTATLPLSF	1394.75	5.90791	10000	5.61004	0.0864643
										M3 bound	211	217	WDVREGM	892.398	5.16488	10	0.775752	0.00507787												Gq bound	445	458	SSVGKSTATLPLSF	1394.75	5.86564	10	5.15453	0.0204794
										M3 bound	211	217	WDVREGM	892.398	5.13475	100	1.80767	0.0403983												Gq bound	445	458	SSVGKSTATLPLSF	1394.75	5.72137	100	5.21829	0.199493
										M3 bound	211	217	WDVREGM	892.398	5.14763	1000	2.58149	0.0244176												Gq bound	445	458	SSVGKSTATLPLSF	1394.75	5.84971	1000	5.24797	0.037556
										M3 bound	211	217	WDVREGM	892.398	5.1599	10000	2.797	0.00630019												Gq bound	445	458	SSVGKSTATLPLSF	1394.75	5.86029	10000	5.16751	0.116372
										Gβ1 alone	211	218	WDVREGMC	995.407	5.37274	10	1.31018	0.0500871												M3 alone	447	458	VGKSTATLPLSF	1220.69	5.90766	10	4.23648	0.0346697
										Gβ1 alone	211	218	WDVREGMC	995.407	5.36149	100	2.21951	0.0245153												M3 alone	447	458	VGKSTATLPLSF	1220.69	5.88189	100	4.1874	0.00339558
										Gβ1 alone	211	218	WDVREGMC	995.407	5.36413	1000	3.03185	0.00773374												M3 alone	447	458	VGKSTATLPLSF	1220.69	5.89212	1000	4.03786	0.0189138
										Gβ1 alone	211	218	WDVREGMC	995.407	5.3763	10000	3.24043	0.055548												M3 alone	447	458	VGKSTATLPLSF	1220.69	5.91101	10000	4.01214	0.0347152
										M3 bound	211	218	WDVREGMC	995.407	5.33499	10	1.27933	0.0395399												Gq bound	447	458	VGKSTATLPLSF	1220.69	5.88539	10	3.69263	0.0813953
										M3 bound	211	218	WDVREGMC	995.407	5.30458	100	2.24201	0.0329594												Gq bound	447	458	VGKSTATLPLSF	1220.69	5.85024	100	3.71921	0.045461
										M3 bound	211	218	WDVREGMC	995.407	5.31488	1000	3.07352	0.0146542												Gq bound	447	458	VGKSTATLPLSF	1220.69	5.85441	1000	3.42247	0.0611889
										M3 bound	211	218	WDVREGMC	995.407	5.32659	10000	3.2585	0.0191897												Gq bound	447	458	VGKSTATLPLSF	1220.69	5.86864	10000	3.47219	0.0428746
										Gβ1 alone	213	223	VREGMCRQTFT	1327.62	6.65972	10	0.764853	0.0614986												M3 alone	451	458	TATLPLSF	849.472	6.4638	10	2.9917	0.103219
										Gβ1 alone	213	223	VREGMCRQTFT	1327.62	6.65226	100	1.27329	0.0718261												M3 alone	451	458	TATLPLSF	849.472	6.44892	100	2.99215	0.0554741
										Gβ1 alone	213	223	VREGMCRQTFT	1327.62	6.64286	1000	2.05291	0.115881												M3 alone	451	458	TATLPLSF	849.472	6.45765	1000	3.01078	0.0511656
										Gβ1 alone	213	223	VREGMCRQTFT	1327.62	6.65868	10000	2.40018	0.114557												M3 alone	451	458	TATLPLSF	849.472	6.46901	10000	3.02927	0.0485473
										M3 bound	213	223	VREGMCRQTFT	1327.62	6.65894	10	0.818613	0.00844743												Gq bound	451	458	TATLPLSF	849.472	6.46223	10	2.76256	0.0433744
										M3 bound	213	223	VREGMCRQTFT	1327.62	6.63078	100	1.39773	0.0617982												Gq bound	451	458	TATLPLSF	849.472	6.43843	100	2.65594	0.0707411
										M3 bound	213	223	VREGMCRQTFT	1327.62	6.64541	1000	2.179	0.0187681												Gq bound	451	458	TATLPLSF	849.472	6.45028	1000	2.7261	0.104432
										M3 bound	213	223	VREGMCRQTFT	1327.62	6.653	10000	2.45575	0.0462732												Gq bound	451	458	TATLPLSF	849.472	6.45678	10000	2.6881	0.0468439
										Gβ1 alone	218	231	CRQTFTGHESDINA	1578.7	3.85855	10	1.2866	0.127509												M3 alone	452	458	ATLPLSF	748.424	6.45224	10	2.47387	0.0578811
										Gβ1 alone	218	231	CRQTFTGHESDINA	1578.7	3.85406	100	1.53267	0.0607914												M3 alone	452	458	ATLPLSF	748.424	6.43389	100	2.48909	0.0222837
										Gβ1 alone	218	231	CRQTFTGHESDINA	1578.7	3.85743	1000	1.80557	0.0708632												M3 alone	452	458	ATLPLSF	748.424	6.44437	1000	2.4905	0.0481811
										Gβ1 alone	218	231	CRQTFTGHESDINA	1578.7	3.86154	10000	1.98278	0.109323												M3 alone	452	458	ATLPLSF	748.424	6.45822	10000	2.46022	0.0289729
										M3 bound	218	231	CRQTFTGHESDINA	1578.7	3.82262	10	1.18485	0.0580592												Gq bound	452	458	ATLPLSF	748.424	6.44086	10	2.27007	0.0234668
										M3 bound	218	231	CRQTFTGHESDINA	1578.7	3.80365	100	1.4499	0.0651104												Gq bound	452	458	ATLPLSF	748.424	6.41936	100	2.34008	0.0458489
										M3 bound	218	231	CRQTFTGHESDINA	1578.7	3.81029	1000	1.74036	0.0341146												Gq bound	452	458	ATLPLSF	748.424	6.43242	1000	2.35206	0.0656644
										M3 bound	218	231	CRQTFTGHESDINA	1578.7	3.82074	10000	1.90385	0.0322451												Gq bound	452	458	ATLPLSF	748.424	6.43857	10000	2.39057	0.0430183
										Gβ1 alone	219	231	RQTFTGHESDINA	1475.69	3.78343	10	1.08303	0.161555												M3 alone	464	483	AKRFALKTRSQITKRKRMSL	2419.46	3.39019	10	5.9267	0.428669
										Gβ1 alone	219	231	RQTFTGHESDINA	1475.69	3.7791	100	1.35805	0.135889												M3 alone	464	483	AKRFALKTRSQITKRKRMSL	2419.46	3.37834	100	6.71063	0.58956
										Gβ1 alone	219	231	RQTFTGHESDINA	1475.69	3.78482	1000	1.57163	0.0935868												M3 alone	464	483	AKRFALKTRSQITKRKRMSL	2419.46	3.42746	1000	6.77885	0.22807
										Gβ1 alone	219	231	RQTFTGHESDINA	1475.69	3.78902	10000	1.68975	0.165507												M3 alone	464	483	AKRFALKTRSQITKRKRMSL	2419.46	3.43462	10000	6.75387	0.330995
										M3 bound	219	231	RQTFTGHESDINA	1475.69	3.74993	10	0.949844	0.0429115												Gq bound	464	483	AKRFALKTRSQITKRKRMSL	2419.46	3.37112	10	5.43919	0.383967
										M3 bound	219	231	RQTFTGHESDINA	1475.69	3.73219	100	1.23713	0.0690985												Gq bound	464	483	AKRFALKTRSQITKRKRMSL	2419.46	3.3398	100	6.24368	0.581377
										M3 bound	219	231	RQTFTGHESDINA	1475.69	3.7416	1000	1.43546	0.0220411												Gq bound	464	483	AKRFALKTRSQITKRKRMSL	2419.46	3.37755	1000	6.33237	0.438402
										M3 bound	219	231	RQTFTGHESDINA	1475.69	3.75206	10000	1.56367	0.0303477												Gq bound	464	483	AKRFALKTRSQITKRKRMSL	2419.46	3.38918	10000	6.455	0.237098
										Gβ1 alone	232	240	ICFFPNGNA	982.445	6.26078	10	0.816762	0.0670485												M3 alone	468	483	ALKTRSQITKRKRMSL	1917.15	3.16248	10	4.94544	0.31299
										Gβ1 alone	232	240	ICFFPNGNA	982.445	6.25709	100	0.900888	0.0343912												M3 alone	468	483	ALKTRSQITKRKRMSL	1917.15	3.15726	100	4.96862	0.260772
										Gβ1 alone	232	240	ICFFPNGNA	982.445	6.25396	1000	1.30664	0.0578339												M3 alone	468	483	ALKTRSQITKRKRMSL	1917.15	3.2076	1000	4.92449	0.0730748
										Gβ1 alone	232	240	ICFFPNGNA	982.445	6.26758	10000	1.89078	0.0527416												M3 alone	468	483	ALKTRSQITKRKRMSL	1917.15	3.21601	10000	4.8706	0.139467
										M3 bound	232	240	ICFFPNGNA	982.445	6.25369	10	0.714883	0.0157589												Gq bound	468	483	ALKTRSQITKRKRMSL	1917.15	3.15483	10	4.65279	0.296399
										M3 bound	232	240	ICFFPNGNA	982.445	6.22927	100	0.795627	0.0316818												Gq bound	468	483	ALKTRSQITKRKRMSL	1917.15	3.1161	100	4.60469	0.325088
										M3 bound	232	240	ICFFPNGNA	982.445	6.24462	1000	1.16478	0.0267453												Gq bound	468	483	ALKTRSQITKRKRMSL	1917.15	3.16488	1000	4.65368	0.248896
										M3 bound	232	240	ICFFPNGNA	982.445	6.25279	10000	1.75351	0.0130112												Gq bound	468	483	ALKTRSQITKRKRMSL	1917.15	3.17331	10000	4.57094	0.127909
										Gβ1 alone	241	249	FATGSDDAT	884.363	3.53675	10	0.399762	0.0768151												M3 alone	470	483	KTRSQITKRKRMSL	1733.03	3.2381	10	4.61425	0.279746
										Gβ1 alone	241	249	FATGSDDAT	884.363	3.53905	100	0.430767	0.0220516												M3 alone	470	483	KTRSQITKRKRMSL	1733.03	3.24093	100	4.70431	0.241602
										Gβ1 alone	241	249	FATGSDDAT	884.363	3.52949	1000	0.430344	0.0202788												M3 alone	470	483	KTRSQITKRKRMSL	1733.03	3.2063	1000	4.48988	0.0394585
										Gβ1 alone	241	249	FATGSDDAT	884.363	3.53554	10000	0.689262	0.0261655												M3 alone	470	483	KTRSQITKRKRMSL	1733.03	3.21432	10000	4.55131	0.245586
										M3 bound	241	249	FATGSDDAT	884.363	3.51242	10	0.348971	0.0205989												Gq bound	470	483	KTRSQITKRKRMSL	1733.03	3.23316	10	4.3133	0.308438
										M3 bound	241	249	FATGSDDAT	884.363	3.50312	100	0.397982	0.0230012												Gq bound	470	483	KTRSQITKRKRMSL	1733.03	3.20096	100	4.41728	0.0522704
										M3 bound	241	249	FATGSDDAT	884.363	3.49954	1000	0.49114	0.0441796												Gq bound	470	483	KTRSQITKRKRMSL	1733.03	3.23772	1000	4.47562	0.167906
										M3 bound	241	249	FATGSDDAT	884.363	3.51103	10000	0.811385	0.0435634												Gq bound	470	483	KTRSQITKRKRMSL	1733.03	3.24813	10000	4.54028	0.209589
										Gβ1 alone	241	252	FATGSDDATCRL	1256.56	4.84538	10	0.394493	0.0244348												M3 alone	471	483	TRSQITKRKRMSL	1604.94	3.10852	10	4.35842	0.155928
										Gβ1 alone	241	252	FATGSDDATCRL	1256.56	4.84134	100	0.397722	0.0803023												M3 alone	471	483	TRSQITKRKRMSL	1604.94	3.09899	100	4.39738	0.166842
										Gβ1 alone	241	252	FATGSDDATCRL	1256.56	4.84373	1000	0.457428	0.0208117												M3 alone	471	483	TRSQITKRKRMSL	1604.94	3.15055	1000	4.27556	0.0441698
										Gβ1 alone	241	252	FATGSDDATCRL	1256.56	4.85684	10000	0.683034	0.0797023												M3 alone	471	483	TRSQITKRKRMSL	1604.94	3.16121	10000	4.25987	0.0917036
										M3 bound	241	252	FATGSDDATCRL	1256.56	4.80381	10	0.3503	0.0832989												Gq bound	471	483	TRSQITKRKRMSL	1604.94	3.10248	10	4.19316	0.234476
										M3 bound	241	252	FATGSDDATCRL	1256.56	4.77917	100	0.426424	0.0109157												Gq bound	471	483	TRSQITKRKRMSL	1604.94	3.06181	100	4.09369	0.222616
										M3 bound	241	252	FATGSDDATCRL	1256.56	4.78591	1000	0.456047	0.1029												Gq bound	471	483	TRSQITKRKRMSL	1604.94	3.10829	1000	4.14043	0.180025
										M3 bound	241	252	FATGSDDATCRL	1256.56	4.7975	10000	0.845418	0.041858												Gq bound	471	483	TRSQITKRKRMSL	1604.94	3.12295	10000	4.09373	0.102963
										Gβ1 alone	252	260	LFDLRADQE	1106.55	5.38695	10	0.288782	0.0534722												M3 alone	473	492	SQITKRKRMSLVKEKKAAQT	2331.37	3.37508	10	5.67367	0.243889
										Gβ1 alone	252	260	LFDLRADQE	1106.55	5.37961	100	0.700921	0.0092323												M3 alone	473	492	SQITKRKRMSLVKEKKAAQT	2331.37	3.36363	100	6.17629	0.453539
										Gβ1 alone	252	260	LFDLRADQE	1106.55	5.38296	1000	0.9118	0.0223836												M3 alone	473	492	SQITKRKRMSLVKEKKAAQT	2331.37	3.41416	1000	6.0617	0.131421
										Gβ1 alone	252	260	LFDLRADQE	1106.55	5.39182	10000	1.33292	0.0517327												M3 alone	473	492	SQITKRKRMSLVKEKKAAQT	2331.37	3.42244	10000	5.84267	0.126979
										M3 bound	252	260	LFDLRADQE	1106.55	5.3611	10	0.230525	0.0162816												Gq bound	473	492	SQITKRKRMSLVKEKKAAQT	2331.37	3.36125	10	5.31687	0.676973
										M3 bound	252	260	LFDLRADQE	1106.55	5.33019	100	0.692414	0.0104695												Gq bound	473	492	SQITKRKRMSLVKEKKAAQT	2331.37	3.3321	100	5.53821	0.838359
										M3 bound	252	260	LFDLRADQE	1106.55	5.34445	1000	0.907379	0.0179653												Gq bound	473	492	SQITKRKRMSLVKEKKAAQT	2331.37	3.36759	1000	5.67311	0.869865
										M3 bound	252	260	LFDLRADQE	1106.55	5.35483	10000	1.34731	0.0132058												Gq bound	473	492	SQITKRKRMSLVKEKKAAQT	2331.37	3.38003	10000	5.78379	0.649687
										Gβ1 alone	253	260	FDLRADQE	993.464	4.52632	10	0.357695	0.051038												M3 alone	534	543	YINSTVNPVC	1109.53	4.84926	10	0.0828807	0.211942
										Gβ1 alone	253	260	FDLRADQE	993.464	4.52119	100	0.646399	0.0188633												M3 alone	534	543	YINSTVNPVC	1109.53	4.84248	100	0.074461	0.0632236
										Gβ1 alone	253	260	FDLRADQE	993.464	4.52342	1000	0.94346	0.0144529												M3 alone	534	543	YINSTVNPVC	1109.53	4.85161	1000	0.178716	0.0816171
										Gβ1 alone	253	260	FDLRADQE	993.464	4.52984	10000	1.31911	0.0525101												M3 alone	534	543	YINSTVNPVC	1109.53	4.85565	10000	0.379993	0.128114
										M3 bound	253	260	FDLRADQE	993.464	4.4854	10	0.360428	0.025499												Gq bound	534	543	YINSTVNPVC	1109.53	4.81281	10	0.163669	0.0886222
										M3 bound	253	260	FDLRADQE	993.464	4.46361	100	0.731835	0.0194998												Gq bound	534	543	YINSTVNPVC	1109.53	4.79679	100	0.148071	0.105759
										M3 bound	253	260	FDLRADQE	993.464	4.47329	1000	0.940726	0.0114124												Gq bound	534	543	YINSTVNPVC	1109.53	4.79878	1000	0.310671	0.098246
										M3 bound	253	260	FDLRADQE	993.464	4.48258	10000	1.3613	0.0425297												Gq bound	534	543	YINSTVNPVC	1109.53	4.80897	10000	0.424268	0.0863988
										Gβ1 alone	262	271	MTYSHDNIIC	1196.51	5.0104	10	1.54124	0.0444647												M3 alone	565	581	KKKRRKQQYQQRQSVIF	2249.31	4.80028	10	10.2905	0.0824531
										Gβ1 alone	262	271	MTYSHDNIIC	1196.51	4.99848	100	2.31325	0.0854243												M3 alone	565	581	KKKRRKQQYQQRQSVIF	2249.31	4.78371	100	10.643	0.26761
										Gβ1 alone	262	271	MTYSHDNIIC	1196.51	4.99932	1000	2.72631	0.108898												M3 alone	565	581	KKKRRKQQYQQRQSVIF	2249.31	4.79788	1000	10.4797	0.112817
										Gβ1 alone	262	271	MTYSHDNIIC	1196.51	5.01477	10000	2.72657	0.0610507												M3 alone	565	581	KKKRRKQQYQQRQSVIF	2249.31	4.81125	10000	10.372	0.0680302
										M3 bound	262	271	MTYSHDNIIC	1196.51	4.95639	10	1.52978	0.0365329												Gq bound	565	581	KKKRRKQQYQQRQSVIF	2249.31	4.7543	10	9.73522	0.240908
										M3 bound	262	271	MTYSHDNIIC	1196.51	4.92607	100	2.33635	0.0386119												Gq bound	565	581	KKKRRKQQYQQRQSVIF	2249.31	4.73077	100	10.1528	0.0693361
										M3 bound	262	271	MTYSHDNIIC	1196.51	4.93733	1000	2.69541	0.0310098												Gq bound	565	581	KKKRRKQQYQQRQSVIF	2249.31	4.74082	1000	10.1255	0.0318715
										M3 bound	262	271	MTYSHDNIIC	1196.51	4.94865	10000	2.70208	0.0260386												Gq bound	565	581	KKKRRKQQYQQRQSVIF	2249.31	4.74271	10000	10.0975	0.0591603
										Gβ1 alone	272	278	GITSVSF	710.372	5.72524	10	0.276502	0.0416017												M3 alone	566	581	KKRRKQQYQQRQSVIF	2121.22	5.58232	10	10.2519	0.175713
										Gβ1 alone	272	278	GITSVSF	710.372	5.72026	100	0.883746	0.00589629												M3 alone	566	581	KKRRKQQYQQRQSVIF	2121.22	5.5583	100	10.183	0.213959
										Gβ1 alone	272	278	GITSVSF	710.372	5.71465	1000	1.42506	0.0257761												M3 alone	566	581	KKRRKQQYQQRQSVIF	2121.22	5.57181	1000	10.0974	0.148925
										Gβ1 alone	272	278	GITSVSF	710.372	5.7283	10000	1.54432	0.0117789												M3 alone	566	581	KKRRKQQYQQRQSVIF	2121.22	5.58935	10000	10.0598	0.0875578
										M3 bound	272	278	GITSVSF	710.372	5.69861	10	0.278588	0.0025973												Gq bound	566	581	KKRRKQQYQQRQSVIF	2121.22	5.54363	10	9.78269	0.247296
										M3 bound	272	278	GITSVSF	710.372	5.67445	100	0.891375	0.0212704												Gq bound	566	581	KKRRKQQYQQRQSVIF	2121.22	5.50998	100	9.68703	0.132084
										M3 bound	272	278	GITSVSF	710.372	5.68094	1000	1.44191	0.0100581												Gq bound	566	581	KKRRKQQYQQRQSVIF	2121.22	5.52747	1000	9.67647	0.14361
										M3 bound	272	278	GITSVSF	710.372	5.69177	10000	1.54908	0.00590595												Gq bound	566	581	KKRRKQQYQQRQSVIF	2121.22	5.54055	10000	9.68961	0.0636558
										Gβ1 alone	274	290	TSVSFSKSGRLLLAGYD	1800.95	5.51251	10	2.74954	0.0407154												M3 alone	570	590	KQQYQQRQSVIFHKRAPEQAL	2583.39	5.57626	10	11.9444	0.149482
										Gβ1 alone	274	290	TSVSFSKSGRLLLAGYD	1800.95	5.50542	100	3.62541	0.141547												M3 alone	570	590	KQQYQQRQSVIFHKRAPEQAL	2583.39	5.55895	100	11.6743	0.212646
										Gβ1 alone	274	290	TSVSFSKSGRLLLAGYD	1800.95	5.49632	1000	4.3958	0.147611												M3 alone	570	590	KQQYQQRQSVIFHKRAPEQAL	2583.39	5.57256	1000	11.7061	0.0613756
										Gβ1 alone	274	290	TSVSFSKSGRLLLAGYD	1800.95	5.51149	10000	4.85086	0.123161												M3 alone	570	590	KQQYQQRQSVIFHKRAPEQAL	2583.39	5.58952	10000	11.6122	0.106897
										M3 bound	274	290	TSVSFSKSGRLLLAGYD	1800.95	5.48907	10	3.12315	0.0611311												Gq bound	570	590	KQQYQQRQSVIFHKRAPEQAL	2583.39	5.54682	10	11.3592	0.350622
										M3 bound	274	290	TSVSFSKSGRLLLAGYD	1800.95	5.46367	100	4.23098	0.108216												Gq bound	570	590	KQQYQQRQSVIFHKRAPEQAL	2583.39	5.51251	100	11.1625	0.224336
										M3 bound	274	290	TSVSFSKSGRLLLAGYD	1800.95	5.47588	1000	4.89304	0.0615079												Gq bound	570	590	KQQYQQRQSVIFHKRAPEQAL	2583.39	5.52928	1000	11.2373	0.246149
										M3 bound	274	290	TSVSFSKSGRLLLAGYD	1800.95	5.48563	10000	5.37628	0.0295025												Gq bound	570	590	KQQYQQRQSVIFHKRAPEQAL	2583.39	5.54383	10000	11.1699	0.0602836
										Gβ1 alone	276	286	VSFSKSGRLLL	1206.72	5.43295	10	0.317569	0.0498576
										Gβ1 alone	276	286	VSFSKSGRLLL	1206.72	5.42405	100	0.476848	0.0488738
										Gβ1 alone	276	286	VSFSKSGRLLL	1206.72	5.44117	1000	0.62651	0.0239274
										Gβ1 alone	276	286	VSFSKSGRLLL	1206.72	5.44923	10000	0.613231	0.0205156
										M3 bound	276	286	VSFSKSGRLLL	1206.72	5.39227	10	0.333168	0.0148149
										M3 bound	276	286	VSFSKSGRLLL	1206.72	5.35242	100	0.431184	0.0522189
										M3 bound	276	286	VSFSKSGRLLL	1206.72	5.38029	1000	0.525999	0.115495
										M3 bound	276	286	VSFSKSGRLLL	1206.72	5.39733	10000	0.641409	0.0223271
										Gβ1 alone	279	286	SKSGRLLL	873.552	4.71186	10	0.114136	0.0234123
										Gβ1 alone	279	286	SKSGRLLL	873.552	4.70099	100	0.105991	0.0130764
										Gβ1 alone	279	286	SKSGRLLL	873.552	4.71308	1000	0.097368	0.011067
										Gβ1 alone	279	286	SKSGRLLL	873.552	4.7235	10000	0.100684	0.0100123
										M3 bound	279	286	SKSGRLLL	873.552	4.64778	10	0.097928	0.0131064
										M3 bound	279	286	SKSGRLLL	873.552	4.6064	100	0.120648	0.0305722
										M3 bound	279	286	SKSGRLLL	873.552	4.61882	1000	0.105256	0.0214352
										M3 bound	279	286	SKSGRLLL	873.552	4.63788	10000	0.124947	0.0163057
										Gβ1 alone	279	288	SKSGRLLLAG	1001.61	4.3989	10	0.112753	0.0167835
										Gβ1 alone	279	288	SKSGRLLLAG	1001.61	4.38433	100	0.12254	0.0187441
										Gβ1 alone	279	288	SKSGRLLLAG	1001.61	4.40198	1000	0.113259	0.00775784
										Gβ1 alone	279	288	SKSGRLLLAG	1001.61	4.40891	10000	0.117848	0.0154767
										M3 bound	279	288	SKSGRLLLAG	1001.61	4.33913	10	0.135082	0.0071554
										M3 bound	279	288	SKSGRLLLAG	1001.61	4.30554	100	0.140254	0.0282293
										M3 bound	279	288	SKSGRLLLAG	1001.61	4.32247	1000	0.14507	0.00730843
										M3 bound	279	288	SKSGRLLLAG	1001.61	4.33581	10000	0.150501	0.0233764
										Gβ1 alone	293	300	NCNVWDAL	934.409	6.75526	10	0.113913	0.12061
										Gβ1 alone	293	300	NCNVWDAL	934.409	6.75168	100	0.102983	0.0296974
										Gβ1 alone	293	300	NCNVWDAL	934.409	6.75373	1000	0.158661	0.089983
										Gβ1 alone	293	300	NCNVWDAL	934.409	6.76589	10000	0.191988	0.0953347
										M3 bound	293	300	NCNVWDAL	934.409	6.75432	10	0.0338317	0.00848349
										M3 bound	293	300	NCNVWDAL	934.409	6.72692	100	0.07461	0.0197929
										M3 bound	293	300	NCNVWDAL	934.409	6.7441	1000	0.0821897	0.0211338
										M3 bound	293	300	NCNVWDAL	934.409	6.75287	10000	0.143944	0.0292291
										Gβ1 alone	293	302	NCNVWDALKA	1133.54	5.97921	10	0.0619763	0.0313217
										Gβ1 alone	293	302	NCNVWDALKA	1133.54	5.97069	100	0.101576	0.0296099
										Gβ1 alone	293	302	NCNVWDALKA	1133.54	5.97765	1000	0.489759	0.0118792
										Gβ1 alone	293	302	NCNVWDALKA	1133.54	5.99176	10000	0.718739	0.0432599
										M3 bound	293	302	NCNVWDALKA	1133.54	5.97274	10	0.0807073	0.0351314
										M3 bound	293	302	NCNVWDALKA	1133.54	5.94055	100	0.0834393	0.0177365
										M3 bound	293	302	NCNVWDALKA	1133.54	5.96066	1000	0.523171	0.0206809
										M3 bound	293	302	NCNVWDALKA	1133.54	5.9654	10000	0.747288	0.0341824
										Gβ1 alone	293	308	NCNVWDALKADRAGVL	1744.88	6.18191	10	1.51056	0.0366809
										Gβ1 alone	293	308	NCNVWDALKADRAGVL	1744.88	6.17018	100	1.79647	0.069904
										Gβ1 alone	293	308	NCNVWDALKADRAGVL	1744.88	6.18913	1000	2.59921	0.0617284
										Gβ1 alone	293	308	NCNVWDALKADRAGVL	1744.88	6.19512	10000	3.54704	0.117754
										M3 bound	293	308	NCNVWDALKADRAGVL	1744.88	6.18184	10	1.45216	0.0165844
										M3 bound	293	308	NCNVWDALKADRAGVL	1744.88	6.14595	100	1.72766	0.0324472
										M3 bound	293	308	NCNVWDALKADRAGVL	1744.88	6.18115	1000	2.51508	0.128666
										M3 bound	293	308	NCNVWDALKADRAGVL	1744.88	6.18703	10000	3.52401	0.215668
										Gβ1 alone	301	308	KADRAGVL	829.489	3.61763	10	1.13702	0.00649491
										Gβ1 alone	301	308	KADRAGVL	829.489	3.60707	100	1.36268	0.00332928
										Gβ1 alone	301	308	KADRAGVL	829.489	3.61688	1000	1.71925	0.0670964
										Gβ1 alone	301	308	KADRAGVL	829.489	3.62559	10000	2.11718	0.0612831
										M3 bound	301	308	KADRAGVL	829.489	3.56956	10	1.11869	0.0575803
										M3 bound	301	308	KADRAGVL	829.489	3.53692	100	1.36715	0.0384275
										M3 bound	301	308	KADRAGVL	829.489	3.54738	1000	1.69325	0.0321192
										M3 bound	301	308	KADRAGVL	829.489	3.57149	10000	2.17295	0.0908134
										Gβ1 alone	309	318	AGHDNRVSCL	1071.5	4.04908	10	0.379332	0.0458675
										Gβ1 alone	309	318	AGHDNRVSCL	1071.5	4.03944	100	0.886701	0.00722047
										Gβ1 alone	309	318	AGHDNRVSCL	1071.5	4.05097	1000	1.3845	0.0053753
										Gβ1 alone	309	318	AGHDNRVSCL	1071.5	4.05809	10000	1.62244	0.0232193
										M3 bound	309	318	AGHDNRVSCL	1071.5	3.9929	10	0.403565	0.0104478
										M3 bound	309	318	AGHDNRVSCL	1071.5	3.95876	100	0.932723	0.0329868
										M3 bound	309	318	AGHDNRVSCL	1071.5	3.96071	1000	1.41917	0.00208612
										M3 bound	309	318	AGHDNRVSCL	1071.5	3.98334	10000	1.76429	0.0429602
										Gβ1 alone	319	326	GVTDDGMA	765.308	4.02257	10	0.340009	0.0623766
										Gβ1 alone	319	326	GVTDDGMA	765.308	4.01905	100	0.516388	0.077809
										Gβ1 alone	319	326	GVTDDGMA	765.308	4.00727	1000	0.572554	0.0241008
										Gβ1 alone	319	326	GVTDDGMA	765.308	4.01733	10000	0.657731	0.049491
										M3 bound	319	326	GVTDDGMA	765.308	3.98923	10	0.304681	0.0207151
										M3 bound	319	326	GVTDDGMA	765.308	3.98029	100	0.475311	0.00486913
										M3 bound	319	326	GVTDDGMA	765.308	3.97797	1000	0.556476	0.0108157
										M3 bound	319	326	GVTDDGMA	765.308	3.98764	10000	0.627229	0.0076805
										Gβ1 alone	320	330	VTDDGMAVATG	1036.46	4.97898	10	0.336474	0.00655271
										Gβ1 alone	320	330	VTDDGMAVATG	1036.46	4.97026	100	0.337934	0.0376669
										Gβ1 alone	320	330	VTDDGMAVATG	1036.46	4.96386	1000	0.342211	0.0229198
										Gβ1 alone	320	330	VTDDGMAVATG	1036.46	4.97807	10000	0.383055	0.0435428
										M3 bound	320	330	VTDDGMAVATG	1036.46	4.9411	10	0.336783	0.00483806
										M3 bound	320	330	VTDDGMAVATG	1036.46	4.92158	100	0.354039	0.0247731
										M3 bound	320	330	VTDDGMAVATG	1036.46	4.92203	1000	0.380088	0.0152458
										M3 bound	320	330	VTDDGMAVATG	1036.46	4.93086	10000	0.376879	0.0558555
										Gβ1 alone	327	335	VATGSWDSF	969.431	6.23953	10	0.153235	0.0389022
										Gβ1 alone	327	335	VATGSWDSF	969.431	6.2357	100	0.187524	0.0486147
										Gβ1 alone	327	335	VATGSWDSF	969.431	6.22802	1000	0.32487	0.0181098
										Gβ1 alone	327	335	VATGSWDSF	969.431	6.24157	10000	1.25096	0.0451455
										M3 bound	327	335	VATGSWDSF	969.431	6.23019	10	0.128489	0.04111
										M3 bound	327	335	VATGSWDSF	969.431	6.20701	100	0.149035	0.0539857
										M3 bound	327	335	VATGSWDSF	969.431	6.22002	1000	0.590262	0.027431
										M3 bound	327	335	VATGSWDSF	969.431	6.22747	10000	1.67893	0.0386551

## Sheet: Data 3
Data 3a. Deuterium uptake levels of HDX-MS of Gq α-subunit upon co-incubation with M3 ICL3.										Data 3b. Deuterium uptake levels of HDX-MS of Gq β-subunit upon co-incubation with M3 ICL3. This data corresponds to Fig. 6b and Fig. 6c										Data 3c. Deuterium uptake levels of HDX-MS of Gq γ-subunit upon co-incubation with M3 ICL3
Gq-α										Gq-β										Gq-γ
Protein state	Start	End	Sequence	Peptide mass (Da)	Retention time (min)	HDX time (sec)	Uptake (D)	Uptake SD (D)		Protein state	Start	End	Sequence	Peptide mass (Da)	Retention time (min)	HDX time (sec)	Uptake (D)	Uptake SD (D)		Protein state	Start	End	Sequence	Peptide mass (Da)	Retention time (min)	HDX time (sec)	Uptake (D)	Uptake SD (D)
Gαq alone	17	36	EARRINDEIERQLRRDKRDA	2539.36	4.33206	10	1.72541	0.0905458		Gβ1 alone		4	MHHHHHHGSSGSEL	1589.68	2.5693	10	1.20983	0.139776		Gγ2 alone	1	22	MASNNTASIAQARKLVEQLKME	2433.26	3.97621	10	4.48587	0.0239578
Gαq alone	17	36	EARRINDEIERQLRRDKRDA	2539.36	4.35566	100	2.13517	0.150204		Gβ1 alone		4	MHHHHHHGSSGSEL	1589.68	2.57761	100	1.3105	0.10859		Gγ2 alone	1	22	MASNNTASIAQARKLVEQLKME	2433.26	3.97339	100	5.42796	0.104147
Gαq alone	17	36	EARRINDEIERQLRRDKRDA	2539.36	4.34856	1000	3.10622	0.286508		Gβ1 alone		4	MHHHHHHGSSGSEL	1589.68	2.57071	1000	1.33739	0.160322		Gγ2 alone	1	22	MASNNTASIAQARKLVEQLKME	2433.26	3.98488	1000	5.92833	0.297069
Gαq alone	17	36	EARRINDEIERQLRRDKRDA	2539.36	4.28864	10000	3.65426	0.20918		Gβ1 alone		4	MHHHHHHGSSGSEL	1589.68	2.5716	10000	1.20915	0.185135		Gγ2 alone	1	22	MASNNTASIAQARKLVEQLKME	2433.26	3.97085	10000	6.25596	0.136817
ICL3_1 bound	17	36	EARRINDEIERQLRRDKRDA	2539.36	4.34753	10	1.39194	0.136631		ICL3_1 bound		4	MHHHHHHGSSGSEL	1589.68	2.57069	10	1.34925	0.115947		ICL3_1 bound	1	22	MASNNTASIAQARKLVEQLKME	2433.26	3.99961	10	4.37697	0.153272
ICL3_1 bound	17	36	EARRINDEIERQLRRDKRDA	2539.36	4.35442	100	2.33036	0.0709929		ICL3_1 bound		4	MHHHHHHGSSGSEL	1589.68	2.5729	100	1.30136	0.118255		ICL3_1 bound	1	22	MASNNTASIAQARKLVEQLKME	2433.26	3.9759	100	5.34892	0.130559
ICL3_1 bound	17	36	EARRINDEIERQLRRDKRDA	2539.36	4.35607	1000	2.85494	0.122895		ICL3_1 bound		4	MHHHHHHGSSGSEL	1589.68	2.57063	1000	1.30531	0.12413		ICL3_1 bound	1	22	MASNNTASIAQARKLVEQLKME	2433.26	3.99612	1000	5.88838	0.220691
ICL3_1 bound	17	36	EARRINDEIERQLRRDKRDA	2539.36	4.34502	10000	3.84965	0.423667		ICL3_1 bound		4	MHHHHHHGSSGSEL	1589.68	2.5563	10000	1.29033	0.11518		ICL3_1 bound	1	22	MASNNTASIAQARKLVEQLKME	2433.26	3.9913	10000	6.51874	0.26177
ICL3_2 bound	17	36	EARRINDEIERQLRRDKRDA	2539.36	4.35152	10	1.78076	0.352007		ICL3_2 bound		4	MHHHHHHGSSGSEL	1589.68	2.57228	10	1.30291	0.0205885		ICL3_2 bound	1	22	MASNNTASIAQARKLVEQLKME	2433.26	3.97409	10	4.39601	0.0956798
ICL3_2 bound	17	36	EARRINDEIERQLRRDKRDA	2539.36	4.33259	100	2.33427	0.17157		ICL3_2 bound		4	MHHHHHHGSSGSEL	1589.68	2.57509	100	1.28803	0.0799732		ICL3_2 bound	1	22	MASNNTASIAQARKLVEQLKME	2433.26	3.98484	100	5.33968	0.23149
ICL3_2 bound	17	36	EARRINDEIERQLRRDKRDA	2539.36	4.30152	1000	3.08076	0.124158		ICL3_2 bound		4	MHHHHHHGSSGSEL	1589.68	2.56433	1000	1.29871	0.10578		ICL3_2 bound	1	22	MASNNTASIAQARKLVEQLKME	2433.26	3.97054	1000	5.83731	0.35214
ICL3_2 bound	17	36	EARRINDEIERQLRRDKRDA	2539.36	4.31456	10000	3.87053	0.0474643		ICL3_2 bound		4	MHHHHHHGSSGSEL	1589.68	2.56503	10000	1.29604	0.161869		ICL3_2 bound	1	22	MASNNTASIAQARKLVEQLKME	2433.26	3.97406	10000	6.1368	0.440859
ICL3_3 bound	17	36	EARRINDEIERQLRRDKRDA	2539.36	4.32465	10	1.60113	0.238079		ICL3_3 bound		4	MHHHHHHGSSGSEL	1589.68	2.56493	10	1.24888	0.0974513		ICL3_3 bound	1	22	MASNNTASIAQARKLVEQLKME	2433.26	3.97982	10	4.39466	0.203158
ICL3_3 bound	17	36	EARRINDEIERQLRRDKRDA	2539.36	4.325	100	2.36295	0.107681		ICL3_3 bound		4	MHHHHHHGSSGSEL	1589.68	2.56119	100	1.35536	0.092727		ICL3_3 bound	1	22	MASNNTASIAQARKLVEQLKME	2433.26	3.98608	100	5.39023	0.0861848
ICL3_3 bound	17	36	EARRINDEIERQLRRDKRDA	2539.36	4.34657	1000	3.12637	0.375233		ICL3_3 bound		4	MHHHHHHGSSGSEL	1589.68	2.5648	1000	1.33042	0.0847445		ICL3_3 bound	1	22	MASNNTASIAQARKLVEQLKME	2433.26	3.99225	1000	5.94575	0.0940273
ICL3_3 bound	17	36	EARRINDEIERQLRRDKRDA	2539.36	4.33575	10000	3.64349	0.225005		ICL3_3 bound		4	MHHHHHHGSSGSEL	1589.68	2.56985	10000	1.31754	0.0120065		ICL3_3 bound	1	22	MASNNTASIAQARKLVEQLKME	2433.26	3.9725	10000	6.05835	0.0677223
Gαq alone	24	42	EIERQLRRDKRDARRELKL	2480.43	3.71103	10	4.32229	0.0925596		Gβ1 alone	5	20	DQLRQEAEQLKNQIRD	1984.02	4.70152	10	0.50128	0.048639		Gγ2 alone	4	16	NNTASIAQARKLV	1385.79	6.27881	10	1.88746	0.0267561
Gαq alone	24	42	EIERQLRRDKRDARRELKL	2480.43	3.72666	100	5.67868	0.223123		Gβ1 alone	5	20	DQLRQEAEQLKNQIRD	1984.02	4.70371	100	1.25333	0.0561084		Gγ2 alone	4	16	NNTASIAQARKLV	1385.79	6.28481	100	3.15264	0.0490783
Gαq alone	24	42	EIERQLRRDKRDARRELKL	2480.43	3.68482	1000	7.3961	0.359116		Gβ1 alone	5	20	DQLRQEAEQLKNQIRD	1984.02	4.70248	1000	3.75243	0.0633351		Gγ2 alone	4	16	NNTASIAQARKLV	1385.79	6.3092	1000	3.82386	0.0449583
Gαq alone	24	42	EIERQLRRDKRDARRELKL	2480.43	3.63906	10000	7.92329	0.218704		Gβ1 alone	5	20	DQLRQEAEQLKNQIRD	1984.02	4.67874	10000	6.7771	0.116792		Gγ2 alone	4	16	NNTASIAQARKLV	1385.79	6.28264	10000	4.20887	0.0367663
ICL3_1 bound	24	42	EIERQLRRDKRDARRELKL	2480.43	3.7186	10	4.34568	0.282678		ICL3_1 bound	5	20	DQLRQEAEQLKNQIRD	1984.02	4.71335	10	0.496233	0.0174435		ICL3_1 bound	4	16	NNTASIAQARKLV	1385.79	6.31939	10	1.90425	0.0768645
ICL3_1 bound	24	42	EIERQLRRDKRDARRELKL	2480.43	3.73725	100	5.56889	0.345195		ICL3_1 bound	5	20	DQLRQEAEQLKNQIRD	1984.02	4.6931	100	1.27394	0.105067		ICL3_1 bound	4	16	NNTASIAQARKLV	1385.79	6.27946	100	3.11177	0.041812
ICL3_1 bound	24	42	EIERQLRRDKRDARRELKL	2480.43	3.70289	1000	7.41977	0.366699		ICL3_1 bound	5	20	DQLRQEAEQLKNQIRD	1984.02	4.69325	1000	3.60542	0.138189		ICL3_1 bound	4	16	NNTASIAQARKLV	1385.79	6.3204	1000	3.7881	0.044493
ICL3_1 bound	24	42	EIERQLRRDKRDARRELKL	2480.43	3.69273	10000	8.12365	0.271615		ICL3_1 bound	5	20	DQLRQEAEQLKNQIRD	1984.02	4.68226	10000	6.74209	0.203209		ICL3_1 bound	4	16	NNTASIAQARKLV	1385.79	6.31889	10000	4.26142	0.0812808
ICL3_2 bound	24	42	EIERQLRRDKRDARRELKL	2480.43	3.74105	10	4.14647	0.186608		ICL3_2 bound	5	20	DQLRQEAEQLKNQIRD	1984.02	4.68936	10	0.320049	0.101102		ICL3_2 bound	4	16	NNTASIAQARKLV	1385.79	6.26958	10	1.80094	0.0506746
ICL3_2 bound	24	42	EIERQLRRDKRDARRELKL	2480.43	3.68141	100	5.51485	0.187087		ICL3_2 bound	5	20	DQLRQEAEQLKNQIRD	1984.02	4.69227	100	0.9722	0.0747429		ICL3_2 bound	4	16	NNTASIAQARKLV	1385.79	6.31317	100	3.02028	0.0810836
ICL3_2 bound	24	42	EIERQLRRDKRDARRELKL	2480.43	3.64553	1000	7.34579	0.352512		ICL3_2 bound	5	20	DQLRQEAEQLKNQIRD	1984.02	4.67671	1000	3.59437	0.193551		ICL3_2 bound	4	16	NNTASIAQARKLV	1385.79	6.25784	1000	3.73927	0.0743757
ICL3_2 bound	24	42	EIERQLRRDKRDARRELKL	2480.43	3.67397	10000	7.8905	0.406157		ICL3_2 bound	5	20	DQLRQEAEQLKNQIRD	1984.02	4.67478	10000	6.63494	0.317267		ICL3_2 bound	4	16	NNTASIAQARKLV	1385.79	6.27044	10000	4.21681	0.124658
ICL3_3 bound	24	42	EIERQLRRDKRDARRELKL	2480.43	3.69475	10	4.30794	0.140463		ICL3_3 bound	5	20	DQLRQEAEQLKNQIRD	1984.02	4.69668	10	0.355986	0.0717848		ICL3_3 bound	4	16	NNTASIAQARKLV	1385.79	6.29169	10	1.87612	0.0905702
ICL3_3 bound	24	42	EIERQLRRDKRDARRELKL	2480.43	3.66657	100	5.74301	0.231539		ICL3_3 bound	5	20	DQLRQEAEQLKNQIRD	1984.02	4.66758	100	1.13514	0.0393844		ICL3_3 bound	4	16	NNTASIAQARKLV	1385.79	6.31769	100	3.12208	0.0252136
ICL3_3 bound	24	42	EIERQLRRDKRDARRELKL	2480.43	3.66764	1000	7.31913	0.286354		ICL3_3 bound	5	20	DQLRQEAEQLKNQIRD	1984.02	4.672	1000	3.68453	0.0581538		ICL3_3 bound	4	16	NNTASIAQARKLV	1385.79	6.32124	1000	3.82282	0.0290765
ICL3_3 bound	24	42	EIERQLRRDKRDARRELKL	2480.43	3.69882	10000	7.86106	0.293148		ICL3_3 bound	5	20	DQLRQEAEQLKNQIRD	1984.02	4.67448	10000	6.71158	0.184488		ICL3_3 bound	4	16	NNTASIAQARKLV	1385.79	6.28577	10000	4.20374	0.046936
Gαq alone	25	42	IERQLRRDKRDARRELKL	2351.39	3.43968	10	4.20477	0.0652215		Gβ1 alone	5	26	DQLRQEAEQLKNQIRDARKACA	2584.34	4.9704	10	0.515249	0.0687848		Gγ2 alone	12	18	ARKLVEQ	843.505	2.59803	10	0.206981	0.00743196
Gαq alone	25	42	IERQLRRDKRDARRELKL	2351.39	3.45736	100	5.52691	0.0978693		Gβ1 alone	5	26	DQLRQEAEQLKNQIRDARKACA	2584.34	4.97302	100	1.65049	0.0664248		Gγ2 alone	12	18	ARKLVEQ	843.505	2.60142	100	0.412334	0.0340304
Gαq alone	25	42	IERQLRRDKRDARRELKL	2351.39	3.42322	1000	6.63582	0.228783		Gβ1 alone	5	26	DQLRQEAEQLKNQIRDARKACA	2584.34	4.96614	1000	5.66311	0.147709		Gγ2 alone	12	18	ARKLVEQ	843.505	2.59618	1000	1.10564	0.0298887
Gαq alone	25	42	IERQLRRDKRDARRELKL	2351.39	3.38976	10000	6.87337	0.228311		Gβ1 alone	5	26	DQLRQEAEQLKNQIRDARKACA	2584.34	4.93546	10000	10.0268	0.180559		Gγ2 alone	12	18	ARKLVEQ	843.505	2.59892	10000	1.88074	0.0271124
ICL3_1 bound	25	42	IERQLRRDKRDARRELKL	2351.39	3.44111	10	4.23438	0.155962		ICL3_1 bound	5	26	DQLRQEAEQLKNQIRDARKACA	2584.34	4.9708	10	0.51452	0.0531848		ICL3_1 bound	12	18	ARKLVEQ	843.505	2.60078	10	0.206298	0.0180785
ICL3_1 bound	25	42	IERQLRRDKRDARRELKL	2351.39	3.46018	100	5.43305	0.0851665		ICL3_1 bound	5	26	DQLRQEAEQLKNQIRDARKACA	2584.34	4.9894	100	1.41341	0.17072		ICL3_1 bound	12	18	ARKLVEQ	843.505	2.6016	100	0.360309	0.0162563
ICL3_1 bound	25	42	IERQLRRDKRDARRELKL	2351.39	3.44106	1000	6.60295	0.15707		ICL3_1 bound	5	26	DQLRQEAEQLKNQIRDARKACA	2584.34	4.95914	1000	5.40901	0.426064		ICL3_1 bound	12	18	ARKLVEQ	843.505	2.59692	1000	1.10149	0.0513561
ICL3_1 bound	25	42	IERQLRRDKRDARRELKL	2351.39	3.4216	10000	7.10106	0.223539		ICL3_1 bound	5	26	DQLRQEAEQLKNQIRDARKACA	2584.34	4.95663	10000	10.109	0.105468		ICL3_1 bound	12	18	ARKLVEQ	843.505	2.59925	10000	1.86598	0.0402979
ICL3_2 bound	25	42	IERQLRRDKRDARRELKL	2351.39	3.4621	10	4.05796	0.0274257		ICL3_2 bound	5	26	DQLRQEAEQLKNQIRDARKACA	2584.34	4.93901	10	0.700218	0.148969		ICL3_2 bound	12	18	ARKLVEQ	843.505	2.60474	10	0.223113	0.0134289
ICL3_2 bound	25	42	IERQLRRDKRDARRELKL	2351.39	3.41009	100	5.33989	0.113324		ICL3_2 bound	5	26	DQLRQEAEQLKNQIRDARKACA	2584.34	4.93289	100	1.59907	0.113614		ICL3_2 bound	12	18	ARKLVEQ	843.505	2.5967	100	0.337101	0.00582783
ICL3_2 bound	25	42	IERQLRRDKRDARRELKL	2351.39	3.41168	1000	6.52101	0.109231		ICL3_2 bound	5	26	DQLRQEAEQLKNQIRDARKACA	2584.34	4.89852	1000	5.26329	0.409565		ICL3_2 bound	12	18	ARKLVEQ	843.505	2.59333	1000	1.0789	0.0292989
ICL3_2 bound	25	42	IERQLRRDKRDARRELKL	2351.39	3.41704	10000	6.91247	0.260708		ICL3_2 bound	5	26	DQLRQEAEQLKNQIRDARKACA	2584.34	4.93876	10000	9.67428	0.517356		ICL3_2 bound	12	18	ARKLVEQ	843.505	2.60048	10000	1.80819	0.0637712
ICL3_3 bound	25	42	IERQLRRDKRDARRELKL	2351.39	3.42557	10	4.14268	0.116677		ICL3_3 bound	5	26	DQLRQEAEQLKNQIRDARKACA	2584.34	4.98532	10	0.563179	0.0425501		ICL3_3 bound	12	18	ARKLVEQ	843.505	2.59995	10	0.216103	0.0135093
ICL3_3 bound	25	42	IERQLRRDKRDARRELKL	2351.39	3.40216	100	5.44545	0.0874866		ICL3_3 bound	5	26	DQLRQEAEQLKNQIRDARKACA	2584.34	4.99172	100	1.5451	0.035093		ICL3_3 bound	12	18	ARKLVEQ	843.505	2.59554	100	0.37179	0.00183682
ICL3_3 bound	25	42	IERQLRRDKRDARRELKL	2351.39	3.40707	1000	6.59753	0.171426		ICL3_3 bound	5	26	DQLRQEAEQLKNQIRDARKACA	2584.34	4.98519	1000	5.55013	0.116334		ICL3_3 bound	12	18	ARKLVEQ	843.505	2.59862	1000	1.13441	0.0345696
ICL3_3 bound	25	42	IERQLRRDKRDARRELKL	2351.39	3.42921	10000	6.89976	0.0426366		ICL3_3 bound	5	26	DQLRQEAEQLKNQIRDARKACA	2584.34	4.93295	10000	9.87595	0.133733		ICL3_3 bound	12	18	ARKLVEQ	843.505	2.60234	10000	1.83634	0.0383474
Gαq alone	26	43	ERQLRRDKRDARRELKLL	2351.39	3.42774	10	4.26187	0.117515		Gβ1 alone	6	14	QLRQEAEQL	1114.59	4.56151	10	0.659497	0.0447278		Gγ2 alone	17	33	EQLKMEANIDRIKVSKA	1973.08	4.25655	10	1.4475	0.0829662
Gαq alone	26	43	ERQLRRDKRDARRELKLL	2351.39	3.44922	100	5.53889	0.18055		Gβ1 alone	6	14	QLRQEAEQL	1114.59	4.5707	100	1.57102	0.150952		Gγ2 alone	17	33	EQLKMEANIDRIKVSKA	1973.08	4.25922	100	1.65421	0.08626
Gαq alone	26	43	ERQLRRDKRDARRELKLL	2351.39	3.40928	1000	6.76327	0.130031		Gβ1 alone	6	14	QLRQEAEQL	1114.59	4.57293	1000	1.86859	0.0490004		Gγ2 alone	17	33	EQLKMEANIDRIKVSKA	1973.08	4.2707	1000	3.02402	0.117195
Gαq alone	26	43	ERQLRRDKRDARRELKLL	2351.39	3.37313	10000	6.9887	0.0856831		Gβ1 alone	6	14	QLRQEAEQL	1114.59	4.56424	10000	2.322	0.0715022		Gγ2 alone	17	33	EQLKMEANIDRIKVSKA	1973.08	4.25282	10000	4.93884	0.184065
ICL3_1 bound	26	43	ERQLRRDKRDARRELKLL	2351.39	3.4317	10	4.18607	0.137741		ICL3_1 bound	6	14	QLRQEAEQL	1114.59	4.56857	10	0.651015	0.0340135		ICL3_1 bound	17	33	EQLKMEANIDRIKVSKA	1973.08	4.27688	10	1.46629	0.133875
ICL3_1 bound	26	43	ERQLRRDKRDARRELKLL	2351.39	3.44583	100	5.36956	0.135049		ICL3_1 bound	6	14	QLRQEAEQL	1114.59	4.56315	100	1.42121	0.0885377		ICL3_1 bound	17	33	EQLKMEANIDRIKVSKA	1973.08	4.25952	100	1.64729	0.0923358
ICL3_1 bound	26	43	ERQLRRDKRDARRELKLL	2351.39	3.42666	1000	6.7504	0.212924		ICL3_1 bound	6	14	QLRQEAEQL	1114.59	4.57912	1000	1.83677	0.0986575		ICL3_1 bound	17	33	EQLKMEANIDRIKVSKA	1973.08	4.27419	1000	3.0806	0.164655
ICL3_1 bound	26	43	ERQLRRDKRDARRELKLL	2351.39	3.41278	10000	7.06435	0.173021		ICL3_1 bound	6	14	QLRQEAEQL	1114.59	4.56849	10000	2.19706	0.0992903		ICL3_1 bound	17	33	EQLKMEANIDRIKVSKA	1973.08	4.26652	10000	4.83478	0.159774
ICL3_2 bound	26	43	ERQLRRDKRDARRELKLL	2351.39	3.4535	10	4.1366	0.234033		ICL3_2 bound	6	14	QLRQEAEQL	1114.59	4.55958	10	0.617467	0.0347228		ICL3_2 bound	17	33	EQLKMEANIDRIKVSKA	1973.08	4.26029	10	1.33539	0.165073
ICL3_2 bound	26	43	ERQLRRDKRDARRELKLL	2351.39	3.3959	100	5.43045	0.173425		ICL3_2 bound	6	14	QLRQEAEQL	1114.59	4.57097	100	1.50614	0.0526406		ICL3_2 bound	17	33	EQLKMEANIDRIKVSKA	1973.08	4.2726	100	1.55424	0.203309
ICL3_2 bound	26	43	ERQLRRDKRDARRELKLL	2351.39	3.38258	1000	6.62013	0.199202		ICL3_2 bound	6	14	QLRQEAEQL	1114.59	4.55747	1000	1.86197	0.0334242		ICL3_2 bound	17	33	EQLKMEANIDRIKVSKA	1973.08	4.25272	1000	2.80851	0.113101
ICL3_2 bound	26	43	ERQLRRDKRDARRELKLL	2351.39	3.39382	10000	6.95446	0.233664		ICL3_2 bound	6	14	QLRQEAEQL	1114.59	4.56305	10000	2.12456	0.0330544		ICL3_2 bound	17	33	EQLKMEANIDRIKVSKA	1973.08	4.25956	10000	4.87865	0.212502
ICL3_3 bound	26	43	ERQLRRDKRDARRELKLL	2351.39	3.41595	10	4.33126	0.216613		ICL3_3 bound	6	14	QLRQEAEQL	1114.59	4.53462	10	0.654515	0.0340168		ICL3_3 bound	17	33	EQLKMEANIDRIKVSKA	1973.08	4.26278	10	1.43845	0.176779
ICL3_3 bound	26	43	ERQLRRDKRDARRELKLL	2351.39	3.38655	100	5.65765	0.103743		ICL3_3 bound	6	14	QLRQEAEQL	1114.59	4.54819	100	1.54995	0.0792724		ICL3_3 bound	17	33	EQLKMEANIDRIKVSKA	1973.08	4.27057	100	1.69341	0.16072
ICL3_3 bound	26	43	ERQLRRDKRDARRELKLL	2351.39	3.39402	1000	6.75037	0.0997532		ICL3_3 bound	6	14	QLRQEAEQL	1114.59	4.54878	1000	1.95435	0.0215293		ICL3_3 bound	17	33	EQLKMEANIDRIKVSKA	1973.08	4.27493	1000	2.85413	0.097423
ICL3_3 bound	26	43	ERQLRRDKRDARRELKLL	2351.39	3.41684	10000	6.98389	0.244647		ICL3_3 bound	6	14	QLRQEAEQL	1114.59	4.53414	10000	2.24503	0.144798		ICL3_3 bound	17	33	EQLKMEANIDRIKVSKA	1973.08	4.25597	10000	4.89585	0.0691798
Gαq alone	32	42	DKRDARRELKL	1399.81	4.03229	10	0.32415	0.0462662		Gβ1 alone	7	29	LRQEAEQLKNQIRDARKACADAT	2628.36	4.64013	10	1.48407	0.1304		Gγ2 alone	22	37	EANIDRIKVSKAAADL	1713.95	4.28947	10	1.13024	0.0393837
Gαq alone	32	42	DKRDARRELKL	1399.81	4.03933	100	0.434538	0.0596481		Gβ1 alone	7	29	LRQEAEQLKNQIRDARKACADAT	2628.36	4.64292	100	2.83108	0.0741209		Gγ2 alone	22	37	EANIDRIKVSKAAADL	1713.95	4.29149	100	1.37259	0.0495721
Gαq alone	32	42	DKRDARRELKL	1399.81	4.04785	1000	1.20837	0.130952		Gβ1 alone	7	29	LRQEAEQLKNQIRDARKACADAT	2628.36	4.64401	1000	5.49985	0.261161		Gγ2 alone	22	37	EANIDRIKVSKAAADL	1713.95	4.30176	1000	2.61141	0.0489112
Gαq alone	32	42	DKRDARRELKL	1399.81	4.03525	10000	2.75459	0.0460663		Gβ1 alone	7	29	LRQEAEQLKNQIRDARKACADAT	2628.36	4.60348	10000	8.51419			Gγ2 alone	22	37	EANIDRIKVSKAAADL	1713.95	4.28264	10000	4.27078	0.0833961
ICL3_1 bound	32	42	DKRDARRELKL	1399.81	4.05341	10	0.370221	0.0717439		ICL3_1 bound	7	29	LRQEAEQLKNQIRDARKACADAT	2628.36	4.65237	10	1.51214	0.0232298		ICL3_1 bound	22	37	EANIDRIKVSKAAADL	1713.95	4.30594	10	1.09014	0.0339748
ICL3_1 bound	32	42	DKRDARRELKL	1399.81	4.03477	100	0.396958	0.0498014		ICL3_1 bound	7	29	LRQEAEQLKNQIRDARKACADAT	2628.36	4.63532	100	2.90149	0.25035		ICL3_1 bound	22	37	EANIDRIKVSKAAADL	1713.95	4.28832	100	1.3093	0.0402316
ICL3_1 bound	32	42	DKRDARRELKL	1399.81	4.05267	1000	1.18006	0.0760009		ICL3_1 bound	7	29	LRQEAEQLKNQIRDARKACADAT	2628.36	4.65112	1000	5.48476	0.0938187		ICL3_1 bound	22	37	EANIDRIKVSKAAADL	1713.95	4.30264	1000	2.51497	0.0679755
ICL3_1 bound	32	42	DKRDARRELKL	1399.81	4.04457	10000	2.73062	0.106209		ICL3_1 bound	7	29	LRQEAEQLKNQIRDARKACADAT	2628.36	4.63504	10000	9.11999	0.0633942		ICL3_1 bound	22	37	EANIDRIKVSKAAADL	1713.95	4.29712	10000	4.22646	0.112616
ICL3_2 bound	32	42	DKRDARRELKL	1399.81	4.03728	10	0.237984	0.0300001		ICL3_2 bound	7	29	LRQEAEQLKNQIRDARKACADAT	2628.36	4.63733	10	1.47127	0.120868		ICL3_2 bound	22	37	EANIDRIKVSKAAADL	1713.95	4.28542	10	1.00297	0.0324583
ICL3_2 bound	32	42	DKRDARRELKL	1399.81	4.04573	100	0.445191	0.047764		ICL3_2 bound	7	29	LRQEAEQLKNQIRDARKACADAT	2628.36	4.65892	100	2.82974	0.0123326		ICL3_2 bound	22	37	EANIDRIKVSKAAADL	1713.95	4.29846	100	1.25064	0.05201
ICL3_2 bound	32	42	DKRDARRELKL	1399.81	4.02951	1000	1.20499	0.046369		ICL3_2 bound	7	29	LRQEAEQLKNQIRDARKACADAT	2628.36	4.62879	1000	5.38134	0.158094		ICL3_2 bound	22	37	EANIDRIKVSKAAADL	1713.95	4.28014	1000	2.41563	0.0885018
ICL3_2 bound	32	42	DKRDARRELKL	1399.81	4.03491	10000	2.61232	0.0647426		ICL3_2 bound	7	29	LRQEAEQLKNQIRDARKACADAT	2628.36	4.60179	10000	8.62965	0.544929		ICL3_2 bound	22	37	EANIDRIKVSKAAADL	1713.95	4.28387	10000	4.0739	0.0509876
ICL3_3 bound	32	42	DKRDARRELKL	1399.81	4.03218	10	0.255301	0.0171207		ICL3_3 bound	7	29	LRQEAEQLKNQIRDARKACADAT	2628.36	4.59899	10	1.54689	0.211772		ICL3_3 bound	22	37	EANIDRIKVSKAAADL	1713.95	4.29252	10	1.12992	0.0685307
ICL3_3 bound	32	42	DKRDARRELKL	1399.81	4.04271	100	0.337077	0.0216134		ICL3_3 bound	7	29	LRQEAEQLKNQIRDARKACADAT	2628.36	4.606	100	2.97743	0.211091		ICL3_3 bound	22	37	EANIDRIKVSKAAADL	1713.95	4.29985	100	1.34768	0.00546741
ICL3_3 bound	32	42	DKRDARRELKL	1399.81	4.0437	1000	1.0983	0.093287		ICL3_3 bound	7	29	LRQEAEQLKNQIRDARKACADAT	2628.36	4.60546	1000	5.56175	0.213311		ICL3_3 bound	22	37	EANIDRIKVSKAAADL	1713.95	4.30316	1000	2.54816	0.0502315
ICL3_3 bound	32	42	DKRDARRELKL	1399.81	4.02742	10000	2.76196	0.0488125		ICL3_3 bound	7	29	LRQEAEQLKNQIRDARKACADAT	2628.36	4.57701	10000	8.23118	0.359026		ICL3_3 bound	22	37	EANIDRIKVSKAAADL	1713.95	4.2839	10000	4.0965	0.00955669
Gαq alone	45	55	LGTGESGKSTF	1083.53	4.09174	10	0.599502	0.017029		Gβ1 alone	8	26	RQEAEQLKNQIRDARKACA	2228.17	3.91109	10	0.547509	0.0716607		Gγ2 alone	25	37	IDRIKVSKAAADL	1399.83	4.03225	10	0.364557	0.0292191
Gαq alone	45	55	LGTGESGKSTF	1083.53	4.09594	100	0.739432	0.0385065		Gβ1 alone	8	26	RQEAEQLKNQIRDARKACA	2228.17	3.91461	100	0.976595	0.0146857		Gγ2 alone	25	37	IDRIKVSKAAADL	1399.83	4.03896	100	0.449518	0.0521626
Gαq alone	45	55	LGTGESGKSTF	1083.53	4.11137	1000	0.951372	0.0263063		Gβ1 alone	8	26	RQEAEQLKNQIRDARKACA	2228.17	3.90955	1000	3.30179	0.138431		Gγ2 alone	25	37	IDRIKVSKAAADL	1399.83	4.04764	1000	1.21093	0.124852
Gαq alone	45	55	LGTGESGKSTF	1083.53	4.09403	10000	1.11828	0.0292449		Gβ1 alone	8	26	RQEAEQLKNQIRDARKACA	2228.17	3.87866	10000	7.09286	0.23612		Gγ2 alone	25	37	IDRIKVSKAAADL	1399.83	4.03512	10000	2.7442	0.0185165
ICL3_1 bound	45	55	LGTGESGKSTF	1083.53	4.11345	10	0.58378	0.0376453		ICL3_1 bound	8	26	RQEAEQLKNQIRDARKACA	2228.17	3.92369	10	0.601284	0.0357369		ICL3_1 bound	25	37	IDRIKVSKAAADL	1399.83	4.05355	10	0.378297	0.0564097
ICL3_1 bound	45	55	LGTGESGKSTF	1083.53	4.09605	100	0.662791	0.0270113		ICL3_1 bound	8	26	RQEAEQLKNQIRDARKACA	2228.17	3.90994	100	1.00695	0.0377704		ICL3_1 bound	25	37	IDRIKVSKAAADL	1399.83	4.03473	100	0.420756	0.0583498
ICL3_1 bound	45	55	LGTGESGKSTF	1083.53	4.1132	1000	0.922855	0.0346344		ICL3_1 bound	8	26	RQEAEQLKNQIRDARKACA	2228.17	3.91296	1000	3.31086	0.112622		ICL3_1 bound	25	37	IDRIKVSKAAADL	1399.83	4.05223	1000	1.18565	0.0617096
ICL3_1 bound	45	55	LGTGESGKSTF	1083.53	4.10783	10000	1.09784	0.0485399		ICL3_1 bound	8	26	RQEAEQLKNQIRDARKACA	2228.17	3.87859	10000	6.97834			ICL3_1 bound	25	37	IDRIKVSKAAADL	1399.83	4.04453	10000	2.73569	0.108603
ICL3_2 bound	45	55	LGTGESGKSTF	1083.53	4.08931	10	0.571361	0.0189218		ICL3_2 bound	8	26	RQEAEQLKNQIRDARKACA	2228.17	3.91834	10	0.521745	0.117367		ICL3_2 bound	25	37	IDRIKVSKAAADL	1399.83	4.03665	10	0.268758	0.0655362
ICL3_2 bound	45	55	LGTGESGKSTF	1083.53	4.09732	100	0.68708	0.0153761		ICL3_2 bound	8	26	RQEAEQLKNQIRDARKACA	2228.17	3.90692	100	1.01029	0.0512822		ICL3_2 bound	25	37	IDRIKVSKAAADL	1399.83	4.04599	100	0.413024	0.0305377
ICL3_2 bound	45	55	LGTGESGKSTF	1083.53	4.08453	1000	0.919588	0.0245402		ICL3_2 bound	8	26	RQEAEQLKNQIRDARKACA	2228.17	3.90332	1000	3.02692	0.152905		ICL3_2 bound	25	37	IDRIKVSKAAADL	1399.83	4.02942	1000	1.15455	0.0214538
ICL3_2 bound	45	55	LGTGESGKSTF	1083.53	4.09142	10000	1.08632	0.0436147		ICL3_2 bound	8	26	RQEAEQLKNQIRDARKACA	2228.17	3.89097	10000	6.51799	0.358976		ICL3_2 bound	25	37	IDRIKVSKAAADL	1399.83	4.03499	10000	2.61714	0.0677267
ICL3_3 bound	45	55	LGTGESGKSTF	1083.53	4.08545	10	0.578226	0.0383079		ICL3_3 bound	8	26	RQEAEQLKNQIRDARKACA	2228.17	3.9192	10	0.689096	0.0800166		ICL3_3 bound	25	37	IDRIKVSKAAADL	1399.83	4.03215	10	0.334014	0.0622792
ICL3_3 bound	45	55	LGTGESGKSTF	1083.53	4.09836	100	0.692535	0.00770887		ICL3_3 bound	8	26	RQEAEQLKNQIRDARKACA	2228.17	3.91402	100	0.962069	0.00745774		ICL3_3 bound	25	37	IDRIKVSKAAADL	1399.83	4.04271	100	0.352556	0.0175689
ICL3_3 bound	45	55	LGTGESGKSTF	1083.53	4.09887	1000	0.926261	0.0197277		ICL3_3 bound	8	26	RQEAEQLKNQIRDARKACA	2228.17	3.91506	1000	3.2161	0.037126		ICL3_3 bound	25	37	IDRIKVSKAAADL	1399.83	4.04385	1000	1.11334	0.0994432
ICL3_3 bound	45	55	LGTGESGKSTF	1083.53	4.0844	10000	1.10022	0.0244239		ICL3_3 bound	8	26	RQEAEQLKNQIRDARKACA	2228.17	3.88812	10000	6.69865	0.0351005		ICL3_3 bound	25	37	IDRIKVSKAAADL	1399.83	4.02758	10000	2.77573	0.0473398
Gαq alone	46	55	GTGESGKSTF	970.448	4.09072	10	0.543741	0.0624237		Gβ1 alone	9	15	QEAEQLK	845.436	3.51173	10	1.20409	0.0074022		Gγ2 alone	26	37	DRIKVSKAAADL	1286.74	3.80293	10	0.281228	0.103934
Gαq alone	46	55	GTGESGKSTF	970.448	4.09628	100	0.609188	0.0953004		Gβ1 alone	9	15	QEAEQLK	845.436	3.50275	100	1.53295	0.00952267		Gγ2 alone	26	37	DRIKVSKAAADL	1286.74	3.81152	100	0.311627	0.0215989
Gαq alone	46	55	GTGESGKSTF	970.448	4.11247	1000	0.728121	0.0444402		Gβ1 alone	9	15	QEAEQLK	845.436	3.50653	1000	1.91705	0.0169487		Gγ2 alone	26	37	DRIKVSKAAADL	1286.74	3.82067	1000	1.11043	0.0638536
Gαq alone	46	55	GTGESGKSTF	970.448	4.09723	10000	0.97319	0.0267708		Gβ1 alone	9	15	QEAEQLK	845.436	3.49972	10000	2.20069	0.00237272		Gγ2 alone	26	37	DRIKVSKAAADL	1286.74	3.80351	10000	2.42013	0.137934
ICL3_1 bound	46	55	GTGESGKSTF	970.448	4.11287	10	0.490722	0.0412859		ICL3_1 bound	9	15	QEAEQLK	845.436	3.51328	10	1.17907	0.0170946		ICL3_1 bound	26	37	DRIKVSKAAADL	1286.74	3.82534	10	0.200618	0.0986104
ICL3_1 bound	46	55	GTGESGKSTF	970.448	4.09853	100	0.528637	0.0262769		ICL3_1 bound	9	15	QEAEQLK	845.436	3.50231	100	1.52173	0.00234206		ICL3_1 bound	26	37	DRIKVSKAAADL	1286.74	3.80217	100	0.385767	0.135234
ICL3_1 bound	46	55	GTGESGKSTF	970.448	4.11294	1000	0.708328	0.0361034		ICL3_1 bound	9	15	QEAEQLK	845.436	3.51357	1000	1.93266	0.0374879		ICL3_1 bound	26	37	DRIKVSKAAADL	1286.74	3.82163	1000	0.996378	0.17194
ICL3_1 bound	46	55	GTGESGKSTF	970.448	4.10997	10000	1.0552	0.0811102		ICL3_1 bound	9	15	QEAEQLK	845.436	3.49671	10000	2.16937	0.0780043		ICL3_1 bound	26	37	DRIKVSKAAADL	1286.74	3.81114	10000	2.39633	0.168831
ICL3_2 bound	46	55	GTGESGKSTF	970.448	4.09206	10	0.470048	0.0321816		ICL3_2 bound	9	15	QEAEQLK	845.436	3.50205	10	1.11677	0.0265708		ICL3_2 bound	26	37	DRIKVSKAAADL	1286.74	3.79676	10	0.306694	0.185706
ICL3_2 bound	46	55	GTGESGKSTF	970.448	4.10276	100	0.537277	0.0234975		ICL3_2 bound	9	15	QEAEQLK	845.436	3.51438	100	1.50591	0.016274		ICL3_2 bound	26	37	DRIKVSKAAADL	1286.74	3.81765	100	0.266401	0.101493
ICL3_2 bound	46	55	GTGESGKSTF	970.448	4.08813	1000	0.710701	0.0177704		ICL3_2 bound	9	15	QEAEQLK	845.436	3.48975	1000	1.88738	0.0680326		ICL3_2 bound	26	37	DRIKVSKAAADL	1286.74	3.80867	1000	0.980946	0.0618493
ICL3_2 bound	46	55	GTGESGKSTF	970.448	4.09562	10000	0.907456	0.0212088		ICL3_2 bound	9	15	QEAEQLK	845.436	3.50781	10000	2.18927	0.0553105		ICL3_2 bound	26	37	DRIKVSKAAADL	1286.74	3.81032	10000	2.44379	0.10256
ICL3_3 bound	46	55	GTGESGKSTF	970.448	4.0876	10	0.510389	0.0496123		ICL3_3 bound	9	15	QEAEQLK	845.436	3.5062	10	1.18422	0.0286566		ICL3_3 bound	26	37	DRIKVSKAAADL	1286.74	3.81147	10	0.201202	0.0387538
ICL3_3 bound	46	55	GTGESGKSTF	970.448	4.10124	100	0.581223	0.0275898		ICL3_3 bound	9	15	QEAEQLK	845.436	3.51191	100	1.51976	0.0235225		ICL3_3 bound	26	37	DRIKVSKAAADL	1286.74	3.81636	100	0.411183	0.184771
ICL3_3 bound	46	55	GTGESGKSTF	970.448	4.10368	1000	0.710471	0.04702		ICL3_3 bound	9	15	QEAEQLK	845.436	3.51868	1000	1.91084	0.0203359		ICL3_3 bound	26	37	DRIKVSKAAADL	1286.74	3.82156	1000	1.07007	0.0967358
ICL3_3 bound	46	55	GTGESGKSTF	970.448	4.09117	10000	0.911505	0.0997104		ICL3_3 bound	9	15	QEAEQLK	845.436	3.51469	10000	2.19841	0.0222898		ICL3_3 bound	26	37	DRIKVSKAAADL	1286.74	3.80981	10000	2.37259	0.169134
Gαq alone	56	66	IKQMRIIHGSG	1239.7	3.40072	10	0.719187	0.0676949		Gβ1 alone	14	26	LKNQIRDARKACA	1486.83	2.62205	10	0.3856	0.00718848		Gγ2 alone	27	37	RIKVSKAAADL	1171.72	3.59314	10	0.164899	0.0114061
Gαq alone	56	66	IKQMRIIHGSG	1239.7	3.39997	100	0.837076	0.0754157		Gβ1 alone	14	26	LKNQIRDARKACA	1486.83	2.62667	100	0.607752	0.0274655		Gγ2 alone	27	37	RIKVSKAAADL	1171.72	3.59696	100	0.296918	0.0531796
Gαq alone	56	66	IKQMRIIHGSG	1239.7	3.41309	1000	0.979762	0.0469454		Gβ1 alone	14	26	LKNQIRDARKACA	1486.83	2.61971	1000	2.12324	0.0416405		Gγ2 alone	27	37	RIKVSKAAADL	1171.72	3.61116	1000	0.963763	0.0697927
Gαq alone	56	66	IKQMRIIHGSG	1239.7	3.40723	10000	1.39651	0.0115338		Gβ1 alone	14	26	LKNQIRDARKACA	1486.83	2.6228	10000	3.78875	0.0147555		Gγ2 alone	27	37	RIKVSKAAADL	1171.72	3.5947	10000	2.17871	0.0815829
ICL3_1 bound	56	66	IKQMRIIHGSG	1239.7	3.4174	10	0.71057	0.035015		ICL3_1 bound	14	26	LKNQIRDARKACA	1486.83	2.62319	10	0.41614	0.00640517		ICL3_1 bound	27	37	RIKVSKAAADL	1171.72	3.61998	10	0.195322	0.0714908
ICL3_1 bound	56	66	IKQMRIIHGSG	1239.7	3.40848	100	0.856189	0.0528897		ICL3_1 bound	14	26	LKNQIRDARKACA	1486.83	2.62858	100	0.583337	0.0241237		ICL3_1 bound	27	37	RIKVSKAAADL	1171.72	3.5963	100	0.25775	0.0156894
ICL3_1 bound	56	66	IKQMRIIHGSG	1239.7	3.42025	1000	0.98355	0.0456584		ICL3_1 bound	14	26	LKNQIRDARKACA	1486.83	2.62224	1000	2.09733	0.0267141		ICL3_1 bound	27	37	RIKVSKAAADL	1171.72	3.62018	1000	0.935071	0.0510534
ICL3_1 bound	56	66	IKQMRIIHGSG	1239.7	3.41573	10000	1.42924	0.0289474		ICL3_1 bound	14	26	LKNQIRDARKACA	1486.83	2.62226	10000	3.7911	0.0953783		ICL3_1 bound	27	37	RIKVSKAAADL	1171.72	3.61068	10000	2.18967	0.0626752
ICL3_2 bound	56	66	IKQMRIIHGSG	1239.7	3.40765	10	0.705604	0.0446846		ICL3_2 bound	14	26	LKNQIRDARKACA	1486.83	2.62825	10	0.409674	0.0157828		ICL3_2 bound	27	37	RIKVSKAAADL	1171.72	3.59838	10	0.144281	0.0138953
ICL3_2 bound	56	66	IKQMRIIHGSG	1239.7	3.42187	100	0.826662	0.0134146		ICL3_2 bound	14	26	LKNQIRDARKACA	1486.83	2.62491	100	0.569375	0.0171263		ICL3_2 bound	27	37	RIKVSKAAADL	1171.72	3.61711	100	0.260625	0.0290769
ICL3_2 bound	56	66	IKQMRIIHGSG	1239.7	3.40152	1000	0.947654	0.0169267		ICL3_2 bound	14	26	LKNQIRDARKACA	1486.83	2.62552	1000	2.01165	0.0798547		ICL3_2 bound	27	37	RIKVSKAAADL	1171.72	3.59124	1000	0.87008	0.0431681
ICL3_2 bound	56	66	IKQMRIIHGSG	1239.7	3.40874	10000	1.39622	0.0613266		ICL3_2 bound	14	26	LKNQIRDARKACA	1486.83	2.62676	10000	3.71715	0.14239		ICL3_2 bound	27	37	RIKVSKAAADL	1171.72	3.59713	10000	2.03565	0.10619
ICL3_3 bound	56	66	IKQMRIIHGSG	1239.7	3.40591	10	0.714171	0.0600341		ICL3_3 bound	14	26	LKNQIRDARKACA	1486.83	2.62537	10	0.403	0.00389557		ICL3_3 bound	27	37	RIKVSKAAADL	1171.72	3.60207	10	0.168672	0.0186177
ICL3_3 bound	56	66	IKQMRIIHGSG	1239.7	3.42013	100	0.83472	0.00287516		ICL3_3 bound	14	26	LKNQIRDARKACA	1486.83	2.62106	100	0.583842	0.0253808		ICL3_3 bound	27	37	RIKVSKAAADL	1171.72	3.61602	100	0.272875	0.0301551
ICL3_3 bound	56	66	IKQMRIIHGSG	1239.7	3.42421	1000	0.986699	0.021851		ICL3_3 bound	14	26	LKNQIRDARKACA	1486.83	2.62294	1000	2.0694	0.0345964		ICL3_3 bound	27	37	RIKVSKAAADL	1171.72	3.61939	1000	0.935815	0.0563594
ICL3_3 bound	56	66	IKQMRIIHGSG	1239.7	3.41242	10000	1.40869	0.0174122		ICL3_3 bound	14	26	LKNQIRDARKACA	1486.83	2.62536	10000	3.75827	0.117581		ICL3_3 bound	27	37	RIKVSKAAADL	1171.72	3.5991	10000	2.09568	0.0380849
Gαq alone	56	70	IKQMRIIHGSGYSDE	1733.86	3.76571	10	1.62894	0.0987172		Gβ1 alone	14	33	LKNQIRDARKACADATLSQI	2215.2	5.80427	10	4.14193	0.198614		Gγ2 alone	31	40	SKAAADLMAY	1040.51	6.88684	10	2.46766	0.0728761
Gαq alone	56	70	IKQMRIIHGSGYSDE	1733.86	3.77171	100	1.69304	0.0972199		Gβ1 alone	14	33	LKNQIRDARKACADATLSQI	2215.2	5.80656	100	5.19239	0.169297		Gγ2 alone	31	40	SKAAADLMAY	1040.51	6.89356	100	2.64765	0.0117917
Gαq alone	56	70	IKQMRIIHGSGYSDE	1733.86	3.78214	1000	1.78925	0.0199843		Gβ1 alone	14	33	LKNQIRDARKACADATLSQI	2215.2	5.82026	1000	6.72358	0.227994		Gγ2 alone	31	40	SKAAADLMAY	1040.51	6.89899	1000	2.68938	0.0516389
Gαq alone	56	70	IKQMRIIHGSGYSDE	1733.86	3.76874	10000	2.13437	0.09995		Gβ1 alone	14	33	LKNQIRDARKACADATLSQI	2215.2	5.8006	10000	8.17883	0.187779		Gγ2 alone	31	40	SKAAADLMAY	1040.51	6.8869	10000	2.64426	0.0835187
ICL3_1 bound	56	70	IKQMRIIHGSGYSDE	1733.86	3.78353	10	1.72806	0.103248		ICL3_1 bound	14	33	LKNQIRDARKACADATLSQI	2215.2	5.8212	10	4.16544	0.106889		ICL3_1 bound	31	40	SKAAADLMAY	1040.51	6.91025	10	2.38285	0.114998
ICL3_1 bound	56	70	IKQMRIIHGSGYSDE	1733.86	3.7725	100	1.72558	0.0154257		ICL3_1 bound	14	33	LKNQIRDARKACADATLSQI	2215.2	5.7666	100	5.19839	0.21756		ICL3_1 bound	31	40	SKAAADLMAY	1040.51	6.88313	100	2.59296	0.118201
ICL3_1 bound	56	70	IKQMRIIHGSGYSDE	1733.86	3.78413	1000	1.86388	0.0702335		ICL3_1 bound	14	33	LKNQIRDARKACADATLSQI	2215.2	5.81257	1000	6.70345	0.286637		ICL3_1 bound	31	40	SKAAADLMAY	1040.51	6.91254	1000	2.59906	0.0634062
ICL3_1 bound	56	70	IKQMRIIHGSGYSDE	1733.86	3.78327	10000	2.05523	0.0989821		ICL3_1 bound	14	33	LKNQIRDARKACADATLSQI	2215.2	5.83629	10000	8.32924	0.0160662		ICL3_1 bound	31	40	SKAAADLMAY	1040.51	6.90734	10000	2.60262	0.126122
ICL3_2 bound	56	70	IKQMRIIHGSGYSDE	1733.86	3.77119	10	1.55329	0.0274596		ICL3_2 bound	14	33	LKNQIRDARKACADATLSQI	2215.2	5.79793	10	3.99489	0.167311		ICL3_2 bound	31	40	SKAAADLMAY	1040.51	6.88509	10	2.46413	0.173156
ICL3_2 bound	56	70	IKQMRIIHGSGYSDE	1733.86	3.78416	100	1.57049	0.116041		ICL3_2 bound	14	33	LKNQIRDARKACADATLSQI	2215.2	5.82587	100	5.133	0.151253		ICL3_2 bound	31	40	SKAAADLMAY	1040.51	6.91006	100	2.64824	0.0596735
ICL3_2 bound	56	70	IKQMRIIHGSGYSDE	1733.86	3.76738	1000	1.70974	0.0635726		ICL3_2 bound	14	33	LKNQIRDARKACADATLSQI	2215.2	5.80005	1000	6.64015	0.0895916		ICL3_2 bound	31	40	SKAAADLMAY	1040.51	6.88979	1000	2.50708	0.0923916
ICL3_2 bound	56	70	IKQMRIIHGSGYSDE	1733.86	3.77532	10000	2.08809	0.128323		ICL3_2 bound	14	33	LKNQIRDARKACADATLSQI	2215.2	5.78763	10000	8.04044	0.322126		ICL3_2 bound	31	40	SKAAADLMAY	1040.51	6.88753	10000	2.60441	0.0497568
ICL3_3 bound	56	70	IKQMRIIHGSGYSDE	1733.86	3.7743	10	1.60418	0.0134705		ICL3_3 bound	14	33	LKNQIRDARKACADATLSQI	2215.2	5.82164	10	4.25567	0.119019		ICL3_3 bound	31	40	SKAAADLMAY	1040.51	6.89449	10	2.47042	0.0579474
ICL3_3 bound	56	70	IKQMRIIHGSGYSDE	1733.86	3.77671	100	1.75424	0.0862504		ICL3_3 bound	14	33	LKNQIRDARKACADATLSQI	2215.2	5.84008	100	5.28001	0.15655		ICL3_3 bound	31	40	SKAAADLMAY	1040.51	6.90742	100	2.59859	0.0423948
ICL3_3 bound	56	70	IKQMRIIHGSGYSDE	1733.86	3.78224	1000	1.84395	0.153294		ICL3_3 bound	14	33	LKNQIRDARKACADATLSQI	2215.2	5.82768	1000	6.87158	0.281241		ICL3_3 bound	31	40	SKAAADLMAY	1040.51	6.91038	1000	2.62843	0.0410149
ICL3_3 bound	56	70	IKQMRIIHGSGYSDE	1733.86	3.76938	10000	2.09928	0.0635985		ICL3_3 bound	14	33	LKNQIRDARKACADATLSQI	2215.2	5.78223	10000	8.43859	0.264705		ICL3_3 bound	31	40	SKAAADLMAY	1040.51	6.89102	10000	2.60568	0.0437341
Gαq alone	56	78	IKQMRIIHGSGYSDEDKRGFTKL	2679.4	3.99094	10	2.41829	0.0720104		Gβ1 alone	31	39	SQITNNIDP	1001.49	4.39673	10	0.796231	0.0153948		Gγ2 alone	46	62	KEDPLLTPVPASENPFR	1910	5.69357	10	1.29973	0.0189771
Gαq alone	56	78	IKQMRIIHGSGYSDEDKRGFTKL	2679.4	3.996	100	3.14883	0.100167		Gβ1 alone	31	39	SQITNNIDP	1001.49	4.39878	100	1.03158	0.0399583		Gγ2 alone	46	62	KEDPLLTPVPASENPFR	1910	5.68942	100	3.30398	0.0615881
Gαq alone	56	78	IKQMRIIHGSGYSDEDKRGFTKL	2679.4	3.99917	1000	3.96861	0.10986		Gβ1 alone	31	39	SQITNNIDP	1001.49	4.39781	1000	1.43675	0.0138084		Gγ2 alone	46	62	KEDPLLTPVPASENPFR	1910	5.70731	1000	4.21995	0.0749311
Gαq alone	56	78	IKQMRIIHGSGYSDEDKRGFTKL	2679.4	3.9932	10000	4.3549	0.0844165		Gβ1 alone	31	39	SQITNNIDP	1001.49	4.39208	10000	1.666	0.00219156		Gγ2 alone	46	62	KEDPLLTPVPASENPFR	1910	5.68869	10000	4.31087	0.0479338
ICL3_1 bound	56	78	IKQMRIIHGSGYSDEDKRGFTKL	2679.4	4.01189	10	2.42492	0.119668		ICL3_1 bound	31	39	SQITNNIDP	1001.49	4.40611	10	0.77594	0.018858		ICL3_1 bound	46	62	KEDPLLTPVPASENPFR	1910	5.73222	10	1.31731	0.0314087
ICL3_1 bound	56	78	IKQMRIIHGSGYSDEDKRGFTKL	2679.4	3.99667	100	3.09598	0.0855795		ICL3_1 bound	31	39	SQITNNIDP	1001.49	4.39408	100	1.00652	0.0145908		ICL3_1 bound	46	62	KEDPLLTPVPASENPFR	1910	5.70789	100	3.25665	0.0707042
ICL3_1 bound	56	78	IKQMRIIHGSGYSDEDKRGFTKL	2679.4	4.00978	1000	3.86508	0.189375		ICL3_1 bound	31	39	SQITNNIDP	1001.49	4.40214	1000	1.41118	0.0159533		ICL3_1 bound	46	62	KEDPLLTPVPASENPFR	1910	5.72393	1000	4.17239	0.064032
ICL3_1 bound	56	78	IKQMRIIHGSGYSDEDKRGFTKL	2679.4	4.00629	10000	4.37755	0.25382		ICL3_1 bound	31	39	SQITNNIDP	1001.49	4.39563	10000	1.67166	0.021862		ICL3_1 bound	46	62	KEDPLLTPVPASENPFR	1910	5.72565	10000	4.34329	0.0999478
ICL3_2 bound	56	78	IKQMRIIHGSGYSDEDKRGFTKL	2679.4	3.98976	10	2.30473	0.0726428		ICL3_2 bound	31	39	SQITNNIDP	1001.49	4.38934	10	0.73421	0.0476794		ICL3_2 bound	46	62	KEDPLLTPVPASENPFR	1910	5.71596	10	1.27201	0.0559104
ICL3_2 bound	56	78	IKQMRIIHGSGYSDEDKRGFTKL	2679.4	4.00284	100	3.03477	0.104165		ICL3_2 bound	31	39	SQITNNIDP	1001.49	4.39083	100	0.981172	0.00280546		ICL3_2 bound	46	62	KEDPLLTPVPASENPFR	1910	5.71329	100	3.1508	0.0687452
ICL3_2 bound	56	78	IKQMRIIHGSGYSDEDKRGFTKL	2679.4	3.98906	1000	3.8712	0.111534		ICL3_2 bound	31	39	SQITNNIDP	1001.49	4.38299	1000	1.37097	0.0266624		ICL3_2 bound	46	62	KEDPLLTPVPASENPFR	1910	5.69968	1000	4.06737	0.0705294
ICL3_2 bound	56	78	IKQMRIIHGSGYSDEDKRGFTKL	2679.4	3.99315	10000	4.2814	0.206259		ICL3_2 bound	31	39	SQITNNIDP	1001.49	4.38141	10000	1.63912	0.0259996		ICL3_2 bound	46	62	KEDPLLTPVPASENPFR	1910	5.6894	10000	4.3629	0.076193
ICL3_3 bound	56	78	IKQMRIIHGSGYSDEDKRGFTKL	2679.4	3.99436	10	2.41254	0.12035		ICL3_3 bound	31	39	SQITNNIDP	1001.49	4.39227	10	0.787586	0.0262417		ICL3_3 bound	46	62	KEDPLLTPVPASENPFR	1910	5.70784	10	1.23869	0.0482804
ICL3_3 bound	56	78	IKQMRIIHGSGYSDEDKRGFTKL	2679.4	4.00219	100	3.2098	0.113231		ICL3_3 bound	31	39	SQITNNIDP	1001.49	4.39389	100	1.01281	0.0341838		ICL3_3 bound	46	62	KEDPLLTPVPASENPFR	1910	5.69537	100	3.29451	0.0399489
ICL3_3 bound	56	78	IKQMRIIHGSGYSDEDKRGFTKL	2679.4	4.00567	1000	3.93434	0.123806		ICL3_3 bound	31	39	SQITNNIDP	1001.49	4.39695	1000	1.41414	0.0456714		ICL3_3 bound	46	62	KEDPLLTPVPASENPFR	1910	5.68959	1000	4.1402	0.0259851
ICL3_3 bound	56	78	IKQMRIIHGSGYSDEDKRGFTKL	2679.4	3.99073	10000	4.38374	0.0420665		ICL3_3 bound	31	39	SQITNNIDP	1001.49	4.39068	10000	1.67127	0.0212898		ICL3_3 bound	46	62	KEDPLLTPVPASENPFR	1910	5.68686	10000	4.24798	0.0305671
Gαq alone	59	70	MRIIHGSGYSDE	1364.63	3.77108	10	1.81747	0.0253843		Gβ1 alone	31	45	SQITNNIDPVGRIQM	1685.86	5.32529	10	4.17178	0.0292815		Gγ2 alone	50	66	LLTPVPASENPFREKKF	1973.09	4.25851	10	1.19037	0.0178869
Gαq alone	59	70	MRIIHGSGYSDE	1364.63	3.77856	100	1.93737	0.0385715		Gβ1 alone	31	45	SQITNNIDPVGRIQM	1685.86	5.32509	100	5.78522	0.0680101		Gγ2 alone	50	66	LLTPVPASENPFREKKF	1973.09	4.26234	100	1.39695	0.0530054
Gαq alone	59	70	MRIIHGSGYSDE	1364.63	3.78628	1000	1.84236	0.0460995		Gβ1 alone	31	45	SQITNNIDPVGRIQM	1685.86	5.3422	1000	6.76859	0.076241		Gγ2 alone	50	66	LLTPVPASENPFREKKF	1973.09	4.27203	1000	3.01828	0.0614456
Gαq alone	59	70	MRIIHGSGYSDE	1364.63	3.77528	10000	1.89586	0.0409231		Gβ1 alone	31	45	SQITNNIDPVGRIQM	1685.86	5.32622	10000	6.82933	0.0551199		Gγ2 alone	50	66	LLTPVPASENPFREKKF	1973.09	4.25324	10000	4.45948	0.035759
ICL3_1 bound	59	70	MRIIHGSGYSDE	1364.63	3.79116	10	1.73668	0.0403165		ICL3_1 bound	31	45	SQITNNIDPVGRIQM	1685.86	5.35023	10	4.00672	0.0607268		ICL3_1 bound	50	66	LLTPVPASENPFREKKF	1973.09	4.2764	10	1.15771	0.0397768
ICL3_1 bound	59	70	MRIIHGSGYSDE	1364.63	3.77563	100	1.7973	0.0196117		ICL3_1 bound	31	45	SQITNNIDPVGRIQM	1685.86	5.31629	100	5.61112	0.0287365		ICL3_1 bound	50	66	LLTPVPASENPFREKKF	1973.09	4.26214	100	1.45492	0.0599062
ICL3_1 bound	59	70	MRIIHGSGYSDE	1364.63	3.78952	1000	1.80684	0.0480153		ICL3_1 bound	31	45	SQITNNIDPVGRIQM	1685.86	5.34719	1000	6.59361	0.0719172		ICL3_1 bound	50	66	LLTPVPASENPFREKKF	1973.09	4.27678	1000	2.90764	0.0872277
ICL3_1 bound	59	70	MRIIHGSGYSDE	1364.63	3.78793	10000	1.86106	0.0795742		ICL3_1 bound	31	45	SQITNNIDPVGRIQM	1685.86	5.32824	10000	6.70055	0.0566661		ICL3_1 bound	50	66	LLTPVPASENPFREKKF	1973.09	4.26564	10000	4.4892	0.153506
ICL3_2 bound	59	70	MRIIHGSGYSDE	1364.63	3.77999	10	1.6933	0.0337293		ICL3_2 bound	31	45	SQITNNIDPVGRIQM	1685.86	5.32464	10	3.84853	0.0520076		ICL3_2 bound	50	66	LLTPVPASENPFREKKF	1973.09	4.25874	10	1.12834	0.0342275
ICL3_2 bound	59	70	MRIIHGSGYSDE	1364.63	3.7857	100	1.76539	0.023345		ICL3_2 bound	31	45	SQITNNIDPVGRIQM	1685.86	5.3484	100	5.38345	0.0244345		ICL3_2 bound	50	66	LLTPVPASENPFREKKF	1973.09	4.272	100	1.36799	0.0794878
ICL3_2 bound	59	70	MRIIHGSGYSDE	1364.63	3.77503	1000	1.86428	0.0351666		ICL3_2 bound	31	45	SQITNNIDPVGRIQM	1685.86	5.32147	1000	6.49697	0.0489603		ICL3_2 bound	50	66	LLTPVPASENPFREKKF	1973.09	4.24744	1000	2.90171	0.0738765
ICL3_2 bound	59	70	MRIIHGSGYSDE	1364.63	3.78275	10000	1.77582	0.0731967		ICL3_2 bound	31	45	SQITNNIDPVGRIQM	1685.86	5.32302	10000	6.61994	0.118854		ICL3_2 bound	50	66	LLTPVPASENPFREKKF	1973.09	4.25576	10000	4.39325	0.115932
ICL3_3 bound	59	70	MRIIHGSGYSDE	1364.63	3.78294	10	1.71993	0.0765586		ICL3_3 bound	31	45	SQITNNIDPVGRIQM	1685.86	5.32754	10	4.02725	0.065919		ICL3_3 bound	50	66	LLTPVPASENPFREKKF	1973.09	4.25888	10	1.22243	0.0835734
ICL3_3 bound	59	70	MRIIHGSGYSDE	1364.63	3.78344	100	1.77659	0.0485132		ICL3_3 bound	31	45	SQITNNIDPVGRIQM	1685.86	5.34059	100	5.63709	0.10783		ICL3_3 bound	50	66	LLTPVPASENPFREKKF	1973.09	4.26605	100	1.40066	0.0152913
ICL3_3 bound	59	70	MRIIHGSGYSDE	1364.63	3.7877	1000	1.81604	0.038158		ICL3_3 bound	31	45	SQITNNIDPVGRIQM	1685.86	5.34153	1000	6.65753	0.0793505		ICL3_3 bound	50	66	LLTPVPASENPFREKKF	1973.09	4.27003	1000	2.98207	0.0571669
ICL3_3 bound	59	70	MRIIHGSGYSDE	1364.63	3.77891	10000	1.82535	0.0150241		ICL3_3 bound	31	45	SQITNNIDPVGRIQM	1685.86	5.32341	10000	6.73606	0.10115		ICL3_3 bound	50	66	LLTPVPASENPFREKKF	1973.09	4.25227	10000	4.41798	0.0277909
Gαq alone	59	78	MRIIHGSGYSDEDKRGFTKL	2310.17	4.02748	10	2.39899	0.0540462		Gβ1 alone	39	49	PVGRIQMRTRR	1385.79	5.89405	10	2.23439	0.0120077		Gγ2 alone	50	71	LLTPVPASENPFREKKFFCAIL	2520.37	3.84912	10	5.95142	0.0604204
Gαq alone	59	78	MRIIHGSGYSDEDKRGFTKL	2310.17	4.03496	100	3.07463	0.128327		Gβ1 alone	39	49	PVGRIQMRTRR	1385.79	5.90061	100	3.63033	0.0202249		Gγ2 alone	50	71	LLTPVPASENPFREKKFFCAIL	2520.37	3.8528	100	7.03699	0.276592
Gαq alone	59	78	MRIIHGSGYSDEDKRGFTKL	2310.17	4.04543	1000	3.76754	0.0822727		Gβ1 alone	39	49	PVGRIQMRTRR	1385.79	5.91652	1000	4.2044	0.0414519		Gγ2 alone	50	71	LLTPVPASENPFREKKFFCAIL	2520.37	3.8632	1000	7.52888	0.150769
Gαq alone	59	78	MRIIHGSGYSDEDKRGFTKL	2310.17	4.03467	10000	4.09303	0.0659898		Gβ1 alone	39	49	PVGRIQMRTRR	1385.79	5.89411	10000	4.55035	0.035861		Gγ2 alone	50	71	LLTPVPASENPFREKKFFCAIL	2520.37	3.84577	10000	8.05191	0.166454
ICL3_1 bound	59	78	MRIIHGSGYSDEDKRGFTKL	2310.17	4.05299	10	2.27858	0.10485		ICL3_1 bound	39	49	PVGRIQMRTRR	1385.79	5.88862	10	2.23138	0.0279225		ICL3_1 bound	50	71	LLTPVPASENPFREKKFFCAIL	2520.37	3.86767	10	5.89346	0.195353
ICL3_1 bound	59	78	MRIIHGSGYSDEDKRGFTKL	2310.17	4.03078	100	2.93775	0.0692776		ICL3_1 bound	39	49	PVGRIQMRTRR	1385.79	5.90559	100	3.54695	0.0839239		ICL3_1 bound	50	71	LLTPVPASENPFREKKFFCAIL	2520.37	3.85024	100	6.71171	0.0462673
ICL3_1 bound	59	78	MRIIHGSGYSDEDKRGFTKL	2310.17	4.05031	1000	3.63555	0.101198		ICL3_1 bound	39	49	PVGRIQMRTRR	1385.79	5.93849	1000	4.16466	0.0718492		ICL3_1 bound	50	71	LLTPVPASENPFREKKFFCAIL	2520.37	3.86302	1000	7.33947	0.301177
ICL3_1 bound	59	78	MRIIHGSGYSDEDKRGFTKL	2310.17	4.04556	10000	3.9867	0.141086		ICL3_1 bound	39	49	PVGRIQMRTRR	1385.79	5.91814	10000	4.57537	0.0390402		ICL3_1 bound	50	71	LLTPVPASENPFREKKFFCAIL	2520.37	3.86583	10000	8.19782	0.190152
ICL3_2 bound	59	78	MRIIHGSGYSDEDKRGFTKL	2310.17	4.02901	10	2.27412	0.0450116		ICL3_2 bound	39	49	PVGRIQMRTRR	1385.79	5.89177	10	2.15613	0.0264335		ICL3_2 bound	50	71	LLTPVPASENPFREKKFFCAIL	2520.37	3.85375	10	5.6791	0.279989
ICL3_2 bound	59	78	MRIIHGSGYSDEDKRGFTKL	2310.17	4.03947	100	2.9256	0.0959012		ICL3_2 bound	39	49	PVGRIQMRTRR	1385.79	5.91915	100	3.5198	0.0476405		ICL3_2 bound	50	71	LLTPVPASENPFREKKFFCAIL	2520.37	3.86744	100	6.79155	0.216062
ICL3_2 bound	59	78	MRIIHGSGYSDEDKRGFTKL	2310.17	4.02403	1000	3.64092	0.0937812		ICL3_2 bound	39	49	PVGRIQMRTRR	1385.79	5.89045	1000	4.17475	0.0582022		ICL3_2 bound	50	71	LLTPVPASENPFREKKFFCAIL	2520.37	3.85133	1000	7.38988	0.152383
ICL3_2 bound	59	78	MRIIHGSGYSDEDKRGFTKL	2310.17	4.03371	10000	3.95666	0.157591		ICL3_2 bound	39	49	PVGRIQMRTRR	1385.79	5.92155	10000	4.48132	0.109104		ICL3_2 bound	50	71	LLTPVPASENPFREKKFFCAIL	2520.37	3.85927	10000	7.99449	0.234028
ICL3_3 bound	59	78	MRIIHGSGYSDEDKRGFTKL	2310.17	4.02939	10	2.35729	0.11653		ICL3_3 bound	39	49	PVGRIQMRTRR	1385.79	5.90296	10	2.2153	0.0499019		ICL3_3 bound	50	71	LLTPVPASENPFREKKFFCAIL	2520.37	3.8548	10	5.93741	0.223234
ICL3_3 bound	59	78	MRIIHGSGYSDEDKRGFTKL	2310.17	4.03951	100	3.00292	0.0771236		ICL3_3 bound	39	49	PVGRIQMRTRR	1385.79	5.92344	100	3.59879	0.0619651		ICL3_3 bound	50	71	LLTPVPASENPFREKKFFCAIL	2520.37	3.86583	100	6.8476	0.174785
ICL3_3 bound	59	78	MRIIHGSGYSDEDKRGFTKL	2310.17	4.04592	1000	3.70254	0.130528		ICL3_3 bound	39	49	PVGRIQMRTRR	1385.79	5.92193	1000	4.1796	0.0321496		ICL3_3 bound	50	71	LLTPVPASENPFREKKFFCAIL	2520.37	3.86679	1000	7.40416	0.189695
ICL3_3 bound	59	78	MRIIHGSGYSDEDKRGFTKL	2310.17	4.02965	10000	3.98788	0.0279867		ICL3_3 bound	39	49	PVGRIQMRTRR	1385.79	5.89975	10000	4.53027	0.0433845		ICL3_3 bound	50	71	LLTPVPASENPFREKKFFCAIL	2520.37	3.85101	10000	7.99174	0.0476412
Gαq alone	71	78	DKRGFTKL	964.557	3.71973	10	1.19177	0.0102126		Gβ1 alone	46	58	RTRRTLRGHLAKI	1577.98	2.62048	10	1.57193	0.0879683
Gαq alone	71	78	DKRGFTKL	964.557	3.72416	100	1.6802	0.00538409		Gβ1 alone	46	58	RTRRTLRGHLAKI	1577.98	2.62143	100	2.32991	0.105274
Gαq alone	71	78	DKRGFTKL	964.557	3.73556	1000	2.04823	0.0208281		Gβ1 alone	46	58	RTRRTLRGHLAKI	1577.98	2.61853	1000	2.71752	0.166797
Gαq alone	71	78	DKRGFTKL	964.557	3.72179	10000	2.28433	0.0176637		Gβ1 alone	46	58	RTRRTLRGHLAKI	1577.98	2.62073	10000	2.90913	0.114689
ICL3_1 bound	71	78	DKRGFTKL	964.557	3.74223	10	1.17681	0.0209934		ICL3_1 bound	46	58	RTRRTLRGHLAKI	1577.98	2.62493	10	1.61973	0.134366
ICL3_1 bound	71	78	DKRGFTKL	964.557	3.72187	100	1.65911	0.012602		ICL3_1 bound	46	58	RTRRTLRGHLAKI	1577.98	2.62291	100	2.2765	0.141289
ICL3_1 bound	71	78	DKRGFTKL	964.557	3.74121	1000	2.0564	0.0474406		ICL3_1 bound	46	58	RTRRTLRGHLAKI	1577.98	2.62048	1000	2.73187	0.22046
ICL3_1 bound	71	78	DKRGFTKL	964.557	3.73521	10000	2.27427	0.0119112		ICL3_1 bound	46	58	RTRRTLRGHLAKI	1577.98	2.62281	10000	2.99391	0.22142
ICL3_2 bound	71	78	DKRGFTKL	964.557	3.72605	10	1.14126	0.0200247		ICL3_2 bound	46	58	RTRRTLRGHLAKI	1577.98	2.62636	10	1.54812	0.0647311
ICL3_2 bound	71	78	DKRGFTKL	964.557	3.73633	100	1.61776	0.00789081		ICL3_2 bound	46	58	RTRRTLRGHLAKI	1577.98	2.62304	100	2.31105	0.170461
ICL3_2 bound	71	78	DKRGFTKL	964.557	3.72013	1000	2.04596	0.0263747		ICL3_2 bound	46	58	RTRRTLRGHLAKI	1577.98	2.61714	1000	2.67953	0.147084
ICL3_2 bound	71	78	DKRGFTKL	964.557	3.72826	10000	2.22694	0.0516612		ICL3_2 bound	46	58	RTRRTLRGHLAKI	1577.98	2.62473	10000	2.88268	0.259533
ICL3_3 bound	71	78	DKRGFTKL	964.557	3.72642	10	1.18924	0.0189829		ICL3_3 bound	46	58	RTRRTLRGHLAKI	1577.98	2.62221	10	1.60944	0.0928238
ICL3_3 bound	71	78	DKRGFTKL	964.557	3.73585	100	1.64253	0.025457		ICL3_3 bound	46	58	RTRRTLRGHLAKI	1577.98	2.61694	100	2.34758	0.145442
ICL3_3 bound	71	78	DKRGFTKL	964.557	3.74024	1000	2.05584	0.021486		ICL3_3 bound	46	58	RTRRTLRGHLAKI	1577.98	2.62086	1000	2.79343	0.145982
ICL3_3 bound	71	78	DKRGFTKL	964.557	3.72893	10000	2.25406	0.0173541		ICL3_3 bound	46	58	RTRRTLRGHLAKI	1577.98	2.62405	10000	2.91506	0.124876
Gαq alone	73	86	RGFTKLVYQNIFTA	1657.91	2.6373	10	5.28865	0.0875959		Gβ1 alone	70	79	LVSASQDGKL	1017.56	3.86891	10	0.265609	0.0088518
Gαq alone	73	86	RGFTKLVYQNIFTA	1657.91	2.63594	100	5.69409	0.0733252		Gβ1 alone	70	79	LVSASQDGKL	1017.56	3.87238	100	0.341865	0.00586552
Gαq alone	73	86	RGFTKLVYQNIFTA	1657.91	2.63159	1000	5.73467	0.0920569		Gβ1 alone	70	79	LVSASQDGKL	1017.56	3.88045	1000	0.850151	0.00761488
Gαq alone	73	86	RGFTKLVYQNIFTA	1657.91	2.64028	10000	5.8937	0.0556575		Gβ1 alone	70	79	LVSASQDGKL	1017.56	3.86969	10000	1.95474	0.00895266
ICL3_1 bound	73	86	RGFTKLVYQNIFTA	1657.91	2.6389	10	5.27873	0.116322		ICL3_1 bound	70	79	LVSASQDGKL	1017.56	3.88786	10	0.267553	0.0070408
ICL3_1 bound	73	86	RGFTKLVYQNIFTA	1657.91	2.63435	100	5.65269	0.146704		ICL3_1 bound	70	79	LVSASQDGKL	1017.56	3.87196	100	0.33853	0.00465868
ICL3_1 bound	73	86	RGFTKLVYQNIFTA	1657.91	2.63212	1000	5.79944	0.0750824		ICL3_1 bound	70	79	LVSASQDGKL	1017.56	3.88503	1000	0.82951	0.00967578
ICL3_1 bound	73	86	RGFTKLVYQNIFTA	1657.91	2.63122	10000	5.87188	0.127341		ICL3_1 bound	70	79	LVSASQDGKL	1017.56	3.87745	10000	1.96709	0.022411
ICL3_2 bound	73	86	RGFTKLVYQNIFTA	1657.91	2.63813	10	5.29039	0.107166		ICL3_2 bound	70	79	LVSASQDGKL	1017.56	3.87562	10	0.261513	0.0121056
ICL3_2 bound	73	86	RGFTKLVYQNIFTA	1657.91	2.6343	100	5.41385	0.27139		ICL3_2 bound	70	79	LVSASQDGKL	1017.56	3.88279	100	0.345932	0.0187526
ICL3_2 bound	73	86	RGFTKLVYQNIFTA	1657.91	2.62989	1000	5.83847	0.15744		ICL3_2 bound	70	79	LVSASQDGKL	1017.56	3.8687	1000	0.782339	0.0192276
ICL3_2 bound	73	86	RGFTKLVYQNIFTA	1657.91	2.63699	10000	5.93248	0.190565		ICL3_2 bound	70	79	LVSASQDGKL	1017.56	3.87098	10000	1.87153	0.0614486
ICL3_3 bound	73	86	RGFTKLVYQNIFTA	1657.91	2.63558	10	5.31898	0.0784794		ICL3_3 bound	70	79	LVSASQDGKL	1017.56	3.87314	10	0.276051	0.013624
ICL3_3 bound	73	86	RGFTKLVYQNIFTA	1657.91	2.63384	100	5.64545	0.205261		ICL3_3 bound	70	79	LVSASQDGKL	1017.56	3.8825	100	0.343227	0.0135465
ICL3_3 bound	73	86	RGFTKLVYQNIFTA	1657.91	2.63515	1000	5.79835	0.114256		ICL3_3 bound	70	79	LVSASQDGKL	1017.56	3.88381	1000	0.832366	0.0347953
ICL3_3 bound	73	86	RGFTKLVYQNIFTA	1657.91	2.64177	10000	5.73451	0.189334		ICL3_3 bound	70	79	LVSASQDGKL	1017.56	3.8705	10000	1.90897	0.0149788
Gαq alone	91	112	IRAMDTLKIPYKYEHNKAHAQL	2640.41	4.26356	10	1.18583	0.0562519		Gβ1 alone	72	79	SASQDGKL	805.405	3.88135	10	0.220545	0.0188717
Gαq alone	91	112	IRAMDTLKIPYKYEHNKAHAQL	2640.41	4.26406	100	1.69066	0.120351		Gβ1 alone	72	79	SASQDGKL	805.405	3.88338	100	0.315632	0.0288919
Gαq alone	91	112	IRAMDTLKIPYKYEHNKAHAQL	2640.41	4.27301	1000	2.49666	0.111038		Gβ1 alone	72	79	SASQDGKL	805.405	3.89208	1000	0.746307	0.0250315
Gαq alone	91	112	IRAMDTLKIPYKYEHNKAHAQL	2640.41	4.25652	10000	3.77065	0.118421		Gβ1 alone	72	79	SASQDGKL	805.405	3.88085	10000	1.6949	0.0212078
ICL3_1 bound	91	112	IRAMDTLKIPYKYEHNKAHAQL	2640.41	4.2803	10	1.19649	0.112742		ICL3_1 bound	72	79	SASQDGKL	805.405	3.89888	10	0.224693	0.00831127
ICL3_1 bound	91	112	IRAMDTLKIPYKYEHNKAHAQL	2640.41	4.2641	100	1.64873	0.192511		ICL3_1 bound	72	79	SASQDGKL	805.405	3.88177	100	0.294168	0.0387521
ICL3_1 bound	91	112	IRAMDTLKIPYKYEHNKAHAQL	2640.41	4.27711	1000	2.46508	0.164679		ICL3_1 bound	72	79	SASQDGKL	805.405	3.89647	1000	0.7329	0.0191554
ICL3_1 bound	91	112	IRAMDTLKIPYKYEHNKAHAQL	2640.41	4.27322	10000	3.78093	0.196134		ICL3_1 bound	72	79	SASQDGKL	805.405	3.88996	10000	1.67901	0.0321152
ICL3_2 bound	91	112	IRAMDTLKIPYKYEHNKAHAQL	2640.41	4.26214	10	1.04522	0.0327662		ICL3_2 bound	72	79	SASQDGKL	805.405	3.88586	10	0.207709	0.0119778
ICL3_2 bound	91	112	IRAMDTLKIPYKYEHNKAHAQL	2640.41	4.27356	100	1.60669	0.161078		ICL3_2 bound	72	79	SASQDGKL	805.405	3.89305	100	0.296725	0.0189074
ICL3_2 bound	91	112	IRAMDTLKIPYKYEHNKAHAQL	2640.41	4.25369	1000	2.38048	0.12241		ICL3_2 bound	72	79	SASQDGKL	805.405	3.87934	1000	0.690362	0.0345149
ICL3_2 bound	91	112	IRAMDTLKIPYKYEHNKAHAQL	2640.41	4.26222	10000	3.6066	0.192215		ICL3_2 bound	72	79	SASQDGKL	805.405	3.88127	10000	1.60548	0.0510485
ICL3_3 bound	91	112	IRAMDTLKIPYKYEHNKAHAQL	2640.41	4.27174	10	1.16868	0.0776564		ICL3_3 bound	72	79	SASQDGKL	805.405	3.88374	10	0.219082	0.00599563
ICL3_3 bound	91	112	IRAMDTLKIPYKYEHNKAHAQL	2640.41	4.27906	100	1.67772	0.0843257		ICL3_3 bound	72	79	SASQDGKL	805.405	3.89576	100	0.316015	0.0344207
ICL3_3 bound	91	112	IRAMDTLKIPYKYEHNKAHAQL	2640.41	4.27791	1000	2.53194	0.131483		ICL3_3 bound	72	79	SASQDGKL	805.405	3.89528	1000	0.738509	0.0253668
ICL3_3 bound	91	112	IRAMDTLKIPYKYEHNKAHAQL	2640.41	4.26293	10000	3.67239	0.0757487		ICL3_3 bound	72	79	SASQDGKL	805.405	3.8802	10000	1.66311	0.000262925
Gαq alone	97	112	LKIPYKYEHNKAHAQL	1953.07	3.72856	10	1.08567	0.0426764		Gβ1 alone	80	99	IIWDSYTTNKVHAIPLRSSW	2387.25	5.42885	10	1.94615	0.0635444
Gαq alone	97	112	LKIPYKYEHNKAHAQL	1953.07	3.73555	100	1.33479	0.0738091		Gβ1 alone	80	99	IIWDSYTTNKVHAIPLRSSW	2387.25	5.43257	100	2.78418	0.0969689
Gαq alone	97	112	LKIPYKYEHNKAHAQL	1953.07	3.74617	1000	1.92637	0.121454		Gβ1 alone	80	99	IIWDSYTTNKVHAIPLRSSW	2387.25	5.45709	1000	4.05153	0.136963
Gαq alone	97	112	LKIPYKYEHNKAHAQL	1953.07	3.73018	10000	2.69942	0.0758701		Gβ1 alone	80	99	IIWDSYTTNKVHAIPLRSSW	2387.25	5.43415	10000	4.89798	0.140311
ICL3_1 bound	97	112	LKIPYKYEHNKAHAQL	1953.07	3.75316	10	1.08201	0.0757687		ICL3_1 bound	80	99	IIWDSYTTNKVHAIPLRSSW	2387.25	5.46217	10	1.93932	0.0882513
ICL3_1 bound	97	112	LKIPYKYEHNKAHAQL	1953.07	3.73377	100	1.28853	0.0697289		ICL3_1 bound	80	99	IIWDSYTTNKVHAIPLRSSW	2387.25	5.42579	100	2.71863	0.0930432
ICL3_1 bound	97	112	LKIPYKYEHNKAHAQL	1953.07	3.74944	1000	1.89623	0.0772688		ICL3_1 bound	80	99	IIWDSYTTNKVHAIPLRSSW	2387.25	5.46365	1000	3.98785	0.16227
ICL3_1 bound	97	112	LKIPYKYEHNKAHAQL	1953.07	3.74497	10000	2.66839	0.145155		ICL3_1 bound	80	99	IIWDSYTTNKVHAIPLRSSW	2387.25	5.45809	10000	4.96308	0.160719
ICL3_2 bound	97	112	LKIPYKYEHNKAHAQL	1953.07	3.73532	10	1.04342	0.0487524		ICL3_2 bound	80	99	IIWDSYTTNKVHAIPLRSSW	2387.25	5.43041	10	1.86617	0.0747629
ICL3_2 bound	97	112	LKIPYKYEHNKAHAQL	1953.07	3.74489	100	1.28919	0.0818847		ICL3_2 bound	80	99	IIWDSYTTNKVHAIPLRSSW	2387.25	5.4615	100	2.67204	0.120929
ICL3_2 bound	97	112	LKIPYKYEHNKAHAQL	1953.07	3.73094	1000	1.84082	0.0847693		ICL3_2 bound	80	99	IIWDSYTTNKVHAIPLRSSW	2387.25	5.42828	1000	3.88429	0.117372
ICL3_2 bound	97	112	LKIPYKYEHNKAHAQL	1953.07	3.73498	10000	2.58157	0.129927		ICL3_2 bound	80	99	IIWDSYTTNKVHAIPLRSSW	2387.25	5.4268	10000	4.83459	0.222049
ICL3_3 bound	97	112	LKIPYKYEHNKAHAQL	1953.07	3.73338	10	1.09175	0.0747577		ICL3_3 bound	80	99	IIWDSYTTNKVHAIPLRSSW	2387.25	5.43258	10	1.95451	0.0959341
ICL3_3 bound	97	112	LKIPYKYEHNKAHAQL	1953.07	3.74532	100	1.32347	0.0761274		ICL3_3 bound	80	99	IIWDSYTTNKVHAIPLRSSW	2387.25	5.45142	100	2.79138	0.0952529
ICL3_3 bound	97	112	LKIPYKYEHNKAHAQL	1953.07	3.74824	1000	1.91219	0.114642		ICL3_3 bound	80	99	IIWDSYTTNKVHAIPLRSSW	2387.25	5.45416	1000	4.04095	0.122446
ICL3_3 bound	97	112	LKIPYKYEHNKAHAQL	1953.07	3.73504	10000	2.65216	0.0668561		ICL3_3 bound	80	99	IIWDSYTTNKVHAIPLRSSW	2387.25	5.4239	10000	4.87462	0.0771671
Gαq alone	99	112	IPYKYEHNKAHAQL	1711.89	3.73362	10	0.737259	0.0363319		Gβ1 alone	82	98	WDSYTTNKVHAIPLRSS	1975	5.43043	10	1.84716	0.059995
Gαq alone	99	112	IPYKYEHNKAHAQL	1711.89	3.73973	100	0.968786	0.0849282		Gβ1 alone	82	98	WDSYTTNKVHAIPLRSS	1975	5.43597	100	2.44119	0.151175
Gαq alone	99	112	IPYKYEHNKAHAQL	1711.89	3.74887	1000	1.50068	0.0556863		Gβ1 alone	82	98	WDSYTTNKVHAIPLRSS	1975	5.45698	1000	3.5914	0.113725
Gαq alone	99	112	IPYKYEHNKAHAQL	1711.89	3.73171	10000	2.03176	0.0819133		Gβ1 alone	82	98	WDSYTTNKVHAIPLRSS	1975	5.4373	10000	4.20161	0.0797365
ICL3_1 bound	99	112	IPYKYEHNKAHAQL	1711.89	3.7572	10	0.753297	0.0556384		ICL3_1 bound	82	98	WDSYTTNKVHAIPLRSS	1975	5.46457	10	1.80296	0.0637072
ICL3_1 bound	99	112	IPYKYEHNKAHAQL	1711.89	3.73776	100	1.02559	0.0467184		ICL3_1 bound	82	98	WDSYTTNKVHAIPLRSS	1975	5.43242	100	2.44131	0.224461
ICL3_1 bound	99	112	IPYKYEHNKAHAQL	1711.89	3.75326	1000	1.5244	0.123247		ICL3_1 bound	82	98	WDSYTTNKVHAIPLRSS	1975	5.46465	1000	3.53679	0.181868
ICL3_1 bound	99	112	IPYKYEHNKAHAQL	1711.89	3.75618	10000	2.00478	0.137016		ICL3_1 bound	82	98	WDSYTTNKVHAIPLRSS	1975	5.45984	10000	4.31409	0.185997
ICL3_2 bound	99	112	IPYKYEHNKAHAQL	1711.89	3.74003	10	0.75054	0.0547111		ICL3_2 bound	82	98	WDSYTTNKVHAIPLRSS	1975	5.4325	10	1.76407	0.112028
ICL3_2 bound	99	112	IPYKYEHNKAHAQL	1711.89	3.75035	100	0.870486	0.00808875		ICL3_2 bound	82	98	WDSYTTNKVHAIPLRSS	1975	5.46371	100	2.53746	0.165784
ICL3_2 bound	99	112	IPYKYEHNKAHAQL	1711.89	3.73	1000	1.44571	0.110332		ICL3_2 bound	82	98	WDSYTTNKVHAIPLRSS	1975	5.43231	1000	3.37125	0.187054
ICL3_2 bound	99	112	IPYKYEHNKAHAQL	1711.89	3.73743	10000	1.90376	0.0417719		ICL3_2 bound	82	98	WDSYTTNKVHAIPLRSS	1975	5.4286	10000	4.10995	0.199694
ICL3_3 bound	99	112	IPYKYEHNKAHAQL	1711.89	3.73589	10	0.743343	0.040946		ICL3_3 bound	82	98	WDSYTTNKVHAIPLRSS	1975	5.43518	10	1.81143	0.162651
ICL3_3 bound	99	112	IPYKYEHNKAHAQL	1711.89	3.74793	100	0.937022	0.0313881		ICL3_3 bound	82	98	WDSYTTNKVHAIPLRSS	1975	5.45513	100	2.56345	0.197996
ICL3_3 bound	99	112	IPYKYEHNKAHAQL	1711.89	3.75032	1000	1.44554	0.028104		ICL3_3 bound	82	98	WDSYTTNKVHAIPLRSS	1975	5.45776	1000	3.56099	0.124377
ICL3_3 bound	99	112	IPYKYEHNKAHAQL	1711.89	3.73598	10000	2.06558	0.0148022		ICL3_3 bound	82	98	WDSYTTNKVHAIPLRSS	1975	5.42629	10000	4.21371	0.0556752
Gαq alone	100	112	PYKYEHNKAHAQL	1598.81	3.73639	10	0.770742	0.0277293		Gβ1 alone	82	99	WDSYTTNKVHAIPLRSSW	2161.08	5.42798	10	1.8796	0.0615645
Gαq alone	100	112	PYKYEHNKAHAQL	1598.81	3.74371	100	0.933858	0.0327535		Gβ1 alone	82	99	WDSYTTNKVHAIPLRSSW	2161.08	5.43356	100	2.67392	0.0908406
Gαq alone	100	112	PYKYEHNKAHAQL	1598.81	3.75394	1000	1.35548	0.0941088		Gβ1 alone	82	99	WDSYTTNKVHAIPLRSSW	2161.08	5.45696	1000	3.79244	0.149702
Gαq alone	100	112	PYKYEHNKAHAQL	1598.81	3.73597	10000	1.92436	0.0859839		Gβ1 alone	82	99	WDSYTTNKVHAIPLRSSW	2161.08	5.43436	10000	4.5501	0.161114
ICL3_1 bound	100	112	PYKYEHNKAHAQL	1598.81	3.76117	10	0.759403	0.0589593		ICL3_1 bound	82	99	WDSYTTNKVHAIPLRSSW	2161.08	5.46231	10	1.87665	0.119034
ICL3_1 bound	100	112	PYKYEHNKAHAQL	1598.81	3.73974	100	0.90798	0.0819532		ICL3_1 bound	82	99	WDSYTTNKVHAIPLRSSW	2161.08	5.42694	100	2.6184	0.120103
ICL3_1 bound	100	112	PYKYEHNKAHAQL	1598.81	3.75627	1000	1.36497	0.108316		ICL3_1 bound	82	99	WDSYTTNKVHAIPLRSSW	2161.08	5.46436	1000	3.77186	0.121742
ICL3_1 bound	100	112	PYKYEHNKAHAQL	1598.81	3.75554	10000	1.92641	0.11588		ICL3_1 bound	82	99	WDSYTTNKVHAIPLRSSW	2161.08	5.45718	10000	4.68662	0.199108
ICL3_2 bound	100	112	PYKYEHNKAHAQL	1598.81	3.74508	10	0.723944	0.0499079		ICL3_2 bound	82	99	WDSYTTNKVHAIPLRSSW	2161.08	5.42973	10	1.80933	0.0613689
ICL3_2 bound	100	112	PYKYEHNKAHAQL	1598.81	3.75201	100	0.898572	0.113856		ICL3_2 bound	82	99	WDSYTTNKVHAIPLRSSW	2161.08	5.46335	100	2.49714	0.109124
ICL3_2 bound	100	112	PYKYEHNKAHAQL	1598.81	3.73687	1000	1.28336	0.0599679		ICL3_2 bound	82	99	WDSYTTNKVHAIPLRSSW	2161.08	5.42763	1000	3.61782	0.144861
ICL3_2 bound	100	112	PYKYEHNKAHAQL	1598.81	3.74411	10000	1.84461	0.125046		ICL3_2 bound	82	99	WDSYTTNKVHAIPLRSSW	2161.08	5.42869	10000	4.52072	0.216967
ICL3_3 bound	100	112	PYKYEHNKAHAQL	1598.81	3.73941	10	0.753698	0.0955029		ICL3_3 bound	82	99	WDSYTTNKVHAIPLRSSW	2161.08	5.43264	10	1.86368	0.0987823
ICL3_3 bound	100	112	PYKYEHNKAHAQL	1598.81	3.75338	100	0.924342	0.0345597		ICL3_3 bound	82	99	WDSYTTNKVHAIPLRSSW	2161.08	5.45086	100	2.61873	0.0649124
ICL3_3 bound	100	112	PYKYEHNKAHAQL	1598.81	3.75707	1000	1.4117	0.104374		ICL3_3 bound	82	99	WDSYTTNKVHAIPLRSSW	2161.08	5.4548	1000	3.77659	0.132655
ICL3_3 bound	100	112	PYKYEHNKAHAQL	1598.81	3.74198	10000	1.8265	0.0887758		ICL3_3 bound	82	99	WDSYTTNKVHAIPLRSSW	2161.08	5.42315	10000	4.54261	0.0377126
Gαq alone	105	113	HNKAHAQLV	1017.56	3.86891	10	0.265609	0.0088518		Gβ1 alone	84	95	SYTTNKVHAIPL	1343.73	7.19722	10	0.235962	0.126427
Gαq alone	105	113	HNKAHAQLV	1017.56	3.87238	100	0.341865	0.00586552		Gβ1 alone	84	95	SYTTNKVHAIPL	1343.73	7.20291	100	0.976299	0.196691
Gαq alone	105	113	HNKAHAQLV	1017.56	3.88045	1000	0.850151	0.00761488		Gβ1 alone	84	95	SYTTNKVHAIPL	1343.73	7.22555	1000	1.61143	0.111766
Gαq alone	105	113	HNKAHAQLV	1017.56	3.86969	10000	1.95474	0.00895266		Gβ1 alone	84	95	SYTTNKVHAIPL	1343.73	7.20634	10000	2.39202	0.166606
ICL3_1 bound	105	113	HNKAHAQLV	1017.56	3.88786	10	0.267553	0.0070408		ICL3_1 bound	84	95	SYTTNKVHAIPL	1343.73	7.23718	10	0.197874	0.12785
ICL3_1 bound	105	113	HNKAHAQLV	1017.56	3.87196	100	0.33853	0.00465868		ICL3_1 bound	84	95	SYTTNKVHAIPL	1343.73	7.19335	100	1.03468	0.134591
ICL3_1 bound	105	113	HNKAHAQLV	1017.56	3.88503	1000	0.82951	0.00967578		ICL3_1 bound	84	95	SYTTNKVHAIPL	1343.73	7.24201	1000	1.48244	0.0791816
ICL3_1 bound	105	113	HNKAHAQLV	1017.56	3.87745	10000	1.96709	0.022411		ICL3_1 bound	84	95	SYTTNKVHAIPL	1343.73	7.24181	10000	2.47666	0.143621
ICL3_2 bound	105	113	HNKAHAQLV	1017.56	3.87562	10	0.261513	0.0121056		ICL3_2 bound	84	95	SYTTNKVHAIPL	1343.73	7.20543	10	0.300043	0.0792221
ICL3_2 bound	105	113	HNKAHAQLV	1017.56	3.88279	100	0.345932	0.0187526		ICL3_2 bound	84	95	SYTTNKVHAIPL	1343.73	7.23921	100	0.986199	0.106274
ICL3_2 bound	105	113	HNKAHAQLV	1017.56	3.8687	1000	0.782339	0.0192276		ICL3_2 bound	84	95	SYTTNKVHAIPL	1343.73	7.20119	1000	1.62198	0.170098
ICL3_2 bound	105	113	HNKAHAQLV	1017.56	3.87096	10000	1.87864	0.0500493		ICL3_2 bound	84	95	SYTTNKVHAIPL	1343.73	7.19735	10000	2.44641	0.135814
ICL3_3 bound	105	113	HNKAHAQLV	1017.56	3.87314	10	0.276051	0.013624		ICL3_3 bound	84	95	SYTTNKVHAIPL	1343.73	7.21374	10	0.10335	0.0880141
ICL3_3 bound	105	113	HNKAHAQLV	1017.56	3.8825	100	0.343227	0.0135465		ICL3_3 bound	84	95	SYTTNKVHAIPL	1343.73	7.22996	100	0.812805	0.095004
ICL3_3 bound	105	113	HNKAHAQLV	1017.56	3.88382	1000	0.825889	0.0248167		ICL3_3 bound	84	95	SYTTNKVHAIPL	1343.73	7.23615	1000	1.52124	0.178804
ICL3_3 bound	105	113	HNKAHAQLV	1017.56	3.8705	10000	1.90897	0.0149788		ICL3_3 bound	84	95	SYTTNKVHAIPL	1343.73	7.20523	10000	2.37016	0.111317
Gαq alone	108	117	AHAQLVREVD	1137.6	6.56652	10	0.838991	0.0199988		Gβ1 alone	85	98	YTTNKVHAIPLRSS	1586.86	4.56261	10	1.84286	0.0426373
Gαq alone	108	117	AHAQLVREVD	1137.6	6.57115	100	1.19455	0.0607419		Gβ1 alone	85	98	YTTNKVHAIPLRSS	1586.86	4.56775	100	2.48796	0.0956687
Gαq alone	108	117	AHAQLVREVD	1137.6	6.57876	1000	1.35953	0.02261		Gβ1 alone	85	98	YTTNKVHAIPLRSS	1586.86	4.56761	1000	3.23328	0.158121
Gαq alone	108	117	AHAQLVREVD	1137.6	6.56656	10000	1.78605	0.0422534		Gβ1 alone	85	98	YTTNKVHAIPLRSS	1586.86	4.56212	10000	3.78213	0.0419128
ICL3_1 bound	108	117	AHAQLVREVD	1137.6	6.58426	10	0.812979	0.0105391		ICL3_1 bound	85	98	YTTNKVHAIPLRSS	1586.86	4.57502	10	1.80208	0.00458464
ICL3_1 bound	108	117	AHAQLVREVD	1137.6	6.56493	100	1.12956	0.0218392		ICL3_1 bound	85	98	YTTNKVHAIPLRSS	1586.86	4.56389	100	2.32626	0.0837609
ICL3_1 bound	108	117	AHAQLVREVD	1137.6	6.58881	1000	1.32151	0.00295643		ICL3_1 bound	85	98	YTTNKVHAIPLRSS	1586.86	4.57696	1000	3.16428	0.112545
ICL3_1 bound	108	117	AHAQLVREVD	1137.6	6.58697	10000	1.73698	0.0124772		ICL3_1 bound	85	98	YTTNKVHAIPLRSS	1586.86	4.57044	10000	3.79681	0.139359
ICL3_2 bound	108	117	AHAQLVREVD	1137.6	6.56666	10	0.805244	0.007077		ICL3_2 bound	85	98	YTTNKVHAIPLRSS	1586.86	4.56104	10	1.86481	0.100016
ICL3_2 bound	108	117	AHAQLVREVD	1137.6	6.58315	100	1.08686	0.0140606		ICL3_2 bound	85	98	YTTNKVHAIPLRSS	1586.86	4.57684	100	2.27728	0.087124
ICL3_2 bound	108	117	AHAQLVREVD	1137.6	6.56785	1000	1.32894	0.00841489		ICL3_2 bound	85	98	YTTNKVHAIPLRSS	1586.86	4.56016	1000	3.05721	0.0632169
ICL3_2 bound	108	117	AHAQLVREVD	1137.6	6.56725	10000	1.72795	0.01176		ICL3_2 bound	85	98	YTTNKVHAIPLRSS	1586.86	4.56572	10000	3.70897	0.0115933
ICL3_3 bound	108	117	AHAQLVREVD	1137.6	6.57504	10	0.845547	0.0342251		ICL3_3 bound	85	98	YTTNKVHAIPLRSS	1586.86	4.53352	10	1.89408	0.140786
ICL3_3 bound	108	117	AHAQLVREVD	1137.6	6.58465	100	1.15621	0.00988555		ICL3_3 bound	85	98	YTTNKVHAIPLRSS	1586.86	4.54312	100	2.40973	0.158098
ICL3_3 bound	108	117	AHAQLVREVD	1137.6	6.58533	1000	1.35277	0.0285431		ICL3_3 bound	85	98	YTTNKVHAIPLRSS	1586.86	4.54572	1000	3.21276	0.0820991
ICL3_3 bound	108	117	AHAQLVREVD	1137.6	6.57253	10000	1.76668	0.0527422		ICL3_3 bound	85	98	YTTNKVHAIPLRSS	1586.86	4.52884	10000	3.69243	0.133405
Gαq alone	112	118	LVREVDV	829.478	3.49578	10	0.958085	0.0847219		Gβ1 alone	85	99	YTTNKVHAIPLRSSW	1772.94	4.51717	10	1.96786	0.0370238
Gαq alone	112	118	LVREVDV	829.478	3.49632	100	1.10657	0.0785571		Gβ1 alone	85	99	YTTNKVHAIPLRSSW	1772.94	4.52248	100	2.46049	0.155795
Gαq alone	112	118	LVREVDV	829.478	3.51601	1000	1.45616	0.0655848		Gβ1 alone	85	99	YTTNKVHAIPLRSSW	1772.94	4.54821	1000	3.25138	0.108192
Gαq alone	112	118	LVREVDV	829.478	3.49807	10000	1.62919	0.00630785		Gβ1 alone	85	99	YTTNKVHAIPLRSSW	1772.94	4.5223	10000	4.0658	0.061582
ICL3_1 bound	112	118	LVREVDV	829.478	3.52573	10	0.94988	0.0583013		ICL3_1 bound	85	99	YTTNKVHAIPLRSSW	1772.94	4.55348	10	1.87525	0.096056
ICL3_1 bound	112	118	LVREVDV	829.478	3.49541	100	1.09048	0.0858389		ICL3_1 bound	85	99	YTTNKVHAIPLRSSW	1772.94	4.51725	100	2.28345	0.0470648
ICL3_1 bound	112	118	LVREVDV	829.478	3.52577	1000	1.44333	0.0780293		ICL3_1 bound	85	99	YTTNKVHAIPLRSSW	1772.94	4.55436	1000	3.07157	0.0862747
ICL3_1 bound	112	118	LVREVDV	829.478	3.50956	10000	1.70666	0.072523		ICL3_1 bound	85	99	YTTNKVHAIPLRSSW	1772.94	4.54502	10000	3.95296	0.0891814
ICL3_2 bound	112	118	LVREVDV	829.478	3.49741	10	0.926117	0.0803665		ICL3_2 bound	85	99	YTTNKVHAIPLRSSW	1772.94	4.52777	10	1.85652	0.0611241
ICL3_2 bound	112	118	LVREVDV	829.478	3.52753	100	1.05684	0.0642735		ICL3_2 bound	85	99	YTTNKVHAIPLRSSW	1772.94	4.55406	100	2.27239	0.133113
ICL3_2 bound	112	118	LVREVDV	829.478	3.48445	1000	1.40134	0.0351286		ICL3_2 bound	85	99	YTTNKVHAIPLRSSW	1772.94	4.52488	1000	3.09448	0.0938354
ICL3_2 bound	112	118	LVREVDV	829.478	3.49862	10000	1.66252	0.0188242		ICL3_2 bound	85	99	YTTNKVHAIPLRSSW	1772.94	4.52292	10000	3.95938	0.158869
ICL3_3 bound	112	118	LVREVDV	829.478	3.49984	10	0.958741	0.0705791		ICL3_3 bound	85	99	YTTNKVHAIPLRSSW	1772.94	4.50038	10	1.92509	0.0705052
ICL3_3 bound	112	118	LVREVDV	829.478	3.52395	100	1.07404	0.0676325		ICL3_3 bound	85	99	YTTNKVHAIPLRSSW	1772.94	4.52144	100	2.41096	0.117586
ICL3_3 bound	112	118	LVREVDV	829.478	3.52683	1000	1.42246	0.0341832		ICL3_3 bound	85	99	YTTNKVHAIPLRSSW	1772.94	4.52633	1000	3.15362	0.0967181
ICL3_3 bound	112	118	LVREVDV	829.478	3.50825	10000	1.67265	0.104356		ICL3_3 bound	85	99	YTTNKVHAIPLRSSW	1772.94	4.49765	10000	3.9195	0.0429592
Gαq alone	113	119	VREVDVE	845.436	3.51171	10	1.19527	0.00819529		Gβ1 alone	103	110	CAYAPSGN	782.314	3.34296	10	0.613667	0.0173719
Gαq alone	113	119	VREVDVE	845.436	3.50275	100	1.53295	0.00952267		Gβ1 alone	103	110	CAYAPSGN	782.314	3.3405	100	0.888367	0.0524668
Gαq alone	113	119	VREVDVE	845.436	3.50653	1000	1.91705	0.0169487		Gβ1 alone	103	110	CAYAPSGN	782.314	3.33134	1000	1.31897	0.0318038
Gαq alone	113	119	VREVDVE	845.436	3.49972	10000	2.20069	0.00237272		Gβ1 alone	103	110	CAYAPSGN	782.314	3.34012	10000	2.01797	0.0214722
ICL3_1 bound	113	119	VREVDVE	845.436	3.51328	10	1.17907	0.0170946		ICL3_1 bound	103	110	CAYAPSGN	782.314	3.33761	10	0.579289	0.0188725
ICL3_1 bound	113	119	VREVDVE	845.436	3.50231	100	1.52173	0.00234206		ICL3_1 bound	103	110	CAYAPSGN	782.314	3.34908	100	0.873429	0.0321894
ICL3_1 bound	113	119	VREVDVE	845.436	3.51357	1000	1.93266	0.0374879		ICL3_1 bound	103	110	CAYAPSGN	782.314	3.33834	1000	1.33886	0.0317384
ICL3_1 bound	113	119	VREVDVE	845.436	3.50186	10000	2.19547	0.0360678		ICL3_1 bound	103	110	CAYAPSGN	782.314	3.34739	10000	1.96541	0.125377
ICL3_2 bound	113	119	VREVDVE	845.436	3.50205	10	1.11677	0.0265708		ICL3_2 bound	103	110	CAYAPSGN	782.314	3.33112	10	0.525482	0.0230688
ICL3_2 bound	113	119	VREVDVE	845.436	3.51438	100	1.50591	0.016274		ICL3_2 bound	103	110	CAYAPSGN	782.314	3.34583	100	0.870622	0.0300442
ICL3_2 bound	113	119	VREVDVE	845.436	3.48975	1000	1.88738	0.0680326		ICL3_2 bound	103	110	CAYAPSGN	782.314	3.33247	1000	1.25121	0.0480576
ICL3_2 bound	113	119	VREVDVE	845.436	3.50781	10000	2.18927	0.0553105		ICL3_2 bound	103	110	CAYAPSGN	782.314	3.34713	10000	1.99954	0.0338788
ICL3_3 bound	113	119	VREVDVE	845.436	3.5062	10	1.18422	0.0286566		ICL3_3 bound	103	110	CAYAPSGN	782.314	3.33261	10	0.565483	0.0564622
ICL3_3 bound	113	119	VREVDVE	845.436	3.51191	100	1.51976	0.0235225		ICL3_3 bound	103	110	CAYAPSGN	782.314	3.33299	100	0.894158	0.0349411
ICL3_3 bound	113	119	VREVDVE	845.436	3.51868	1000	1.91084	0.0203359		ICL3_3 bound	103	110	CAYAPSGN	782.314	3.34296	1000	1.3039	0.0363336
ICL3_3 bound	113	119	VREVDVE	845.436	3.51469	10000	2.19841	0.0222898		ICL3_3 bound	103	110	CAYAPSGN	782.314	3.35333	10000	2.0281	0.0398687
Gαq alone	113	123	VREVDVEKVSA	1230.67	3.70361	10	2.51371	0.0868222		Gβ1 alone	103	111	CAYAPSGNY	945.377	4.37096	10	0.474133	0.033038
Gαq alone	113	123	VREVDVEKVSA	1230.67	3.70301	100	3.39314	0.0423127		Gβ1 alone	103	111	CAYAPSGNY	945.377	4.3738	100	0.791261	0.0334536
Gαq alone	113	123	VREVDVEKVSA	1230.67	3.70724	1000	4.18963	0.0363018		Gβ1 alone	103	111	CAYAPSGNY	945.377	4.37462	1000	1.15907	0.0566788
Gαq alone	113	123	VREVDVEKVSA	1230.67	3.70292	10000	4.66313	0.0477717		Gβ1 alone	103	111	CAYAPSGNY	945.377	4.36724	10000	1.90102	0.0405328
ICL3_1 bound	113	123	VREVDVEKVSA	1230.67	3.71975	10	2.55608	0.0330917		ICL3_1 bound	103	111	CAYAPSGNY	945.377	4.38144	10	0.460663	0.0497297
ICL3_1 bound	113	123	VREVDVEKVSA	1230.67	3.70533	100	3.3678	0.0608625		ICL3_1 bound	103	111	CAYAPSGNY	945.377	4.37041	100	0.695851	0.0420433
ICL3_1 bound	113	123	VREVDVEKVSA	1230.67	3.71278	1000	4.18424	0.0325152		ICL3_1 bound	103	111	CAYAPSGNY	945.377	4.37552	1000	1.05951	0.0612313
ICL3_1 bound	113	123	VREVDVEKVSA	1230.67	3.71317	10000	4.63866	0.0707897		ICL3_1 bound	103	111	CAYAPSGNY	945.377	4.372	10000	1.86827	0.162192
ICL3_2 bound	113	123	VREVDVEKVSA	1230.67	3.7084	10	2.48106	0.171182		ICL3_2 bound	103	111	CAYAPSGNY	945.377	4.36493	10	0.371779	0.0538874
ICL3_2 bound	113	123	VREVDVEKVSA	1230.67	3.71064	100	3.22817	0.0313123		ICL3_2 bound	103	111	CAYAPSGNY	945.377	4.36239	100	0.642627	0.0947317
ICL3_2 bound	113	123	VREVDVEKVSA	1230.67	3.69978	1000	4.17619	0.0295272		ICL3_2 bound	103	111	CAYAPSGNY	945.377	4.36	1000	1.09958	0.0968402
ICL3_2 bound	113	123	VREVDVEKVSA	1230.67	3.70493	10000	4.58762	0.0838861		ICL3_2 bound	103	111	CAYAPSGNY	945.377	4.36945	10000	1.81561	0.0317453
ICL3_3 bound	113	123	VREVDVEKVSA	1230.67	3.70757	10	2.49821	0.126998		ICL3_3 bound	103	111	CAYAPSGNY	945.377	4.37309	10	0.399092	0.0122112
ICL3_3 bound	113	123	VREVDVEKVSA	1230.67	3.71057	100	3.39619	0.0596151		ICL3_3 bound	103	111	CAYAPSGNY	945.377	4.36874	100	0.737676	0.0978683
ICL3_3 bound	113	123	VREVDVEKVSA	1230.67	3.71272	1000	4.23172	0.120526		ICL3_3 bound	103	111	CAYAPSGNY	945.377	4.37694	1000	1.08917	0.0250335
ICL3_3 bound	113	123	VREVDVEKVSA	1230.67	3.706	10000	4.50067	0.0690358		ICL3_3 bound	103	111	CAYAPSGNY	945.377	4.3683	10000	1.81698	0.0313768
Gαq alone	124	131	FENPYVDA	954.42	5.24651	10	0.245211	0.0116178		Gβ1 alone	111	122	YVACGGLDNICS	1214.52	5.63458	10	0.556769	0.0142478
Gαq alone	124	131	FENPYVDA	954.42	5.25116	100	0.314822	0.0114481		Gβ1 alone	111	122	YVACGGLDNICS	1214.52	5.63636	100	1.04705	0.0224374
Gαq alone	124	131	FENPYVDA	954.42	5.25835	1000	0.748819	0.0031795		Gβ1 alone	111	122	YVACGGLDNICS	1214.52	5.64307	1000	1.7749	0.0399395
Gαq alone	124	131	FENPYVDA	954.42	5.24426	10000	1.69042	0.00938913		Gβ1 alone	111	122	YVACGGLDNICS	1214.52	5.63157	10000	2.41391	0.0332931
ICL3_1 bound	124	131	FENPYVDA	954.42	5.19158	10	0.264272	0.0151164		ICL3_1 bound	111	122	YVACGGLDNICS	1214.52	5.65713	10	0.454281	0.00601474
ICL3_1 bound	124	131	FENPYVDA	954.42	5.17777	100	0.337504	0.00450774		ICL3_1 bound	111	122	YVACGGLDNICS	1214.52	5.63641	100	0.906094	0.031762
ICL3_1 bound	124	131	FENPYVDA	954.42	5.1889	1000	0.719236	0.014478		ICL3_1 bound	111	122	YVACGGLDNICS	1214.52	5.65378	1000	1.65254	0.0481726
ICL3_1 bound	124	131	FENPYVDA	954.42	5.18833	10000	1.66155	0.0170033		ICL3_1 bound	111	122	YVACGGLDNICS	1214.52	5.65071	10000	2.29906	0.0483521
ICL3_2 bound	124	131	FENPYVDA	954.42	5.19531	10	0.179622	0.0448585		ICL3_2 bound	111	122	YVACGGLDNICS	1214.52	5.64128	10	0.457662	0.0262985
ICL3_2 bound	124	131	FENPYVDA	954.42	5.19993	100	0.260707	0.0125668		ICL3_2 bound	111	122	YVACGGLDNICS	1214.52	5.65029	100	0.925468	0.0226108
ICL3_2 bound	124	131	FENPYVDA	954.42	5.19608	1000	0.656533	0.00875721		ICL3_2 bound	111	122	YVACGGLDNICS	1214.52	5.63907	1000	1.62826	0.0563629
ICL3_2 bound	124	131	FENPYVDA	954.42	5.19768	10000	1.52489	0.0116376		ICL3_2 bound	111	122	YVACGGLDNICS	1214.52	5.63697	10000	2.29466	0.0335276
ICL3_3 bound	124	131	FENPYVDA	954.42	5.25686	10	0.226824	0.0130044		ICL3_3 bound	111	122	YVACGGLDNICS	1214.52	5.63895	10	0.532638	0.0298245
ICL3_3 bound	124	131	FENPYVDA	954.42	5.25639	100	0.293045	0.0038282		ICL3_3 bound	111	122	YVACGGLDNICS	1214.52	5.62188	100	1.00312	0.020332
ICL3_3 bound	124	131	FENPYVDA	954.42	5.264	1000	0.711582	0.023038		ICL3_3 bound	111	122	YVACGGLDNICS	1214.52	5.62511	1000	1.67759	0.0472969
ICL3_3 bound	124	131	FENPYVDA	954.42	5.24728	10000	1.64625	0.0241979		ICL3_3 bound	111	122	YVACGGLDNICS	1214.52	5.61473	10000	2.30289	0.0523837
Gαq alone	125	137	ENPYVDAIKSLWN	1548.77	5.68697	10	1.05759	0.0385551		Gβ1 alone	111	123	YVACGGLDNICSI	1327.6	6.54752	10	0.470984	0.0529739
Gαq alone	125	137	ENPYVDAIKSLWN	1548.77	5.69022	100	2.37138	0.0467671		Gβ1 alone	111	123	YVACGGLDNICSI	1327.6	6.55209	100	0.893077	0.0352672
Gαq alone	125	137	ENPYVDAIKSLWN	1548.77	5.70355	1000	3.20479	0.0896285		Gβ1 alone	111	123	YVACGGLDNICSI	1327.6	6.55931	1000	1.55868	0.0157375
Gαq alone	125	137	ENPYVDAIKSLWN	1548.77	5.68922	10000	3.39402	0.0520221		Gβ1 alone	111	123	YVACGGLDNICSI	1327.6	6.54641	10000	2.18769	0.02483
ICL3_1 bound	125	137	ENPYVDAIKSLWN	1548.77	5.72428	10	1.0803	0.107238		ICL3_1 bound	111	123	YVACGGLDNICSI	1327.6	6.568	10	0.436255	0.0649065
ICL3_1 bound	125	137	ENPYVDAIKSLWN	1548.77	5.70039	100	2.33401	0.0119149		ICL3_1 bound	111	123	YVACGGLDNICSI	1327.6	6.54472	100	0.858308	0.065351
ICL3_1 bound	125	137	ENPYVDAIKSLWN	1548.77	5.72541	1000	3.17666	0.0537591		ICL3_1 bound	111	123	YVACGGLDNICSI	1327.6	6.57105	1000	1.53833	0.0416517
ICL3_1 bound	125	137	ENPYVDAIKSLWN	1548.77	5.7202	10000	3.44094	0.0267025		ICL3_1 bound	111	123	YVACGGLDNICSI	1327.6	6.56658	10000	2.19037	0.0235894
ICL3_2 bound	125	137	ENPYVDAIKSLWN	1548.77	5.69509	10	0.963603	0.066984		ICL3_2 bound	111	123	YVACGGLDNICSI	1327.6	6.54897	10	0.386964	0.018502
ICL3_2 bound	125	137	ENPYVDAIKSLWN	1548.77	5.71599	100	2.21592	0.0532609		ICL3_2 bound	111	123	YVACGGLDNICSI	1327.6	6.56714	100	0.812328	0.051326
ICL3_2 bound	125	137	ENPYVDAIKSLWN	1548.77	5.69126	1000	3.17371	0.0855867		ICL3_2 bound	111	123	YVACGGLDNICSI	1327.6	6.5474	1000	1.43013	0.0456771
ICL3_2 bound	125	137	ENPYVDAIKSLWN	1548.77	5.69229	10000	3.35512	0.144247		ICL3_2 bound	111	123	YVACGGLDNICSI	1327.6	6.54744	10000	2.03706	0.0301142
ICL3_3 bound	125	137	ENPYVDAIKSLWN	1548.77	5.69641	10	0.985729	0.0376589		ICL3_3 bound	111	123	YVACGGLDNICSI	1327.6	6.55711	10	0.510983	0.0442753
ICL3_3 bound	125	137	ENPYVDAIKSLWN	1548.77	5.69687	100	2.30747	0.03807		ICL3_3 bound	111	123	YVACGGLDNICSI	1327.6	6.56702	100	0.911714	0.0481613
ICL3_3 bound	125	137	ENPYVDAIKSLWN	1548.77	5.69996	1000	3.24108	0.10661		ICL3_3 bound	111	123	YVACGGLDNICSI	1327.6	6.56631	1000	1.55783	0.0834278
ICL3_3 bound	125	137	ENPYVDAIKSLWN	1548.77	5.68139	10000	3.42511	0.122671		ICL3_3 bound	111	123	YVACGGLDNICSI	1327.6	6.55195	10000	2.16451	0.0214923
Gαq alone	132	143	IKSLWNDPGIQE	1399.72	5.39887	10	0.243338	0.0164717		Gβ1 alone	112	122	VACGGLDNICS	1051.45	5.29063	10	0.521497	0.0421206
Gαq alone	132	143	IKSLWNDPGIQE	1399.72	5.40301	100	0.295456	0.0561457		Gβ1 alone	112	122	VACGGLDNICS	1051.45	5.29135	100	1.02324	0.0577163
Gαq alone	132	143	IKSLWNDPGIQE	1399.72	5.42016	1000	0.406388	0.0890371		Gβ1 alone	112	122	VACGGLDNICS	1051.45	5.29727	1000	1.73583	0.0457105
Gαq alone	132	143	IKSLWNDPGIQE	1399.72	5.40173	10000	0.377016	0.0100494		Gβ1 alone	112	122	VACGGLDNICS	1051.45	5.28569	10000	2.36767	0.0864691
ICL3_1 bound	132	143	IKSLWNDPGIQE	1399.72	5.38641	10	0.256489	0.0212869		ICL3_1 bound	112	122	VACGGLDNICS	1051.45	5.22953	10	0.516535	0.034014
ICL3_1 bound	132	143	IKSLWNDPGIQE	1399.72	5.36188	100	0.222186	0.0284183		ICL3_1 bound	112	122	VACGGLDNICS	1051.45	5.21385	100	0.957395	0.0648269
ICL3_1 bound	132	143	IKSLWNDPGIQE	1399.72	5.38667	1000	0.337369	0.072911		ICL3_1 bound	112	122	VACGGLDNICS	1051.45	5.2269	1000	1.61518	0.0640759
ICL3_1 bound	132	143	IKSLWNDPGIQE	1399.72	5.38137	10000	0.332288	0.0712714		ICL3_1 bound	112	122	VACGGLDNICS	1051.45	5.22323	10000	2.34798	0.048254
ICL3_2 bound	132	143	IKSLWNDPGIQE	1399.72	5.37406	10	0.285463	0.0492601		ICL3_2 bound	112	122	VACGGLDNICS	1051.45	5.24309	10	0.471555	0.0462339
ICL3_2 bound	132	143	IKSLWNDPGIQE	1399.72	5.39714	100	0.264735	0.0353999		ICL3_2 bound	112	122	VACGGLDNICS	1051.45	5.25805	100	0.920886	0.0203408
ICL3_2 bound	132	143	IKSLWNDPGIQE	1399.72	5.37575	1000	0.321566	0.0791671		ICL3_2 bound	112	122	VACGGLDNICS	1051.45	5.24416	1000	1.65866	0.0744838
ICL3_2 bound	132	143	IKSLWNDPGIQE	1399.72	5.38118	10000	0.360837	0.102172		ICL3_2 bound	112	122	VACGGLDNICS	1051.45	5.24656	10000	2.22459	0.0720622
ICL3_3 bound	132	143	IKSLWNDPGIQE	1399.72	5.40235	10	0.265562	0.0165241		ICL3_3 bound	112	122	VACGGLDNICS	1051.45	5.29305	10	0.467996	0.0222279
ICL3_3 bound	132	143	IKSLWNDPGIQE	1399.72	5.41539	100	0.272287	0.00403267		ICL3_3 bound	112	122	VACGGLDNICS	1051.45	5.29907	100	0.974667	0.0735488
ICL3_3 bound	132	143	IKSLWNDPGIQE	1399.72	5.42234	1000	0.389236	0.0365202		ICL3_3 bound	112	122	VACGGLDNICS	1051.45	5.30297	1000	1.68748	0.0708259
ICL3_3 bound	132	143	IKSLWNDPGIQE	1399.72	5.40044	10000	0.426052	0.0208617		ICL3_3 bound	112	122	VACGGLDNICS	1051.45	5.28726	10000	2.32476	0.104589
Gαq alone	132	144	IKSLWNDPGIQEC	1502.73	5.62677	10	0.242832	0.00757839		Gβ1 alone	112	123	VACGGLDNICSI	1164.54	6.29048	10	0.393093	0.0238185
Gαq alone	132	144	IKSLWNDPGIQEC	1502.73	5.63323	100	0.241756	0.0141861		Gβ1 alone	112	123	VACGGLDNICSI	1164.54	6.29434	100	0.895916	0.0380929
Gαq alone	132	144	IKSLWNDPGIQEC	1502.73	5.65283	1000	0.254629	0.00732285		Gβ1 alone	112	123	VACGGLDNICSI	1164.54	6.30154	1000	1.59051	0.0102919
Gαq alone	132	144	IKSLWNDPGIQEC	1502.73	5.63241	10000	0.324081	0.034202		Gβ1 alone	112	123	VACGGLDNICSI	1164.54	6.28969	10000	2.19085	0.0590743
ICL3_1 bound	132	144	IKSLWNDPGIQEC	1502.73	5.66157	10	0.193891	0.0577044		ICL3_1 bound	112	123	VACGGLDNICSI	1164.54	6.30957	10	0.379454	0.0402074
ICL3_1 bound	132	144	IKSLWNDPGIQEC	1502.73	5.6339	100	0.175048	0.0641144		ICL3_1 bound	112	123	VACGGLDNICSI	1164.54	6.28853	100	0.807543	0.0205756
ICL3_1 bound	132	144	IKSLWNDPGIQEC	1502.73	5.66334	1000	0.26243	0.0250387		ICL3_1 bound	112	123	VACGGLDNICSI	1164.54	6.31007	1000	1.47528	0.0279462
ICL3_1 bound	132	144	IKSLWNDPGIQEC	1502.73	5.66458	10000	0.284474	0.121672		ICL3_1 bound	112	123	VACGGLDNICSI	1164.54	6.30768	10000	2.0973	0.020495
ICL3_2 bound	132	144	IKSLWNDPGIQEC	1502.73	5.6364	10	0.144665	0.00393645		ICL3_2 bound	112	123	VACGGLDNICSI	1164.54	6.275	10	0.374019	0.078752
ICL3_2 bound	132	144	IKSLWNDPGIQEC	1502.73	5.65683	100	0.212079	0.0483383		ICL3_2 bound	112	123	VACGGLDNICSI	1164.54	6.29435	100	0.794978	0.0943001
ICL3_2 bound	132	144	IKSLWNDPGIQEC	1502.73	5.63954	1000	0.190276	0.0564975		ICL3_2 bound	112	123	VACGGLDNICSI	1164.54	6.25917	1000	1.47365	0.0592212
ICL3_2 bound	132	144	IKSLWNDPGIQEC	1502.73	5.63994	10000	0.24831	0.12217		ICL3_2 bound	112	123	VACGGLDNICSI	1164.54	6.27209	10000	2.115	0.0603485
ICL3_3 bound	132	144	IKSLWNDPGIQEC	1502.73	5.63289	10	0.159614	0.0723851		ICL3_3 bound	112	123	VACGGLDNICSI	1164.54	6.30122	10	0.41531	0.0373788
ICL3_3 bound	132	144	IKSLWNDPGIQEC	1502.73	5.6159	100	0.23651	0.00559409		ICL3_3 bound	112	123	VACGGLDNICSI	1164.54	6.3092	100	0.828107	0.00914862
ICL3_3 bound	132	144	IKSLWNDPGIQEC	1502.73	5.62381	1000	0.220459	0.0491076		ICL3_3 bound	112	123	VACGGLDNICSI	1164.54	6.30912	1000	1.50388	0.0639262
ICL3_3 bound	132	144	IKSLWNDPGIQEC	1502.73	5.60992	10000	0.349952	0.039757		ICL3_3 bound	112	123	VACGGLDNICSI	1164.54	6.29505	10000	2.13631	0.0538425
Gαq alone	135	143	LWNDPGIQE	1071.51	3.89099	10	0.234726	0.0185298		Gβ1 alone	116	132	GLDNICSIYNLKTREGN	1909.94	5.69599	10	1.61814	0.0389823
Gαq alone	135	143	LWNDPGIQE	1071.51	3.89552	100	0.581091	0.0142015		Gβ1 alone	116	132	GLDNICSIYNLKTREGN	1909.94	5.69883	100	3.31564	0.0632356
Gαq alone	135	143	LWNDPGIQE	1071.51	3.91236	1000	1.2077	0.00810515		Gβ1 alone	116	132	GLDNICSIYNLKTREGN	1909.94	5.71129	1000	4.36101	0.0660412
Gαq alone	135	143	LWNDPGIQE	1071.51	3.89183	10000	1.33103	0.00445674		Gβ1 alone	116	132	GLDNICSIYNLKTREGN	1909.94	5.69599	10000	4.64309	0.0595405
ICL3_1 bound	135	143	LWNDPGIQE	1071.51	3.91851	10	0.230454	0.0103251		ICL3_1 bound	116	132	GLDNICSIYNLKTREGN	1909.94	5.72705	10	1.58952	0.0523073
ICL3_1 bound	135	143	LWNDPGIQE	1071.51	3.89436	100	0.555866	0.0153497		ICL3_1 bound	116	132	GLDNICSIYNLKTREGN	1909.94	5.69759	100	3.25285	0.0550937
ICL3_1 bound	135	143	LWNDPGIQE	1071.51	3.91605	1000	1.19811	0.021399		ICL3_1 bound	116	132	GLDNICSIYNLKTREGN	1909.94	5.72269	1000	4.32182	0.064482
ICL3_1 bound	135	143	LWNDPGIQE	1071.51	3.90539	10000	1.34357	0.0297		ICL3_1 bound	116	132	GLDNICSIYNLKTREGN	1909.94	5.71935	10000	4.65627	0.0723961
ICL3_2 bound	135	143	LWNDPGIQE	1071.51	3.89858	10	0.204158	0.0119081		ICL3_2 bound	116	132	GLDNICSIYNLKTREGN	1909.94	5.69743	10	1.48622	0.049063
ICL3_2 bound	135	143	LWNDPGIQE	1071.51	3.91066	100	0.522461	0.0149082		ICL3_2 bound	116	132	GLDNICSIYNLKTREGN	1909.94	5.71892	100	3.11478	0.0785223
ICL3_2 bound	135	143	LWNDPGIQE	1071.51	3.89055	1000	1.1559	0.0395661		ICL3_2 bound	116	132	GLDNICSIYNLKTREGN	1909.94	5.69387	1000	4.26508	0.0868748
ICL3_2 bound	135	143	LWNDPGIQE	1071.51	3.89354	10000	1.32009	0.031653		ICL3_2 bound	116	132	GLDNICSIYNLKTREGN	1909.94	5.69612	10000	4.56556	0.126696
ICL3_3 bound	135	143	LWNDPGIQE	1071.51	3.90064	10	0.23105	0.0146255		ICL3_3 bound	116	132	GLDNICSIYNLKTREGN	1909.94	5.69889	10	1.59226	0.0856037
ICL3_3 bound	135	143	LWNDPGIQE	1071.51	3.91358	100	0.576163	0.0203056		ICL3_3 bound	116	132	GLDNICSIYNLKTREGN	1909.94	5.70246	100	3.29657	0.0630976
ICL3_3 bound	135	143	LWNDPGIQE	1071.51	3.91606	1000	1.20235	0.0157297		ICL3_3 bound	116	132	GLDNICSIYNLKTREGN	1909.94	5.70456	1000	4.37874	0.0666371
ICL3_3 bound	135	143	LWNDPGIQE	1071.51	3.89578	10000	1.32504	0.00427983		ICL3_3 bound	116	132	GLDNICSIYNLKTREGN	1909.94	5.686	10000	4.65309	0.00434098
Gαq alone	144	155	CYDRRREYQLSD	1603.73	3.633	10	2.37462	0.0073609		Gβ1 alone	122	138	SIYNLKTREGNVRVSRE	2021.09	3.70288	10	6.10466	0.034309
Gαq alone	144	155	CYDRRREYQLSD	1603.73	3.63678	100	2.55049	0.043494		Gβ1 alone	122	138	SIYNLKTREGNVRVSRE	2021.09	3.70644	100	6.74732	0.116559
Gαq alone	144	155	CYDRRREYQLSD	1603.73	3.64525	1000	2.75192	0.0993407		Gβ1 alone	122	138	SIYNLKTREGNVRVSRE	2021.09	3.7136	1000	7.03784	0.22373
Gαq alone	144	155	CYDRRREYQLSD	1603.73	3.6301	10000	3.39737	0.0277746		Gβ1 alone	122	138	SIYNLKTREGNVRVSRE	2021.09	3.70303	10000	7.46866	0.103842
ICL3_1 bound	144	155	CYDRRREYQLSD	1603.73	3.64883	10	2.34855	0.0361933		ICL3_1 bound	122	138	SIYNLKTREGNVRVSRE	2021.09	3.72213	10	6.04337	0.0847438
ICL3_1 bound	144	155	CYDRRREYQLSD	1603.73	3.63536	100	2.59897	0.0845212		ICL3_1 bound	122	138	SIYNLKTREGNVRVSRE	2021.09	3.70369	100	6.79469	0.10947
ICL3_1 bound	144	155	CYDRRREYQLSD	1603.73	3.64978	1000	2.76216	0.0553479		ICL3_1 bound	122	138	SIYNLKTREGNVRVSRE	2021.09	3.72063	1000	7.03264	0.227863
ICL3_1 bound	144	155	CYDRRREYQLSD	1603.73	3.64471	10000	3.45755	0.023128		ICL3_1 bound	122	138	SIYNLKTREGNVRVSRE	2021.09	3.71643	10000	7.53614	0.0890561
ICL3_2 bound	144	155	CYDRRREYQLSD	1603.73	3.63852	10	2.35068	0.0628614		ICL3_2 bound	122	138	SIYNLKTREGNVRVSRE	2021.09	3.70599	10	5.92345	0.269139
ICL3_2 bound	144	155	CYDRRREYQLSD	1603.73	3.64253	100	2.55851	0.0430124		ICL3_2 bound	122	138	SIYNLKTREGNVRVSRE	2021.09	3.71279	100	6.72241	0.138838
ICL3_2 bound	144	155	CYDRRREYQLSD	1603.73	3.6364	1000	2.79586	0.0124172		ICL3_2 bound	122	138	SIYNLKTREGNVRVSRE	2021.09	3.70561	1000	7.00167	0.0582003
ICL3_2 bound	144	155	CYDRRREYQLSD	1603.73	3.64268	10000	3.31863	0.0671058		ICL3_2 bound	122	138	SIYNLKTREGNVRVSRE	2021.09	3.7071	10000	7.33695	0.236643
ICL3_3 bound	144	155	CYDRRREYQLSD	1603.73	3.63968	10	2.40588	0.0503988		ICL3_3 bound	122	138	SIYNLKTREGNVRVSRE	2021.09	3.70735	10	6.02908	0.0712222
ICL3_3 bound	144	155	CYDRRREYQLSD	1603.73	3.64157	100	2.58229	0.0219108		ICL3_3 bound	122	138	SIYNLKTREGNVRVSRE	2021.09	3.71315	100	6.84439	0.0698811
ICL3_3 bound	144	155	CYDRRREYQLSD	1603.73	3.65031	1000	2.75245	0.067487		ICL3_3 bound	122	138	SIYNLKTREGNVRVSRE	2021.09	3.71729	1000	7.09659	0.0333552
ICL3_3 bound	144	155	CYDRRREYQLSD	1603.73	3.6381	10000	3.30178	0.116652		ICL3_3 bound	122	138	SIYNLKTREGNVRVSRE	2021.09	3.70997	10000	7.34492	0.145049
Gαq alone	145	155	YDRRREYQLSD	1500.72	3.59287	10	2.19979	0.00464059		Gβ1 alone	124	138	YNLKTREGNVRVSRE	1820.97	3.36465	10	6.21033	0.0435408
Gαq alone	145	155	YDRRREYQLSD	1500.72	3.59843	100	2.3017	0.0444211		Gβ1 alone	124	138	YNLKTREGNVRVSRE	1820.97	3.36827	100	6.92016	0.126311
Gαq alone	145	155	YDRRREYQLSD	1500.72	3.60344	1000	2.64922	0.0306043		Gβ1 alone	124	138	YNLKTREGNVRVSRE	1820.97	3.37464	1000	7.11416	0.120954
Gαq alone	145	155	YDRRREYQLSD	1500.72	3.59159	10000	2.9014	0.0268512		Gβ1 alone	124	138	YNLKTREGNVRVSRE	1820.97	3.36663	10000	7.55345	0.101187
ICL3_1 bound	145	155	YDRRREYQLSD	1500.72	3.60871	10	2.1874	0.0228244		ICL3_1 bound	124	138	YNLKTREGNVRVSRE	1820.97	3.37704	10	6.15183	0.174966
ICL3_1 bound	145	155	YDRRREYQLSD	1500.72	3.59593	100	2.30764	0.014694		ICL3_1 bound	124	138	YNLKTREGNVRVSRE	1820.97	3.40944	100	6.81066	0.0259006
ICL3_1 bound	145	155	YDRRREYQLSD	1500.72	3.60838	1000	2.66454	0.0192975		ICL3_1 bound	124	138	YNLKTREGNVRVSRE	1820.97	3.37431	1000	7.06836	0.0520975
ICL3_1 bound	145	155	YDRRREYQLSD	1500.72	3.60239	10000	2.93833	0.0367895		ICL3_1 bound	124	138	YNLKTREGNVRVSRE	1820.97	3.37891	10000	7.57788	0.092852
ICL3_2 bound	145	155	YDRRREYQLSD	1500.72	3.59761	10	2.1489	0.010571		ICL3_2 bound	124	138	YNLKTREGNVRVSRE	1820.97	3.37141	10	6.10538	0.154344
ICL3_2 bound	145	155	YDRRREYQLSD	1500.72	3.59833	100	2.35349	0.0807506		ICL3_2 bound	124	138	YNLKTREGNVRVSRE	1820.97	3.38517	100	6.74374	0.0303285
ICL3_2 bound	145	155	YDRRREYQLSD	1500.72	3.58676	1000	2.65075	0.032974		ICL3_2 bound	124	138	YNLKTREGNVRVSRE	1820.97	3.41727	1000	7.10498	0.101718
ICL3_2 bound	145	155	YDRRREYQLSD	1500.72	3.60263	10000	2.887	0.060429		ICL3_2 bound	124	138	YNLKTREGNVRVSRE	1820.97	3.37551	10000	7.40587	0.171761
ICL3_3 bound	145	155	YDRRREYQLSD	1500.72	3.60017	10	2.22875	0.0666732		ICL3_3 bound	124	138	YNLKTREGNVRVSRE	1820.97	3.37957	10	6.24594	0.19851
ICL3_3 bound	145	155	YDRRREYQLSD	1500.72	3.60312	100	2.37724	0.0961206		ICL3_3 bound	124	138	YNLKTREGNVRVSRE	1820.97	3.3759	100	6.80255	0.138473
ICL3_3 bound	145	155	YDRRREYQLSD	1500.72	3.60737	1000	2.64033	0.0524609		ICL3_3 bound	124	138	YNLKTREGNVRVSRE	1820.97	3.3784	1000	7.14464	0.0284091
ICL3_3 bound	145	155	YDRRREYQLSD	1500.72	3.60149	10000	2.94375	0.0794164		ICL3_3 bound	124	138	YNLKTREGNVRVSRE	1820.97	3.36768	10000	7.42155	0.0925422
Gαq alone	146	160	DRRREYQLSDSTKYY	1979.96	3.79132	10	3.21658	0.0563194		Gβ1 alone	124	139	YNLKTREGNVRVSREL	1934.06	3.55816	10	6.07565	0.0543773
Gαq alone	146	160	DRRREYQLSDSTKYY	1979.96	3.7964	100	4.04272	0.108569		Gβ1 alone	124	139	YNLKTREGNVRVSREL	1934.06	3.56336	100	6.74841	0.105274
Gαq alone	146	160	DRRREYQLSDSTKYY	1979.96	3.80202	1000	4.14581	0.07579		Gβ1 alone	124	139	YNLKTREGNVRVSREL	1934.06	3.57015	1000	6.96742	0.131186
Gαq alone	146	160	DRRREYQLSDSTKYY	1979.96	3.79006	10000	4.60857	0.0361319		Gβ1 alone	124	139	YNLKTREGNVRVSREL	1934.06	3.5593	10000	7.37663	0.0191632
ICL3_1 bound	146	160	DRRREYQLSDSTKYY	1979.96	3.80471	10	3.16746	0.114549		ICL3_1 bound	124	139	YNLKTREGNVRVSREL	1934.06	3.57571	10	5.95744	0.145245
ICL3_1 bound	146	160	DRRREYQLSDSTKYY	1979.96	3.79151	100	3.89573	0.125991		ICL3_1 bound	124	139	YNLKTREGNVRVSREL	1934.06	3.56392	100	6.67391	0.0662965
ICL3_1 bound	146	160	DRRREYQLSDSTKYY	1979.96	3.80424	1000	4.14961	0.0954198		ICL3_1 bound	124	139	YNLKTREGNVRVSREL	1934.06	3.57526	1000	6.98476	0.181131
ICL3_1 bound	146	160	DRRREYQLSDSTKYY	1979.96	3.80005	10000	4.57419	0.13195		ICL3_1 bound	124	139	YNLKTREGNVRVSREL	1934.06	3.56677	10000	7.36798	0.154155
ICL3_2 bound	146	160	DRRREYQLSDSTKYY	1979.96	3.79753	10	3.06087	0.0585726		ICL3_2 bound	124	139	YNLKTREGNVRVSREL	1934.06	3.56561	10	5.81953	0.155571
ICL3_2 bound	146	160	DRRREYQLSDSTKYY	1979.96	3.79518	100	3.88209	0.148082		ICL3_2 bound	124	139	YNLKTREGNVRVSREL	1934.06	3.57171	100	6.63664	0.0873976
ICL3_2 bound	146	160	DRRREYQLSDSTKYY	1979.96	3.79385	1000	4.15729	0.0386124		ICL3_2 bound	124	139	YNLKTREGNVRVSREL	1934.06	3.55842	1000	6.93125	0.116493
ICL3_2 bound	146	160	DRRREYQLSDSTKYY	1979.96	3.79909	10000	4.51176	0.132527		ICL3_2 bound	124	139	YNLKTREGNVRVSREL	1934.06	3.56406	10000	7.25525	0.206483
ICL3_3 bound	146	160	DRRREYQLSDSTKYY	1979.96	3.79972	10	3.20788	0.164233		ICL3_3 bound	124	139	YNLKTREGNVRVSREL	1934.06	3.56589	10	5.97834	0.115359
ICL3_3 bound	146	160	DRRREYQLSDSTKYY	1979.96	3.79709	100	3.92832	0.0563635		ICL3_3 bound	124	139	YNLKTREGNVRVSREL	1934.06	3.56931	100	6.75046	0.0842468
ICL3_3 bound	146	160	DRRREYQLSDSTKYY	1979.96	3.80146	1000	4.26473	0.0626238		ICL3_3 bound	124	139	YNLKTREGNVRVSREL	1934.06	3.57605	1000	6.97928	0.055892
ICL3_3 bound	146	160	DRRREYQLSDSTKYY	1979.96	3.79634	10000	4.44117	0.0444718		ICL3_3 bound	124	139	YNLKTREGNVRVSREL	1934.06	3.56666	10000	7.244	0.0165444
Gαq alone	161	175	LNDLDRVADPAYLPT	1672.85	6.63605	10	0.99051	0.0729036		Gβ1 alone	137	146	RELAGHTGYL	1116.58	5.34799	10	0.99176	0.00591714
Gαq alone	161	175	LNDLDRVADPAYLPT	1672.85	6.64364	100	2.28373	0.020549		Gβ1 alone	137	146	RELAGHTGYL	1116.58	5.35024	100	1.92955	0.0349816
Gαq alone	161	175	LNDLDRVADPAYLPT	1672.85	6.6545	1000	2.92861	0.0295346		Gβ1 alone	137	146	RELAGHTGYL	1116.58	5.37007	1000	2.37707	0.0222403
Gαq alone	161	175	LNDLDRVADPAYLPT	1672.85	6.64445	10000	3.92332	0.00692923		Gβ1 alone	137	146	RELAGHTGYL	1116.58	5.35013	10000	2.716	0.021913
ICL3_1 bound	161	175	LNDLDRVADPAYLPT	1672.85	6.66004	10	0.879914	0.0480244		ICL3_1 bound	137	146	RELAGHTGYL	1116.58	5.26341	10	1.05088	0.0597348
ICL3_1 bound	161	175	LNDLDRVADPAYLPT	1672.85	6.63304	100	2.22238	0.0525018		ICL3_1 bound	137	146	RELAGHTGYL	1116.58	5.24199	100	1.76297	0.0862582
ICL3_1 bound	161	175	LNDLDRVADPAYLPT	1672.85	6.66753	1000	2.89993	0.0313817		ICL3_1 bound	137	146	RELAGHTGYL	1116.58	5.26307	1000	2.13888	0.0345862
ICL3_1 bound	161	175	LNDLDRVADPAYLPT	1672.85	6.65555	10000	3.89245	0.160874		ICL3_1 bound	137	146	RELAGHTGYL	1116.58	5.24948	10000	2.38464	0.0510802
ICL3_2 bound	161	175	LNDLDRVADPAYLPT	1672.85	6.63358	10	0.857956	0.105913		ICL3_2 bound	137	146	RELAGHTGYL	1116.58	5.29339	10	0.924364	0.0145245
ICL3_2 bound	161	175	LNDLDRVADPAYLPT	1672.85	6.66158	100	2.30118	0.129865		ICL3_2 bound	137	146	RELAGHTGYL	1116.58	5.32207	100	1.80535	0.0409076
ICL3_2 bound	161	175	LNDLDRVADPAYLPT	1672.85	6.63577	1000	2.92809	0.140858		ICL3_2 bound	137	146	RELAGHTGYL	1116.58	5.29216	1000	2.28152	0.0453281
ICL3_2 bound	161	175	LNDLDRVADPAYLPT	1672.85	6.64233	10000	3.93181	0.0390489		ICL3_2 bound	137	146	RELAGHTGYL	1116.58	5.30074	10000	2.63798	0.0303712
ICL3_3 bound	161	175	LNDLDRVADPAYLPT	1672.85	6.64775	10	0.888852	0.183193		ICL3_3 bound	137	146	RELAGHTGYL	1116.58	5.35155	10	0.960319	0.024082
ICL3_3 bound	161	175	LNDLDRVADPAYLPT	1672.85	6.65779	100	2.35335	0.151416		ICL3_3 bound	137	146	RELAGHTGYL	1116.58	5.36834	100	1.8435	0.0524961
ICL3_3 bound	161	175	LNDLDRVADPAYLPT	1672.85	6.66402	1000	2.99964	0.102951		ICL3_3 bound	137	146	RELAGHTGYL	1116.58	5.37547	1000	2.31647	0.0113223
ICL3_3 bound	161	175	LNDLDRVADPAYLPT	1672.85	6.63981	10000	3.97762	0.148111		ICL3_3 bound	137	146	RELAGHTGYL	1116.58	5.34914	10000	2.64023	0.0146579
Gαq alone	165	177	DRVADPAYLPTQQ	1473.73	4.39345	10	1.61242	0.00434001		Gβ1 alone	139	148	LAGHTGYLSC	1021.48	4.56815	10	0.338462	0.0140763
Gαq alone	165	177	DRVADPAYLPTQQ	1473.73	4.39489	100	2.21381	0.0488939		Gβ1 alone	139	148	LAGHTGYLSC	1021.48	4.57041	100	0.538	0.024587
Gαq alone	165	177	DRVADPAYLPTQQ	1473.73	4.39685	1000	2.89415	0.0353781		Gβ1 alone	139	148	LAGHTGYLSC	1021.48	4.57858	1000	0.842913	0.0456827
Gαq alone	165	177	DRVADPAYLPTQQ	1473.73	4.38999	10000	3.37834	0.0173286		Gβ1 alone	139	148	LAGHTGYLSC	1021.48	4.56184	10000	1.02103	0.0244737
ICL3_1 bound	165	177	DRVADPAYLPTQQ	1473.73	4.40202	10	1.59717	0.0266489		ICL3_1 bound	139	148	LAGHTGYLSC	1021.48	4.59644	10	0.334131	0.00841645
ICL3_1 bound	165	177	DRVADPAYLPTQQ	1473.73	4.39038	100	2.16275	0.0243135		ICL3_1 bound	139	148	LAGHTGYLSC	1021.48	4.56512	100	0.449062	0.0324129
ICL3_1 bound	165	177	DRVADPAYLPTQQ	1473.73	4.39881	1000	2.86198	0.0379621		ICL3_1 bound	139	148	LAGHTGYLSC	1021.48	4.58041	1000	0.801312	0.0318885
ICL3_1 bound	165	177	DRVADPAYLPTQQ	1473.73	4.39409	10000	3.3783	0.102436		ICL3_1 bound	139	148	LAGHTGYLSC	1021.48	4.57915	10000	0.993816	0.0494366
ICL3_2 bound	165	177	DRVADPAYLPTQQ	1473.73	4.38389	10	1.58419	0.00688586		ICL3_2 bound	139	148	LAGHTGYLSC	1021.48	4.5625	10	0.31259	0.0247862
ICL3_2 bound	165	177	DRVADPAYLPTQQ	1473.73	4.38668	100	2.1938	0.014718		ICL3_2 bound	139	148	LAGHTGYLSC	1021.48	4.56987	100	0.461928	0.0358612
ICL3_2 bound	165	177	DRVADPAYLPTQQ	1473.73	4.37955	1000	2.85789	0.0564667		ICL3_2 bound	139	148	LAGHTGYLSC	1021.48	4.54821	1000	0.754872	0.0620637
ICL3_2 bound	165	177	DRVADPAYLPTQQ	1473.73	4.38112	10000	3.39658	0.0707493		ICL3_2 bound	139	148	LAGHTGYLSC	1021.48	4.55859	10000	0.945601	0.0183766
ICL3_3 bound	165	177	DRVADPAYLPTQQ	1473.73	4.39087	10	1.62517	0.0337346		ICL3_3 bound	139	148	LAGHTGYLSC	1021.48	4.54744	10	0.350075	0.0284904
ICL3_3 bound	165	177	DRVADPAYLPTQQ	1473.73	4.39478	100	2.1341	0.0572695		ICL3_3 bound	139	148	LAGHTGYLSC	1021.48	4.55284	100	0.538699	0.0287232
ICL3_3 bound	165	177	DRVADPAYLPTQQ	1473.73	4.39699	1000	2.88244	0.0457789		ICL3_3 bound	139	148	LAGHTGYLSC	1021.48	4.55025	1000	0.880557	0.00816131
ICL3_3 bound	165	177	DRVADPAYLPTQQ	1473.73	4.38808	10000	3.38437	0.022498		ICL3_3 bound	139	148	LAGHTGYLSC	1021.48	4.52727	10000	1.07358	0.0539194
Gαq alone	174	182	PTQQDVLRV	1055.58	3.76155	10	0.701073	0.0461667		Gβ1 alone	149	161	CRFLDDNQIVTSS	1497.7	6.36679	10	3.13891	0.0167055
Gαq alone	174	182	PTQQDVLRV	1055.58	3.76537	100	0.649897	0.0496217		Gβ1 alone	149	161	CRFLDDNQIVTSS	1497.7	6.37199	100	4.06972	0.0418636
Gαq alone	174	182	PTQQDVLRV	1055.58	3.77242	1000	0.567595	0.0611976		Gβ1 alone	149	161	CRFLDDNQIVTSS	1497.7	6.37542	1000	4.29032	0.0211215
Gαq alone	174	182	PTQQDVLRV	1055.58	3.76516	10000	0.667544	0.0652265		Gβ1 alone	149	161	CRFLDDNQIVTSS	1497.7	6.36386	10000	4.999	0.0157583
ICL3_1 bound	174	182	PTQQDVLRV	1055.58	3.77308	10	0.723774	0.0586395		ICL3_1 bound	149	161	CRFLDDNQIVTSS	1497.7	6.38513	10	3.03415	0.0514987
ICL3_1 bound	174	182	PTQQDVLRV	1055.58	3.76499	100	0.589017	0.0517112		ICL3_1 bound	149	161	CRFLDDNQIVTSS	1497.7	6.36711	100	4.06811	0.0450492
ICL3_1 bound	174	182	PTQQDVLRV	1055.58	3.77353	1000	0.57136	0.0387672		ICL3_1 bound	149	161	CRFLDDNQIVTSS	1497.7	6.38506	1000	4.18097	0.0407389
ICL3_1 bound	174	182	PTQQDVLRV	1055.58	3.77724	10000	0.686663	0.0710556		ICL3_1 bound	149	161	CRFLDDNQIVTSS	1497.7	6.37944	10000	4.85698	0.0365817
ICL3_2 bound	174	182	PTQQDVLRV	1055.58	3.76909	10	0.737209	0.00947934		ICL3_2 bound	149	161	CRFLDDNQIVTSS	1497.7	6.37951	10	2.9122	0.0547594
ICL3_2 bound	174	182	PTQQDVLRV	1055.58	3.77606	100	0.651281	0.04573		ICL3_2 bound	149	161	CRFLDDNQIVTSS	1497.7	6.38883	100	3.9585	0.0360985
ICL3_2 bound	174	182	PTQQDVLRV	1055.58	3.75996	1000	0.614682	0.0649055		ICL3_2 bound	149	161	CRFLDDNQIVTSS	1497.7	6.33017	1000	4.23351	0.0108497
ICL3_2 bound	174	182	PTQQDVLRV	1055.58	3.77114	10000	0.671692	0.0271827		ICL3_2 bound	149	161	CRFLDDNQIVTSS	1497.7	6.36941	10000	4.70485	0.0945762
ICL3_3 bound	174	182	PTQQDVLRV	1055.58	3.76595	10	0.668953	0.0148868		ICL3_3 bound	149	161	CRFLDDNQIVTSS	1497.7	6.37513	10	3.08681	0.115911
ICL3_3 bound	174	182	PTQQDVLRV	1055.58	3.77301	100	0.620629	0.0511883		ICL3_3 bound	149	161	CRFLDDNQIVTSS	1497.7	6.38373	100	4.06397	0.0754967
ICL3_3 bound	174	182	PTQQDVLRV	1055.58	3.77555	1000	0.59645	0.0657241		ICL3_3 bound	149	161	CRFLDDNQIVTSS	1497.7	6.3854	1000	4.22748	0.0206543
ICL3_3 bound	174	182	PTQQDVLRV	1055.58	3.76385	10000	0.694643	0.0724784		ICL3_3 bound	149	161	CRFLDDNQIVTSS	1497.7	6.36573	10000	4.86952	0.0538413
Gαq alone	181	188	RVRVPTTG	885.527	2.64035	10	2.24312	0.00562224		Gβ1 alone	157	165	IVTSSGDTT	880.426	2.62649	10	0.364327	0.00412036
Gαq alone	181	188	RVRVPTTG	885.527	2.64012	100	2.99068	0.0198148		Gβ1 alone	157	165	IVTSSGDTT	880.426	2.62649	100	0.378732	0.0215997
Gαq alone	181	188	RVRVPTTG	885.527	2.63594	1000	3.27198	0.028221		Gβ1 alone	157	165	IVTSSGDTT	880.426	2.62109	1000	0.428748	0.0620737
Gαq alone	181	188	RVRVPTTG	885.527	2.64102	10000	3.26318	0.0103975		Gβ1 alone	157	165	IVTSSGDTT	880.426	2.62859	10000	0.343891	0.0645892
ICL3_1 bound	181	188	RVRVPTTG	885.527	2.64087	10	2.22342	0.0332323		ICL3_1 bound	157	165	IVTSSGDTT	880.426	2.62722	10	0.376684	0.0297042
ICL3_1 bound	181	188	RVRVPTTG	885.527	2.64126	100	2.98675	0.0213717		ICL3_1 bound	157	165	IVTSSGDTT	880.426	2.63	100	0.349096	0.00998458
ICL3_1 bound	181	188	RVRVPTTG	885.527	2.6362	1000	3.2906	0.031292		ICL3_1 bound	157	165	IVTSSGDTT	880.426	2.62199	1000	0.459042	0.067682
ICL3_1 bound	181	188	RVRVPTTG	885.527	2.6373	10000	3.27802	0.0532117		ICL3_1 bound	157	165	IVTSSGDTT	880.426	2.62359	10000	0.449266	0.0634429
ICL3_2 bound	181	188	RVRVPTTG	885.527	2.64342	10	2.18262	0.0268284		ICL3_2 bound	157	165	IVTSSGDTT	880.426	2.63143	10	0.378161	0.0443652
ICL3_2 bound	181	188	RVRVPTTG	885.527	2.63915	100	2.90986	0.0408385		ICL3_2 bound	157	165	IVTSSGDTT	880.426	2.6261	100	0.367281	0.0231504
ICL3_2 bound	181	188	RVRVPTTG	885.527	2.63674	1000	3.27715	0.0424219		ICL3_2 bound	157	165	IVTSSGDTT	880.426	2.62258	1000	0.471673	0.0658723
ICL3_2 bound	181	188	RVRVPTTG	885.527	2.64185	10000	3.23929	0.0700166		ICL3_2 bound	157	165	IVTSSGDTT	880.426	2.62995	10000	0.432075	0.0442738
ICL3_3 bound	181	188	RVRVPTTG	885.527	2.63812	10	2.23904	0.0411581		ICL3_3 bound	157	165	IVTSSGDTT	880.426	2.62607	10	0.378805	0.0423375
ICL3_3 bound	181	188	RVRVPTTG	885.527	2.63466	100	2.9643	0.0552328		ICL3_3 bound	157	165	IVTSSGDTT	880.426	2.62059	100	0.337018	0.0626104
ICL3_3 bound	181	188	RVRVPTTG	885.527	2.6359	1000	3.28287	0.0446598		ICL3_3 bound	157	165	IVTSSGDTT	880.426	2.62186	1000	0.435159	0.0716481
ICL3_3 bound	181	188	RVRVPTTG	885.527	2.64165	10000	3.2516	0.0522517		ICL3_3 bound	157	165	IVTSSGDTT	880.426	2.63023	10000	0.491721	0.0264865
Gαq alone	181	196	RVRVPTTGIIEYPFDL	1876.03	6.27336	10	2.1887	0.0274032		Gβ1 alone	157	166	IVTSSGDTTC	983.435	3.46649	10	0.349842	0.0175266
Gαq alone	181	196	RVRVPTTGIIEYPFDL	1876.03	6.27824	100	3.62837	0.0256673		Gβ1 alone	157	166	IVTSSGDTTC	983.435	3.46269	100	0.337699	0.0215464
Gαq alone	181	196	RVRVPTTGIIEYPFDL	1876.03	6.30425	1000	4.47081	0.0384402		Gβ1 alone	157	166	IVTSSGDTTC	983.435	3.46707	1000	0.348402	0.023674
Gαq alone	181	196	RVRVPTTGIIEYPFDL	1876.03	6.27809	10000	5.13655	0.0379519		Gβ1 alone	157	166	IVTSSGDTTC	983.435	3.46171	10000	0.354516	0.0320212
ICL3_1 bound	181	196	RVRVPTTGIIEYPFDL	1876.03	6.31341	10	2.13051	0.0186158		ICL3_1 bound	157	166	IVTSSGDTTC	983.435	3.46967	10	0.335061	0.0317394
ICL3_1 bound	181	196	RVRVPTTGIIEYPFDL	1876.03	6.27355	100	3.56536	0.045535		ICL3_1 bound	157	166	IVTSSGDTTC	983.435	3.4648	100	0.34696	0.0158735
ICL3_1 bound	181	196	RVRVPTTGIIEYPFDL	1876.03	6.31592	1000	4.43803	0.054662		ICL3_1 bound	157	166	IVTSSGDTTC	983.435	3.47249	1000	0.338226	0.0153579
ICL3_1 bound	181	196	RVRVPTTGIIEYPFDL	1876.03	6.31197	10000	5.17294	0.0425958		ICL3_1 bound	157	166	IVTSSGDTTC	983.435	3.45261	10000	0.318924	0.0247837
ICL3_2 bound	181	196	RVRVPTTGIIEYPFDL	1876.03	6.26494	10	2.08467	0.052337		ICL3_2 bound	157	166	IVTSSGDTTC	983.435	3.46281	10	0.341217	0.0503496
ICL3_2 bound	181	196	RVRVPTTGIIEYPFDL	1876.03	6.3097	100	3.48887	0.0627209		ICL3_2 bound	157	166	IVTSSGDTTC	983.435	3.47586	100	0.376459	0.0509179
ICL3_2 bound	181	196	RVRVPTTGIIEYPFDL	1876.03	6.25601	1000	4.40189	0.0425066		ICL3_2 bound	157	166	IVTSSGDTTC	983.435	3.44556	1000	0.315814	0.0250235
ICL3_2 bound	181	196	RVRVPTTGIIEYPFDL	1876.03	6.26669	10000	5.10544	0.0982139		ICL3_2 bound	157	166	IVTSSGDTTC	983.435	3.47129	10000	0.339115	0.031812
ICL3_3 bound	181	196	RVRVPTTGIIEYPFDL	1876.03	6.2874	10	2.1787	0.0975309		ICL3_3 bound	157	166	IVTSSGDTTC	983.435	3.46413	10	0.350376	0.0372528
ICL3_3 bound	181	196	RVRVPTTGIIEYPFDL	1876.03	6.31242	100	3.59147	0.0691579		ICL3_3 bound	157	166	IVTSSGDTTC	983.435	3.4668	100	0.332671	0.0192139
ICL3_3 bound	181	196	RVRVPTTGIIEYPFDL	1876.03	6.31573	1000	4.42605	0.0262082		ICL3_3 bound	157	166	IVTSSGDTTC	983.435	3.47389	1000	0.365866	0.0107689
ICL3_3 bound	181	196	RVRVPTTGIIEYPFDL	1876.03	6.28066	10000	5.06361	0.0692909		ICL3_3 bound	157	166	IVTSSGDTTC	983.435	3.4758	10000	0.353955	0.0170475
Gαq alone	181	197	RVRVPTTGIIEYPFDLQ	2004.09	5.91822	10	2.83821	0.0166047		Gβ1 alone	157	168	IVTSSGDTTCAL	1167.56	4.86945	10	0.453117	0.0124292
Gαq alone	181	197	RVRVPTTGIIEYPFDLQ	2004.09	5.92816	100	4.33073	0.050047		Gβ1 alone	157	168	IVTSSGDTTCAL	1167.56	4.87376	100	0.444145	0.0212053
Gαq alone	181	197	RVRVPTTGIIEYPFDLQ	2004.09	5.94671	1000	5.19107	0.0486444		Gβ1 alone	157	168	IVTSSGDTTCAL	1167.56	4.88176	1000	0.465889	0.00509454
Gαq alone	181	197	RVRVPTTGIIEYPFDLQ	2004.09	5.92456	10000	5.84479	0.0317387		Gβ1 alone	157	168	IVTSSGDTTCAL	1167.56	4.87245	10000	0.460307	0.0203184
ICL3_1 bound	181	197	RVRVPTTGIIEYPFDLQ	2004.09	5.96399	10	2.77137	0.0817163		ICL3_1 bound	157	168	IVTSSGDTTCAL	1167.56	4.87978	10	0.363594	0.152111
ICL3_1 bound	181	197	RVRVPTTGIIEYPFDLQ	2004.09	5.92306	100	4.2677	0.0656471		ICL3_1 bound	157	168	IVTSSGDTTCAL	1167.56	4.86291	100	0.461796	0.00763148
ICL3_1 bound	181	197	RVRVPTTGIIEYPFDLQ	2004.09	5.96404	1000	5.15274	0.0778696		ICL3_1 bound	157	168	IVTSSGDTTCAL	1167.56	4.87456	1000	0.44624	0.0193175
ICL3_1 bound	181	197	RVRVPTTGIIEYPFDLQ	2004.09	5.94808	10000	5.90405	0.078131		ICL3_1 bound	157	168	IVTSSGDTTCAL	1167.56	4.87552	10000	0.458277	0.0115981
ICL3_2 bound	181	197	RVRVPTTGIIEYPFDLQ	2004.09	5.91959	10	2.66091	0.0810603		ICL3_2 bound	157	168	IVTSSGDTTCAL	1167.56	4.85992	10	0.441327	0.0222015
ICL3_2 bound	181	197	RVRVPTTGIIEYPFDLQ	2004.09	5.95771	100	4.15515	0.0912253		ICL3_2 bound	157	168	IVTSSGDTTCAL	1167.56	4.86629	100	0.48842	0.0856029
ICL3_2 bound	181	197	RVRVPTTGIIEYPFDLQ	2004.09	5.9212	1000	5.22643	0.22437		ICL3_2 bound	157	168	IVTSSGDTTCAL	1167.56	4.87036	1000	0.464118	0.0352684
ICL3_2 bound	181	197	RVRVPTTGIIEYPFDLQ	2004.09	5.93143	10000	5.83786	0.0850099		ICL3_2 bound	157	168	IVTSSGDTTCAL	1167.56	4.85024	10000	0.455814	0.00917608
ICL3_3 bound	181	197	RVRVPTTGIIEYPFDLQ	2004.09	5.92836	10	2.79185	0.10439		ICL3_3 bound	157	168	IVTSSGDTTCAL	1167.56	4.8367	10	0.487601	0.0190475
ICL3_3 bound	181	197	RVRVPTTGIIEYPFDLQ	2004.09	5.95118	100	4.28655	0.064718		ICL3_3 bound	157	168	IVTSSGDTTCAL	1167.56	4.84077	100	0.464179	0.0140496
ICL3_3 bound	181	197	RVRVPTTGIIEYPFDLQ	2004.09	5.9478	1000	5.16919	0.0568773		ICL3_3 bound	157	168	IVTSSGDTTCAL	1167.56	4.83903	1000	0.469317	0.024405
ICL3_3 bound	181	197	RVRVPTTGIIEYPFDLQ	2004.09	5.92787	10000	5.82813	0.0856277		ICL3_3 bound	157	168	IVTSSGDTTCAL	1167.56	4.82996	10000	0.461331	0.0139908
Gαq alone	186	201	TTGIIEYPFDLQSVIF	1842.95	4.76225	10	5.00245	0.0647688		Gβ1 alone	169	180	WDIETGQQTTTF	1426.65	5.89818	10	1.76707	0.0253654
Gαq alone	186	201	TTGIIEYPFDLQSVIF	1842.95	4.76217	100	6.17726	0.131246		Gβ1 alone	169	180	WDIETGQQTTTF	1426.65	5.90627	100	2.60496	0.0482249
Gαq alone	186	201	TTGIIEYPFDLQSVIF	1842.95	4.76629	1000	7.63932	0.122182		Gβ1 alone	169	180	WDIETGQQTTTF	1426.65	5.91058	1000	3.21326	0.0354843
Gαq alone	186	201	TTGIIEYPFDLQSVIF	1842.95	4.75097	10000	8.66403	0.0243528		Gβ1 alone	169	180	WDIETGQQTTTF	1426.65	5.89939	10000	4.16397	0.0206492
ICL3_1 bound	186	201	TTGIIEYPFDLQSVIF	1842.95	4.77254	10	4.80549	0.0646021		ICL3_1 bound	169	180	WDIETGQQTTTF	1426.65	5.92367	10	1.69405	0.0067313
ICL3_1 bound	186	201	TTGIIEYPFDLQSVIF	1842.95	4.74849	100	5.86718	0.1502		ICL3_1 bound	169	180	WDIETGQQTTTF	1426.65	5.90213	100	2.52995	0.0485464
ICL3_1 bound	186	201	TTGIIEYPFDLQSVIF	1842.95	4.76301	1000	7.44198	0.128559		ICL3_1 bound	169	180	WDIETGQQTTTF	1426.65	5.91714	1000	3.10495	0.0373129
ICL3_1 bound	186	201	TTGIIEYPFDLQSVIF	1842.95	4.75771	10000	8.47453	0.0875406		ICL3_1 bound	169	180	WDIETGQQTTTF	1426.65	5.91369	10000	4.0759	0.0154817
ICL3_2 bound	186	201	TTGIIEYPFDLQSVIF	1842.95	4.75712	10	4.80491	0.123364		ICL3_2 bound	169	180	WDIETGQQTTTF	1426.65	5.90106	10	1.65062	0.0181569
ICL3_2 bound	186	201	TTGIIEYPFDLQSVIF	1842.95	4.76448	100	5.88722	0.106433		ICL3_2 bound	169	180	WDIETGQQTTTF	1426.65	5.90831	100	2.51949	0.0341878
ICL3_2 bound	186	201	TTGIIEYPFDLQSVIF	1842.95	4.74053	1000	7.45831	0.0891422		ICL3_2 bound	169	180	WDIETGQQTTTF	1426.65	5.90381	1000	3.0601	0.0334462
ICL3_2 bound	186	201	TTGIIEYPFDLQSVIF	1842.95	4.74789	10000	8.39279	0.158254		ICL3_2 bound	169	180	WDIETGQQTTTF	1426.65	5.91249	10000	3.97816	0.0813107
ICL3_3 bound	186	201	TTGIIEYPFDLQSVIF	1842.95	4.7675	10	5.01036	0.133025		ICL3_3 bound	169	180	WDIETGQQTTTF	1426.65	5.91134	10	1.77096	0.044357
ICL3_3 bound	186	201	TTGIIEYPFDLQSVIF	1842.95	4.76351	100	6.07506	0.0960049		ICL3_3 bound	169	180	WDIETGQQTTTF	1426.65	5.91416	100	2.59973	0.0103449
ICL3_3 bound	186	201	TTGIIEYPFDLQSVIF	1842.95	4.76279	1000	7.56238	0.0670732		ICL3_3 bound	169	180	WDIETGQQTTTF	1426.65	5.91832	1000	3.17244	0.0625561
ICL3_3 bound	186	201	TTGIIEYPFDLQSVIF	1842.95	4.74718	10000	8.44612	0.023797		ICL3_3 bound	169	180	WDIETGQQTTTF	1426.65	5.90479	10000	4.08487	0.0558175
Gαq alone	189	196	IIEYPFDL	1009.52	7.14842	10	0.345516	0.031945		Gβ1 alone	169	189	WDIETGQQTTTFTGHTGDVMS	2312.01	5.33628	10	2.60015	0.0502046
Gαq alone	189	196	IIEYPFDL	1009.52	7.15437	100	0.66223	0.0322812		Gβ1 alone	169	189	WDIETGQQTTTFTGHTGDVMS	2312.01	5.3402	100	3.49385	0.103679
Gαq alone	189	196	IIEYPFDL	1009.52	7.16332	1000	0.848714	0.0198323		Gβ1 alone	169	189	WDIETGQQTTTFTGHTGDVMS	2312.01	5.34701	1000	4.03677	0.0989869
Gαq alone	189	196	IIEYPFDL	1009.52	7.1516	10000	1.2648	0.0296881		Gβ1 alone	169	189	WDIETGQQTTTFTGHTGDVMS	2312.01	5.33703	10000	4.76016	0.22428
ICL3_1 bound	189	196	IIEYPFDL	1009.52	7.17154	10	0.320978	0.0114236		ICL3_1 bound	169	189	WDIETGQQTTTFTGHTGDVMS	2312.01	5.36008	10	2.50877	0.0396298
ICL3_1 bound	189	196	IIEYPFDL	1009.52	7.14547	100	0.611622	0.0205338		ICL3_1 bound	169	189	WDIETGQQTTTFTGHTGDVMS	2312.01	5.3386	100	3.38606	0.13613
ICL3_1 bound	189	196	IIEYPFDL	1009.52	7.17399	1000	0.807625	0.0119042		ICL3_1 bound	169	189	WDIETGQQTTTFTGHTGDVMS	2312.01	5.36129	1000	3.92469	0.198701
ICL3_1 bound	189	196	IIEYPFDL	1009.52	7.16932	10000	1.23321	0.0153217		ICL3_1 bound	169	189	WDIETGQQTTTFTGHTGDVMS	2312.01	5.33468	10000	4.81516	0.254861
ICL3_2 bound	189	196	IIEYPFDL	1009.52	7.14756	10	0.3153	0.0139439		ICL3_2 bound	169	189	WDIETGQQTTTFTGHTGDVMS	2312.01	5.33719	10	2.34509	0.065558
ICL3_2 bound	189	196	IIEYPFDL	1009.52	7.1718	100	0.599973	0.0604453		ICL3_2 bound	169	189	WDIETGQQTTTFTGHTGDVMS	2312.01	5.3543	100	3.41306	0.176201
ICL3_2 bound	189	196	IIEYPFDL	1009.52	7.14964	1000	0.856915	0.0458414		ICL3_2 bound	169	189	WDIETGQQTTTFTGHTGDVMS	2312.01	5.33892	1000	3.86792	0.0346287
ICL3_2 bound	189	196	IIEYPFDL	1009.52	7.15281	10000	1.22343	0.0342992		ICL3_2 bound	169	189	WDIETGQQTTTFTGHTGDVMS	2312.01	5.33839	10000	4.54164	0.102027
ICL3_3 bound	189	196	IIEYPFDL	1009.52	7.15805	10	0.349903	0.0308049		ICL3_3 bound	169	189	WDIETGQQTTTFTGHTGDVMS	2312.01	5.3341	10	2.57574	0.0962544
ICL3_3 bound	189	196	IIEYPFDL	1009.52	7.16718	100	0.643471	0.0401186		ICL3_3 bound	169	189	WDIETGQQTTTFTGHTGDVMS	2312.01	5.34041	100	3.55643	0.0684338
ICL3_3 bound	189	196	IIEYPFDL	1009.52	7.17123	1000	0.847888	0.0189333		ICL3_3 bound	169	189	WDIETGQQTTTFTGHTGDVMS	2312.01	5.34643	1000	4.0266	0.134371
ICL3_3 bound	189	196	IIEYPFDL	1009.52	7.15284	10000	1.26491	0.0489446		ICL3_3 bound	169	189	WDIETGQQTTTFTGHTGDVMS	2312.01	5.33097	10000	4.69591	0.0390001
Gαq alone	189	198	IIEYPFDLQS	1224.61	6.42541	10	1.46884	0.028896		Gβ1 alone	169	190	WDIETGQQTTTFTGHTGDVMSL	2425.1	6.01586	10	2.23825	0.123241
Gαq alone	189	198	IIEYPFDLQS	1224.61	6.43037	100	1.81885	0.00716439		Gβ1 alone	169	190	WDIETGQQTTTFTGHTGDVMSL	2425.1	6.02828	100	3.15179	0.174866
Gαq alone	189	198	IIEYPFDLQS	1224.61	6.43633	1000	2.00599	0.0173654		Gβ1 alone	169	190	WDIETGQQTTTFTGHTGDVMSL	2425.1	6.03078	1000	3.75707	0.125382
Gαq alone	189	198	IIEYPFDLQS	1224.61	6.42675	10000	2.48972	0.0195494		Gβ1 alone	169	190	WDIETGQQTTTFTGHTGDVMSL	2425.1	6.0181	10000	4.98458	0.112459
ICL3_1 bound	189	198	IIEYPFDLQS	1224.61	6.44082	10	1.42475	0.0079121		ICL3_1 bound	169	190	WDIETGQQTTTFTGHTGDVMSL	2425.1	6.03947	10	2.26489	0.0175224
ICL3_1 bound	189	198	IIEYPFDLQS	1224.61	6.4254	100	1.73825	0.0126088		ICL3_1 bound	169	190	WDIETGQQTTTFTGHTGDVMSL	2425.1	6.01504	100	3.19028	0.202265
ICL3_1 bound	189	198	IIEYPFDLQS	1224.61	6.44312	1000	1.94276	0.0106621		ICL3_1 bound	169	190	WDIETGQQTTTFTGHTGDVMSL	2425.1	6.04655	1000	3.82681	0.0868374
ICL3_1 bound	189	198	IIEYPFDLQS	1224.61	6.43974	10000	2.41595	0.0337771		ICL3_1 bound	169	190	WDIETGQQTTTFTGHTGDVMSL	2425.1	6.03533	10000	5.21535	0.194414
ICL3_2 bound	189	198	IIEYPFDLQS	1224.61	6.42408	10	1.43698	0.0199311		ICL3_2 bound	169	190	WDIETGQQTTTFTGHTGDVMSL	2425.1	6.01553	10	2.10327	0.0536463
ICL3_2 bound	189	198	IIEYPFDLQS	1224.61	6.44098	100	1.72771	0.0785603		ICL3_2 bound	169	190	WDIETGQQTTTFTGHTGDVMSL	2425.1	6.03731	100	3.16343	0.126587
ICL3_2 bound	189	198	IIEYPFDLQS	1224.61	6.42848	1000	1.96419	0.0445424		ICL3_2 bound	169	190	WDIETGQQTTTFTGHTGDVMSL	2425.1	6.01524	1000	3.61275	0.0791528
ICL3_2 bound	189	198	IIEYPFDLQS	1224.61	6.42731	10000	2.36805	0.0335413		ICL3_2 bound	169	190	WDIETGQQTTTFTGHTGDVMSL	2425.1	6.01075	10000	4.83482	0.198091
ICL3_3 bound	189	198	IIEYPFDLQS	1224.61	6.43448	10	1.50116	0.0251068		ICL3_3 bound	169	190	WDIETGQQTTTFTGHTGDVMSL	2425.1	6.02739	10	2.31732	0.0325542
ICL3_3 bound	189	198	IIEYPFDLQS	1224.61	6.44034	100	1.75932	0.0268559		ICL3_3 bound	169	190	WDIETGQQTTTFTGHTGDVMSL	2425.1	6.03605	100	3.2109	0.143987
ICL3_3 bound	189	198	IIEYPFDLQS	1224.61	6.44251	1000	2.02511	0.0594895		ICL3_3 bound	169	190	WDIETGQQTTTFTGHTGDVMSL	2425.1	6.03782	1000	3.75195	0.195411
ICL3_3 bound	189	198	IIEYPFDLQS	1224.61	6.4306	10000	2.43165	0.0698681		ICL3_3 bound	169	190	WDIETGQQTTTFTGHTGDVMSL	2425.1	6.0219	10000	4.90702	0.102843
Gαq alone	193	199	PFDLQSV	805.409	3.88135	10	0.220545	0.0188717		Gβ1 alone	171	191	IETGQQTTTFTGHTGDVMSLS	2227.02	4.8552	10	2.03766	0.0932977
Gαq alone	193	199	PFDLQSV	805.409	3.88335	100	0.297646	0.0173289		Gβ1 alone	171	191	IETGQQTTTFTGHTGDVMSLS	2227.02	4.86152	100	3.23493	0.0638623
Gαq alone	193	199	PFDLQSV	805.409	3.89208	1000	0.746307	0.0250315		Gβ1 alone	171	191	IETGQQTTTFTGHTGDVMSLS	2227.02	4.86958	1000	3.62837	0.0626925
Gαq alone	193	199	PFDLQSV	805.409	3.88078	10000	1.69993	0.0171877		Gβ1 alone	171	191	IETGQQTTTFTGHTGDVMSLS	2227.02	4.853	10000	4.08299	0.0375409
ICL3_1 bound	193	199	PFDLQSV	805.409	3.89888	10	0.224693	0.00831127		ICL3_1 bound	171	191	IETGQQTTTFTGHTGDVMSLS	2227.02	4.85061	10	1.99761	0.0649451
ICL3_1 bound	193	199	PFDLQSV	805.409	3.88177	100	0.294168	0.0387521		ICL3_1 bound	171	191	IETGQQTTTFTGHTGDVMSLS	2227.02	4.82648	100	3.1607	0.0693773
ICL3_1 bound	193	199	PFDLQSV	805.409	3.89647	1000	0.7329	0.0191554		ICL3_1 bound	171	191	IETGQQTTTFTGHTGDVMSLS	2227.02	4.84707	1000	3.56287	0.0231373
ICL3_1 bound	193	199	PFDLQSV	805.409	3.88996	10000	1.67901	0.0321152		ICL3_1 bound	171	191	IETGQQTTTFTGHTGDVMSLS	2227.02	4.84518	10000	4.0427	0.119358
ICL3_2 bound	193	199	PFDLQSV	805.409	3.88586	10	0.207709	0.0119778		ICL3_2 bound	171	191	IETGQQTTTFTGHTGDVMSLS	2227.02	4.83584	10	1.91038	0.0695424
ICL3_2 bound	193	199	PFDLQSV	805.409	3.89305	100	0.296725	0.0189074		ICL3_2 bound	171	191	IETGQQTTTFTGHTGDVMSLS	2227.02	4.8404	100	3.06448	0.192574
ICL3_2 bound	193	199	PFDLQSV	805.409	3.87934	1000	0.690362	0.0345149		ICL3_2 bound	171	191	IETGQQTTTFTGHTGDVMSLS	2227.02	4.85945	1000	3.55657	0.0452954
ICL3_2 bound	193	199	PFDLQSV	805.409	3.88127	10000	1.60548	0.0510485		ICL3_2 bound	171	191	IETGQQTTTFTGHTGDVMSLS	2227.02	4.82861	10000	4.10326	0.077283
ICL3_3 bound	193	199	PFDLQSV	805.409	3.88374	10	0.219082	0.00599563		ICL3_3 bound	171	191	IETGQQTTTFTGHTGDVMSLS	2227.02	4.88899	10	1.94478	0.0807563
ICL3_3 bound	193	199	PFDLQSV	805.409	3.89576	100	0.316015	0.0344207		ICL3_3 bound	171	191	IETGQQTTTFTGHTGDVMSLS	2227.02	4.89416	100	3.17419	0.0986948
ICL3_3 bound	193	199	PFDLQSV	805.409	3.89528	1000	0.738509	0.0253668		ICL3_3 bound	171	191	IETGQQTTTFTGHTGDVMSLS	2227.02	4.90519	1000	3.50546	0.0187916
ICL3_3 bound	193	199	PFDLQSV	805.409	3.8802	10000	1.66311	0.000262925		ICL3_3 bound	171	191	IETGQQTTTFTGHTGDVMSLS	2227.02	4.87219	10000	4.11068	0.108289
Gαq alone	202	221	RMVDVGGQRSERRKWIHCFE	2489.24	4.2977	10	2.13514	0.0707122		Gβ1 alone	173	190	TGQQTTTFTGHTGDVMSL	1897.86	4.93748	10	1.18016	0.0238883
Gαq alone	202	221	RMVDVGGQRSERRKWIHCFE	2489.24	4.30232	100	2.92867	0.136465		Gβ1 alone	173	190	TGQQTTTFTGHTGDVMSL	1897.86	4.94058	100	1.43468	0.0553105
Gαq alone	202	221	RMVDVGGQRSERRKWIHCFE	2489.24	4.30846	1000	4.65724	0.225943		Gβ1 alone	173	190	TGQQTTTFTGHTGDVMSL	1897.86	4.95971	1000	2.61999	0.0749207
Gαq alone	202	221	RMVDVGGQRSERRKWIHCFE	2489.24	4.28273	10000	5.49611	0.193668		Gβ1 alone	173	190	TGQQTTTFTGHTGDVMSL	1897.86	4.93576	10000	3.82934	0.0383105
ICL3_1 bound	202	221	RMVDVGGQRSERRKWIHCFE	2489.24	4.31845	10	2.14518	0.178527		ICL3_1 bound	173	190	TGQQTTTFTGHTGDVMSL	1897.86	4.96306	10	1.11685	0.0159059
ICL3_1 bound	202	221	RMVDVGGQRSERRKWIHCFE	2489.24	4.29749	100	2.90293	0.198603		ICL3_1 bound	173	190	TGQQTTTFTGHTGDVMSL	1897.86	4.95081	100	1.31481	0.158722
ICL3_1 bound	202	221	RMVDVGGQRSERRKWIHCFE	2489.24	4.3084	1000	4.65736	0.252522		ICL3_1 bound	173	190	TGQQTTTFTGHTGDVMSL	1897.86	4.95967	1000	2.55874	0.0871792
ICL3_1 bound	202	221	RMVDVGGQRSERRKWIHCFE	2489.24	4.31155	10000	5.65291	0.244533		ICL3_1 bound	173	190	TGQQTTTFTGHTGDVMSL	1897.86	4.92002	10000	3.76829	0.134821
ICL3_2 bound	202	221	RMVDVGGQRSERRKWIHCFE	2489.24	4.29583	10	2.01358	0.0745994		ICL3_2 bound	173	190	TGQQTTTFTGHTGDVMSL	1897.86	4.92401	10	0.867163	0.115553
ICL3_2 bound	202	221	RMVDVGGQRSERRKWIHCFE	2489.24	4.30124	100	2.83028	0.205764		ICL3_2 bound	173	190	TGQQTTTFTGHTGDVMSL	1897.86	4.92789	100	1.23675	0.117937
ICL3_2 bound	202	221	RMVDVGGQRSERRKWIHCFE	2489.24	4.28424	1000	4.45474	0.245672		ICL3_2 bound	173	190	TGQQTTTFTGHTGDVMSL	1897.86	4.89572	1000	2.30144	0.0857463
ICL3_2 bound	202	221	RMVDVGGQRSERRKWIHCFE	2489.24	4.29352	10000	5.43018	0.269169		ICL3_2 bound	173	190	TGQQTTTFTGHTGDVMSL	1897.86	4.94184	10000	3.43227	0.209935
ICL3_3 bound	202	221	RMVDVGGQRSERRKWIHCFE	2489.24	4.31051	10	2.09267	0.180554		ICL3_3 bound	173	190	TGQQTTTFTGHTGDVMSL	1897.86	4.96403	10	1.13698	0.0531941
ICL3_3 bound	202	221	RMVDVGGQRSERRKWIHCFE	2489.24	4.31317	100	3.02029	0.0860481		ICL3_3 bound	173	190	TGQQTTTFTGHTGDVMSL	1897.86	4.97839	100	1.39792	0.0570248
ICL3_3 bound	202	221	RMVDVGGQRSERRKWIHCFE	2489.24	4.31879	1000	4.61221	0.154292		ICL3_3 bound	173	190	TGQQTTTFTGHTGDVMSL	1897.86	4.98368	1000	2.50489	0.0570989
ICL3_3 bound	202	221	RMVDVGGQRSERRKWIHCFE	2489.24	4.29868	10000	5.48896	0.0992729		ICL3_3 bound	173	190	TGQQTTTFTGHTGDVMSL	1897.86	4.94026	10000	3.81141	0.0523322
Gαq alone	220	233	FENVTSIMFLVALS	1586.81	4.56531	10	1.56986	0.0811177		Gβ1 alone	180	192	FTGHTGDVMSLSL	1364.65	3.77061	10	1.89234	0.0476043
Gαq alone	220	233	FENVTSIMFLVALS	1586.81	4.56822	100	2.26448	0.0309101		Gβ1 alone	180	192	FTGHTGDVMSLSL	1364.65	3.77807	100	2.01967	0.0300758
Gαq alone	220	233	FENVTSIMFLVALS	1586.81	4.57173	1000	2.84406	0.120305		Gβ1 alone	180	192	FTGHTGDVMSLSL	1364.65	3.78559	1000	1.9091	0.177988
Gαq alone	220	233	FENVTSIMFLVALS	1586.81	4.56342	10000	3.49557	0.0773048		Gβ1 alone	180	192	FTGHTGDVMSLSL	1364.65	3.77506	10000	1.97866	0.164868
ICL3_1 bound	220	233	FENVTSIMFLVALS	1586.81	4.57717	10	1.52103	0.0666568		ICL3_1 bound	180	192	FTGHTGDVMSLSL	1364.65	3.79123	10	1.7248	0.0888122
ICL3_1 bound	220	233	FENVTSIMFLVALS	1586.81	4.56323	100	2.14578	0.0721176		ICL3_1 bound	180	192	FTGHTGDVMSLSL	1364.65	3.7749	100	1.9174	0.117915
ICL3_1 bound	220	233	FENVTSIMFLVALS	1586.81	4.57681	1000	2.8193	0.0725153		ICL3_1 bound	180	192	FTGHTGDVMSLSL	1364.65	3.78876	1000	2.08338	0.171071
ICL3_1 bound	220	233	FENVTSIMFLVALS	1586.81	4.56976	10000	3.59017	0.0710349		ICL3_1 bound	180	192	FTGHTGDVMSLSL	1364.65	3.78719	10000	1.97796	0.116016
ICL3_2 bound	220	233	FENVTSIMFLVALS	1586.81	4.5625	10	1.75945	0.0843471		ICL3_2 bound	180	192	FTGHTGDVMSLSL	1364.65	3.78022	10	1.67678	0.0655549
ICL3_2 bound	220	233	FENVTSIMFLVALS	1586.81	4.57828	100	2.2773	0.0594327		ICL3_2 bound	180	192	FTGHTGDVMSLSL	1364.65	3.78545	100	1.88193	0.117943
ICL3_2 bound	220	233	FENVTSIMFLVALS	1586.81	4.56237	1000	3.03722	0.117865		ICL3_2 bound	180	192	FTGHTGDVMSLSL	1364.65	3.77434	1000	2.00364	0.137554
ICL3_2 bound	220	233	FENVTSIMFLVALS	1586.81	4.56787	10000	3.42633	0.331237		ICL3_2 bound	180	192	FTGHTGDVMSLSL	1364.65	3.7828	10000	1.88605	0.0211486
ICL3_3 bound	220	233	FENVTSIMFLVALS	1586.81	4.53523	10	1.70134	0.164456		ICL3_3 bound	180	192	FTGHTGDVMSLSL	1364.65	3.78253	10	1.73951	0.12986
ICL3_3 bound	220	233	FENVTSIMFLVALS	1586.81	4.5428	100	2.31983	0.0655875		ICL3_3 bound	180	192	FTGHTGDVMSLSL	1364.65	3.78252	100	1.94748	0.151984
ICL3_3 bound	220	233	FENVTSIMFLVALS	1586.81	4.54539	1000	3.0338	0.0653448		ICL3_3 bound	180	192	FTGHTGDVMSLSL	1364.65	3.78757	1000	1.87782	0.138123
ICL3_3 bound	220	233	FENVTSIMFLVALS	1586.81	4.52925	10000	3.54773	0.0249459		ICL3_3 bound	180	192	FTGHTGDVMSLSL	1364.65	3.77768	10000	1.86595	0.084409
Gαq alone	223	234	VTSIMFLVALSE	1309.71	5.22403	10	0.794588	0.0167229		Gβ1 alone	181	189	TGHTGDVMS	904.383	2.65689	10	0.410845	0.0707713
Gαq alone	223	234	VTSIMFLVALSE	1309.71	5.22882	100	1.00222	0.0939512		Gβ1 alone	181	189	TGHTGDVMS	904.383	2.65121	100	0.507971	0.0168097
Gαq alone	223	234	VTSIMFLVALSE	1309.71	5.24874	1000	1.75844	0.0741259		Gβ1 alone	181	189	TGHTGDVMS	904.383	2.65229	1000	0.596316	0.0466915
Gαq alone	223	234	VTSIMFLVALSE	1309.71	5.2299	10000	1.98925	0.0685745		Gβ1 alone	181	189	TGHTGDVMS	904.383	2.65905	10000	0.760172	0.0187971
ICL3_1 bound	223	234	VTSIMFLVALSE	1309.71	5.12176	10	0.811588	0.132593		ICL3_1 bound	181	189	TGHTGDVMS	904.383	2.65502	10	0.391664	0.038327
ICL3_1 bound	223	234	VTSIMFLVALSE	1309.71	5.09392	100	1.04111	0.0870031		ICL3_1 bound	181	189	TGHTGDVMS	904.383	2.65407	100	0.565157	0.140476
ICL3_1 bound	223	234	VTSIMFLVALSE	1309.71	5.11729	1000	1.6777	0.0812167		ICL3_1 bound	181	189	TGHTGDVMS	904.383	2.65309	1000	0.577487	0.0611402
ICL3_1 bound	223	234	VTSIMFLVALSE	1309.71	5.11364	10000	1.91547	0.127313		ICL3_1 bound	181	189	TGHTGDVMS	904.383	2.65695	10000	0.822414	0.137374
ICL3_2 bound	223	234	VTSIMFLVALSE	1309.71	5.13818	10	0.763646	0.0396057		ICL3_2 bound	181	189	TGHTGDVMS	904.383	2.65846	10	0.358466	0.0189252
ICL3_2 bound	223	234	VTSIMFLVALSE	1309.71	5.1617	100	1.12495	0.149216		ICL3_2 bound	181	189	TGHTGDVMS	904.383	2.66139	100	0.543313	0.086499
ICL3_2 bound	223	234	VTSIMFLVALSE	1309.71	5.13784	1000	1.69369	0.089473		ICL3_2 bound	181	189	TGHTGDVMS	904.383	2.65084	1000	0.596229	0.0771983
ICL3_2 bound	223	234	VTSIMFLVALSE	1309.71	5.12468	10000	2.02652	0.185399		ICL3_2 bound	181	189	TGHTGDVMS	904.383	2.65804	10000	0.748626	0.0678414
ICL3_3 bound	223	234	VTSIMFLVALSE	1309.71	5.23618	10	0.806825	0.0516631		ICL3_3 bound	181	189	TGHTGDVMS	904.383	2.65505	10	0.376565	0.0537967
ICL3_3 bound	223	234	VTSIMFLVALSE	1309.71	5.25199	100	1.07931	0.0232236		ICL3_3 bound	181	189	TGHTGDVMS	904.383	2.65766	100	0.551227	0.0408391
ICL3_3 bound	223	234	VTSIMFLVALSE	1309.71	5.25649	1000	1.72801	0.0518552		ICL3_3 bound	181	189	TGHTGDVMS	904.383	2.65876	1000	0.574458	0.0574593
ICL3_3 bound	223	234	VTSIMFLVALSE	1309.71	5.23	10000	1.90381	0.0248222		ICL3_3 bound	181	189	TGHTGDVMS	904.383	2.66186	10000	0.803729	0.0730091
Gαq alone	240	254	VESDNENRMEESKAL	1750.79	3.83461	10	1.15788	0.0281009		Gβ1 alone	181	190	TGHTGDVMSL	1017.47	4.88831	10	0.177307	0.102924
Gαq alone	240	254	VESDNENRMEESKAL	1750.79	3.83957	100	1.51851	0.0244761		Gβ1 alone	181	190	TGHTGDVMSL	1017.47	4.89379	100	0.39093	0.218035
Gαq alone	240	254	VESDNENRMEESKAL	1750.79	3.84826	1000	2.61851	0.000729903		Gβ1 alone	181	190	TGHTGDVMSL	1017.47	4.91582	1000	0.510689	0.00861665
Gαq alone	240	254	VESDNENRMEESKAL	1750.79	3.8263	10000	3.69804	0.0166326		Gβ1 alone	181	190	TGHTGDVMSL	1017.47	4.89539	10000	0.880885	0.00662462
ICL3_1 bound	240	254	VESDNENRMEESKAL	1750.79	3.84935	10	1.1208	0.015955		ICL3_1 bound	181	190	TGHTGDVMSL	1017.47	4.93914	10	0.219529	0.0969187
ICL3_1 bound	240	254	VESDNENRMEESKAL	1750.79	3.83694	100	1.49202	0.0774921		ICL3_1 bound	181	190	TGHTGDVMSL	1017.47	4.87909	100	0.355289	0.00274404
ICL3_1 bound	240	254	VESDNENRMEESKAL	1750.79	3.844	1000	2.56768	0.0317932		ICL3_1 bound	181	190	TGHTGDVMSL	1017.47	4.90347	1000	0.511559	0.0168308
ICL3_1 bound	240	254	VESDNENRMEESKAL	1750.79	3.84299	10000	3.68384	0.0530667		ICL3_1 bound	181	190	TGHTGDVMSL	1017.47	4.9026	10000	0.922306	0.0784525
ICL3_2 bound	240	254	VESDNENRMEESKAL	1750.79	3.8378	10	1.19227	0.10872		ICL3_2 bound	181	190	TGHTGDVMSL	1017.47	4.87247	10	0.271004	0.151221
ICL3_2 bound	240	254	VESDNENRMEESKAL	1750.79	3.83939	100	1.49686	0.0910469		ICL3_2 bound	181	190	TGHTGDVMSL	1017.47	4.88375	100	0.322938	0.185124
ICL3_2 bound	240	254	VESDNENRMEESKAL	1750.79	3.83163	1000	2.5771	0.075504		ICL3_2 bound	181	190	TGHTGDVMSL	1017.47	4.8805	1000	0.555382	0.109841
ICL3_2 bound	240	254	VESDNENRMEESKAL	1750.79	3.84036	10000	3.64648	0.0776115		ICL3_2 bound	181	190	TGHTGDVMSL	1017.47	4.89206	10000	0.97207	0.120207
ICL3_3 bound	240	254	VESDNENRMEESKAL	1750.79	3.83809	10	1.18374	0.101794		ICL3_3 bound	181	190	TGHTGDVMSL	1017.47	4.84297	10	0.292851	0.00655762
ICL3_3 bound	240	254	VESDNENRMEESKAL	1750.79	3.84289	100	1.42658	0.0995616		ICL3_3 bound	181	190	TGHTGDVMSL	1017.47	4.86012	100	0.345871	0.00554204
ICL3_3 bound	240	254	VESDNENRMEESKAL	1750.79	3.84705	1000	2.60093	0.0320164		ICL3_3 bound	181	190	TGHTGDVMSL	1017.47	4.86048	1000	0.579558	0.0603334
ICL3_3 bound	240	254	VESDNENRMEESKAL	1750.79	3.83353	10000	3.6578	0.0208259		ICL3_3 bound	181	190	TGHTGDVMSL	1017.47	4.83697	10000	1.00358	0.0139843
Gαq alone	240	255	VESDNENRMEESKALF	1897.86	4.93774	10	1.10959	0.031873		Gβ1 alone	190	198	LSLAPDTRL	985.568	4.99203	10	1.3046	0.0375217
Gαq alone	240	255	VESDNENRMEESKALF	1897.86	4.94081	100	1.35637	0.0559541		Gβ1 alone	190	198	LSLAPDTRL	985.568	4.99779	100	2.06228	0.01416
Gαq alone	240	255	VESDNENRMEESKALF	1897.86	4.95982	1000	2.58821	0.0604838		Gβ1 alone	190	198	LSLAPDTRL	985.568	5.01801	1000	2.15187	0.0309269
Gαq alone	240	255	VESDNENRMEESKALF	1897.86	4.93576	10000	3.82934	0.0383105		Gβ1 alone	190	198	LSLAPDTRL	985.568	5.00028	10000	2.50548	0.0181153
ICL3_1 bound	240	255	VESDNENRMEESKALF	1897.86	4.96306	10	1.11685	0.0159059		ICL3_1 bound	190	198	LSLAPDTRL	985.568	4.99961	10	1.21536	0.0346467
ICL3_1 bound	240	255	VESDNENRMEESKALF	1897.86	4.95098	100	1.28962	0.124827		ICL3_1 bound	190	198	LSLAPDTRL	985.568	4.98098	100	1.92189	0.0394238
ICL3_1 bound	240	255	VESDNENRMEESKALF	1897.86	4.95978	1000	2.54766	0.0761243		ICL3_1 bound	190	198	LSLAPDTRL	985.568	5.00286	1000	2.05742	0.0517991
ICL3_1 bound	240	255	VESDNENRMEESKALF	1897.86	4.92002	10000	3.76829	0.134821		ICL3_1 bound	190	198	LSLAPDTRL	985.568	5.00421	10000	2.40918	0.0322959
ICL3_2 bound	240	255	VESDNENRMEESKALF	1897.86	4.92401	10	0.867163	0.115553		ICL3_2 bound	190	198	LSLAPDTRL	985.568	4.9491	10	1.21807	0.00585269
ICL3_2 bound	240	255	VESDNENRMEESKALF	1897.86	4.92789	100	1.23675	0.117937		ICL3_2 bound	190	198	LSLAPDTRL	985.568	4.95866	100	1.93307	0.0675133
ICL3_2 bound	240	255	VESDNENRMEESKALF	1897.86	4.89572	1000	2.30144	0.0857463		ICL3_2 bound	190	198	LSLAPDTRL	985.568	4.9277	1000	2.09843	0.121891
ICL3_2 bound	240	255	VESDNENRMEESKALF	1897.86	4.94184	10000	3.43227	0.209935		ICL3_2 bound	190	198	LSLAPDTRL	985.568	4.95946	10000	2.42868	0.0547211
ICL3_3 bound	240	255	VESDNENRMEESKALF	1897.86	4.96403	10	1.13698	0.0531941		ICL3_3 bound	190	198	LSLAPDTRL	985.568	5.00021	10	1.24068	0.0103169
ICL3_3 bound	240	255	VESDNENRMEESKALF	1897.86	4.97839	100	1.39792	0.0570248		ICL3_3 bound	190	198	LSLAPDTRL	985.568	5.02416	100	2.00211	0.0459174
ICL3_3 bound	240	255	VESDNENRMEESKALF	1897.86	4.98368	1000	2.50489	0.0570989		ICL3_3 bound	190	198	LSLAPDTRL	985.568	5.02624	1000	2.09408	0.0329644
ICL3_3 bound	240	255	VESDNENRMEESKALF	1897.86	4.94026	10000	3.81141	0.0523322		ICL3_3 bound	190	198	LSLAPDTRL	985.568	5.00323	10000	2.45614	0.0607441
Gαq alone	246	254	NRMEESKAL	1077.54	3.44016	10	0.159847	0.0322817		Gβ1 alone	191	198	SLAPDTRL	872.484	4.36352	10	1.2361	0.0104208
Gαq alone	246	254	NRMEESKAL	1077.54	3.44005	100	0.196468	0.0270109		Gβ1 alone	191	198	SLAPDTRL	872.484	4.36915	100	1.61261	0.0151175
Gαq alone	246	254	NRMEESKAL	1077.54	3.45709	1000	0.840059	0.0302204		Gβ1 alone	191	198	SLAPDTRL	872.484	4.38281	1000	1.70978	0.0142179
Gαq alone	246	254	NRMEESKAL	1077.54	3.43897	10000	1.29306	0.0155744		Gβ1 alone	191	198	SLAPDTRL	872.484	4.36852	10000	2.1081	0.00873299
ICL3_1 bound	246	254	NRMEESKAL	1077.54	3.46103	10	0.140868	0.0357478		ICL3_1 bound	191	198	SLAPDTRL	872.484	4.38708	10	1.21072	0.0218265
ICL3_1 bound	246	254	NRMEESKAL	1077.54	3.44153	100	0.196484	0.0123877		ICL3_1 bound	191	198	SLAPDTRL	872.484	4.36613	100	1.58659	0.0129669
ICL3_1 bound	246	254	NRMEESKAL	1077.54	3.45654	1000	0.798779	0.0374249		ICL3_1 bound	191	198	SLAPDTRL	872.484	4.38745	1000	1.7041	0.0168967
ICL3_1 bound	246	254	NRMEESKAL	1077.54	3.44527	10000	1.23499	0.0416128		ICL3_1 bound	191	198	SLAPDTRL	872.484	4.37987	10000	2.10489	0.010416
ICL3_2 bound	246	254	NRMEESKAL	1077.54	3.44182	10	0.148521	0.0732054		ICL3_2 bound	191	198	SLAPDTRL	872.484	4.35963	10	1.20808	0.0296124
ICL3_2 bound	246	254	NRMEESKAL	1077.54	3.46184	100	0.227993	0.0485451		ICL3_2 bound	191	198	SLAPDTRL	872.484	4.37635	100	1.61093	0.0529982
ICL3_2 bound	246	254	NRMEESKAL	1077.54	3.42667	1000	0.732333	0.117452		ICL3_2 bound	191	198	SLAPDTRL	872.484	4.3573	1000	1.73301	0.0249997
ICL3_2 bound	246	254	NRMEESKAL	1077.54	3.45297	10000	1.18201	0.0749695		ICL3_2 bound	191	198	SLAPDTRL	872.484	4.36235	10000	2.11373	0.0320514
ICL3_3 bound	246	254	NRMEESKAL	1077.54	3.44854	10	0.093797	0.125943		ICL3_3 bound	191	198	SLAPDTRL	872.484	4.36952	10	1.22671	0.0216381
ICL3_3 bound	246	254	NRMEESKAL	1077.54	3.45555	100	0.20127	0.0144449		ICL3_3 bound	191	198	SLAPDTRL	872.484	4.38244	100	1.58359	0.0181594
ICL3_3 bound	246	254	NRMEESKAL	1077.54	3.46482	1000	0.862905	0.0041033		ICL3_3 bound	191	198	SLAPDTRL	872.484	4.38537	1000	1.69693	0.00841565
ICL3_3 bound	246	254	NRMEESKAL	1077.54	3.45022	10000	1.48195	0.0412131		ICL3_3 bound	191	198	SLAPDTRL	872.484	4.36732	10000	2.08428	0.0203778
Gαq alone	255	267	FRTIITYPWFQNS	1672.85	6.63861	10	1.03187	0.0979917		Gβ1 alone	199	205	FVSGACD	698.281	3.8674	10	0.291172	0.0129997
Gαq alone	255	267	FRTIITYPWFQNS	1672.85	6.64433	100	2.23465	0.0753635		Gβ1 alone	199	205	FVSGACD	698.281	3.87088	100	0.263234	0.0197273
Gαq alone	255	267	FRTIITYPWFQNS	1672.85	6.65453	1000	2.89143	0.0447652		Gβ1 alone	199	205	FVSGACD	698.281	3.87583	1000	0.281683	0.0225134
Gαq alone	255	267	FRTIITYPWFQNS	1672.85	6.64048	10000	3.82955	0.0652642		Gβ1 alone	199	205	FVSGACD	698.281	3.86557	10000	0.343828	0.0203202
ICL3_1 bound	255	267	FRTIITYPWFQNS	1672.85	6.66894	10	1.05096	0.0732813		ICL3_1 bound	199	205	FVSGACD	698.281	3.8785	10	0.249378	0.0238726
ICL3_1 bound	255	267	FRTIITYPWFQNS	1672.85	6.63288	100	2.19662	0.0696077		ICL3_1 bound	199	205	FVSGACD	698.281	3.8688	100	0.283136	0.0238242
ICL3_1 bound	255	267	FRTIITYPWFQNS	1672.85	6.67475	1000	2.92367	0.0209906		ICL3_1 bound	199	205	FVSGACD	698.281	3.87683	1000	0.283789	0.0196051
ICL3_1 bound	255	267	FRTIITYPWFQNS	1672.85	6.66822	10000	3.77294	0.0542095		ICL3_1 bound	199	205	FVSGACD	698.281	3.87265	10000	0.381859	0.0404875
ICL3_2 bound	255	267	FRTIITYPWFQNS	1672.85	6.63991	10	1.08896	0.233993		ICL3_2 bound	199	205	FVSGACD	698.281	3.87214	10	0.278342	0.0149927
ICL3_2 bound	255	267	FRTIITYPWFQNS	1672.85	6.67173	100	2.12045	0.0579118		ICL3_2 bound	199	205	FVSGACD	698.281	3.87428	100	0.27434	0.0372144
ICL3_2 bound	255	267	FRTIITYPWFQNS	1672.85	6.6424	1000	2.81005	0.0673772		ICL3_2 bound	199	205	FVSGACD	698.281	3.86559	1000	0.27043	0.0226715
ICL3_2 bound	255	267	FRTIITYPWFQNS	1672.85	6.63731	10000	3.72555	0.0996705		ICL3_2 bound	199	205	FVSGACD	698.281	3.86934	10000	0.32062	0.00877101
ICL3_3 bound	255	267	FRTIITYPWFQNS	1672.85	6.65279	10	0.994533	0.1477		ICL3_3 bound	199	205	FVSGACD	698.281	3.87122	10	0.271233	0.0116808
ICL3_3 bound	255	267	FRTIITYPWFQNS	1672.85	6.6647	100	2.23171	0.0379904		ICL3_3 bound	199	205	FVSGACD	698.281	3.87352	100	0.275418	0.00873108
ICL3_3 bound	255	267	FRTIITYPWFQNS	1672.85	6.66906	1000	2.8294	0.123651		ICL3_3 bound	199	205	FVSGACD	698.281	3.8773	1000	0.267038	0.0373764
ICL3_3 bound	255	267	FRTIITYPWFQNS	1672.85	6.64217	10000	3.91854	0.245899		ICL3_3 bound	199	205	FVSGACD	698.281	3.87078	10000	0.365643	0.0044131
Gαq alone	255	268	FRTIITYPWFQNSS	1759.88	6.57147	10	0.88411	0.0517469		Gβ1 alone	199	206	FVSGACDA	769.318	4.08331	10	0.311576	0.00753762
Gαq alone	255	268	FRTIITYPWFQNSS	1759.88	6.57386	100	2.19386	0.0513648		Gβ1 alone	199	206	FVSGACDA	769.318	4.08852	100	0.308432	0.00434021
Gαq alone	255	268	FRTIITYPWFQNSS	1759.88	6.58516	1000	3.0445	0.158719		Gβ1 alone	199	206	FVSGACDA	769.318	4.09324	1000	0.353854	0.0036985
Gαq alone	255	268	FRTIITYPWFQNSS	1759.88	6.57177	10000	4.04292	0.0501222		Gβ1 alone	199	206	FVSGACDA	769.318	4.08903	10000	0.597026	0.00754902
ICL3_1 bound	255	268	FRTIITYPWFQNSS	1759.88	6.59276	10	0.837477	0.0145216		ICL3_1 bound	199	206	FVSGACDA	769.318	4.09171	10	0.304395	0.0072547
ICL3_1 bound	255	268	FRTIITYPWFQNSS	1759.88	6.56562	100	2.09308	0.0715196		ICL3_1 bound	199	206	FVSGACDA	769.318	4.08497	100	0.303316	0.0114182
ICL3_1 bound	255	268	FRTIITYPWFQNSS	1759.88	6.59827	1000	3.02684	0.116224		ICL3_1 bound	199	206	FVSGACDA	769.318	4.09302	1000	0.350282	0.0170469
ICL3_1 bound	255	268	FRTIITYPWFQNSS	1759.88	6.59419	10000	4.03463	0.0584101		ICL3_1 bound	199	206	FVSGACDA	769.318	4.09224	10000	0.593678	0.0174934
ICL3_2 bound	255	268	FRTIITYPWFQNSS	1759.88	6.56958	10	0.781242	0.0634692		ICL3_2 bound	199	206	FVSGACDA	769.318	4.0854	10	0.296244	0.0258352
ICL3_2 bound	255	268	FRTIITYPWFQNSS	1759.88	6.59122	100	2.09221	0.0514198		ICL3_2 bound	199	206	FVSGACDA	769.318	4.08489	100	0.304641	0.0151809
ICL3_2 bound	255	268	FRTIITYPWFQNSS	1759.88	6.5695	1000	3.02549	0.0261491		ICL3_2 bound	199	206	FVSGACDA	769.318	4.08193	1000	0.325877	0.00917942
ICL3_2 bound	255	268	FRTIITYPWFQNSS	1759.88	6.57152	10000	3.9051	0.117752		ICL3_2 bound	199	206	FVSGACDA	769.318	4.08873	10000	0.569292	0.0214589
ICL3_3 bound	255	268	FRTIITYPWFQNSS	1759.88	6.57797	10	0.884824	0.0445605		ICL3_3 bound	199	206	FVSGACDA	769.318	4.08227	10	0.315274	0.0159757
ICL3_3 bound	255	268	FRTIITYPWFQNSS	1759.88	6.59337	100	2.27842	0.197793		ICL3_3 bound	199	206	FVSGACDA	769.318	4.08692	100	0.297564	0.00650112
ICL3_3 bound	255	268	FRTIITYPWFQNSS	1759.88	6.59412	1000	3.07353	0.0604119		ICL3_3 bound	199	206	FVSGACDA	769.318	4.08667	1000	0.348957	0.0135574
ICL3_3 bound	255	268	FRTIITYPWFQNSS	1759.88	6.57574	10000	4.02414	0.0945088		ICL3_3 bound	199	206	FVSGACDA	769.318	4.08491	10000	0.582601	0.0105269
Gαq alone	256	267	RTIITYPWFQNS	1525.78	6.26545	10	1.01698	0.0345672		Gβ1 alone	201	210	SGACDASAKL	922.43	4.4931	10	0.129265	0.00933356
Gαq alone	256	267	RTIITYPWFQNS	1525.78	6.26801	100	2.33341	0.0320341		Gβ1 alone	201	210	SGACDASAKL	922.43	4.49939	100	0.129387	0.0227388
Gαq alone	256	267	RTIITYPWFQNS	1525.78	6.28017	1000	2.99026	0.0317434		Gβ1 alone	201	210	SGACDASAKL	922.43	4.51086	1000	0.184678	0.0210852
Gαq alone	256	267	RTIITYPWFQNS	1525.78	6.26595	10000	3.76442	0.0249926		Gβ1 alone	201	210	SGACDASAKL	922.43	4.49761	10000	0.42465	0.0199962
ICL3_1 bound	256	267	RTIITYPWFQNS	1525.78	6.29056	10	0.9374	0.0178997		ICL3_1 bound	201	210	SGACDASAKL	922.43	4.51176	10	0.124244	0.0168182
ICL3_1 bound	256	267	RTIITYPWFQNS	1525.78	6.26371	100	2.22	0.0535714		ICL3_1 bound	201	210	SGACDASAKL	922.43	4.49258	100	0.112472	0.0261645
ICL3_1 bound	256	267	RTIITYPWFQNS	1525.78	6.29376	1000	2.92937	0.0620688		ICL3_1 bound	201	210	SGACDASAKL	922.43	4.51421	1000	0.155218	0.019644
ICL3_1 bound	256	267	RTIITYPWFQNS	1525.78	6.29143	10000	3.74269	0.0888257		ICL3_1 bound	201	210	SGACDASAKL	922.43	4.50605	10000	0.424884	0.0210483
ICL3_2 bound	256	267	RTIITYPWFQNS	1525.78	6.25689	10	0.87101	0.0367186		ICL3_2 bound	201	210	SGACDASAKL	922.43	4.47883	10	0.11064	0.00638774
ICL3_2 bound	256	267	RTIITYPWFQNS	1525.78	6.28173	100	2.24299	0.118977		ICL3_2 bound	201	210	SGACDASAKL	922.43	4.49495	100	0.119393	0.025627
ICL3_2 bound	256	267	RTIITYPWFQNS	1525.78	6.24615	1000	2.95824	0.0496416		ICL3_2 bound	201	210	SGACDASAKL	922.43	4.47406	1000	0.173044	0.00215282
ICL3_2 bound	256	267	RTIITYPWFQNS	1525.78	6.25694	10000	3.73058	0.122572		ICL3_2 bound	201	210	SGACDASAKL	922.43	4.48116	10000	0.395046	0.0206122
ICL3_3 bound	256	267	RTIITYPWFQNS	1525.78	6.27873	10	0.981545	0.0928283		ICL3_3 bound	201	210	SGACDASAKL	922.43	4.48358	10	0.14554	0.0148171
ICL3_3 bound	256	267	RTIITYPWFQNS	1525.78	6.29088	100	2.35572	0.0195447		ICL3_3 bound	201	210	SGACDASAKL	922.43	4.49757	100	0.111442	0.00849263
ICL3_3 bound	256	267	RTIITYPWFQNS	1525.78	6.29231	1000	2.99359	0.0940416		ICL3_3 bound	201	210	SGACDASAKL	922.43	4.49965	1000	0.182736	0.0213426
ICL3_3 bound	256	267	RTIITYPWFQNS	1525.78	6.27157	10000	3.75969	0.0335568		ICL3_3 bound	201	210	SGACDASAKL	922.43	4.48455	10000	0.39032	0.00971164
Gαq alone	256	268	RTIITYPWFQNSS	1612.81	6.18986	10	0.967568	0.0419559		Gβ1 alone	211	217	WDVREGM	892.398	5.03945	10	0.445801	0.0199061
Gαq alone	256	268	RTIITYPWFQNSS	1612.81	6.1959	100	2.49508	0.0285066		Gβ1 alone	211	217	WDVREGM	892.398	5.04382	100	1.24542	0.00508081
Gαq alone	256	268	RTIITYPWFQNSS	1612.81	6.20313	1000	3.29229	0.040304		Gβ1 alone	211	217	WDVREGM	892.398	5.04244	1000	1.97538	0.0529795
Gαq alone	256	268	RTIITYPWFQNSS	1612.81	6.18919	10000	4.19924	0.0319576		Gβ1 alone	211	217	WDVREGM	892.398	5.03284	10000	2.08836	0.0102232
ICL3_1 bound	256	268	RTIITYPWFQNSS	1612.81	6.21305	10	0.891016	0.0539578		ICL3_1 bound	211	217	WDVREGM	892.398	5.01566	10	0.525498	0.00415222
ICL3_1 bound	256	268	RTIITYPWFQNSS	1612.81	6.19125	100	2.33302	0.0528319		ICL3_1 bound	211	217	WDVREGM	892.398	5.01762	100	1.2998	0.0894178
ICL3_1 bound	256	268	RTIITYPWFQNSS	1612.81	6.21463	1000	3.1554	0.0435925		ICL3_1 bound	211	217	WDVREGM	892.398	5.01031	1000	1.97882	0.0207578
ICL3_1 bound	256	268	RTIITYPWFQNSS	1612.81	6.21759	10000	4.09104	0.0572885		ICL3_1 bound	211	217	WDVREGM	892.398	5.02466	10000	2.12327	0.0510621
ICL3_2 bound	256	268	RTIITYPWFQNSS	1612.81	6.19594	10	0.840045	0.066633		ICL3_2 bound	211	217	WDVREGM	892.398	5.03312	10	0.475773	0.0553583
ICL3_2 bound	256	268	RTIITYPWFQNSS	1612.81	6.21651	100	2.28641	0.0546722		ICL3_2 bound	211	217	WDVREGM	892.398	4.95995	100	1.30862	0.113089
ICL3_2 bound	256	268	RTIITYPWFQNSS	1612.81	6.19647	1000	3.20809	0.0588982		ICL3_2 bound	211	217	WDVREGM	892.398	4.93828	1000	2.10537	0.0400507
ICL3_2 bound	256	268	RTIITYPWFQNSS	1612.81	6.20089	10000	4.04063	0.0515682		ICL3_2 bound	211	217	WDVREGM	892.398	4.96388	10000	2.16825	0.0571047
ICL3_3 bound	256	268	RTIITYPWFQNSS	1612.81	6.21969	10	0.923345	0.11459		ICL3_3 bound	211	217	WDVREGM	892.398	5.04789	10	0.405776	0.0114223
ICL3_3 bound	256	268	RTIITYPWFQNSS	1612.81	6.21232	100	2.42275	0.0410435		ICL3_3 bound	211	217	WDVREGM	892.398	5.04381	100	1.20191	0.0216102
ICL3_3 bound	256	268	RTIITYPWFQNSS	1612.81	6.2149	1000	3.26625	0.0473453		ICL3_3 bound	211	217	WDVREGM	892.398	5.04932	1000	1.93882	0.0145311
ICL3_3 bound	256	268	RTIITYPWFQNSS	1612.81	6.19486	10000	4.09048	0.0686989		ICL3_3 bound	211	217	WDVREGM	892.398	5.04028	10000	2.07406	0.0482405
Gαq alone	270	277	ILFLNKKD	990.598	4.76067	10	0.162669	0.0225257		Gβ1 alone	211	218	WDVREGMC	995.407	5.21223	10	0.976336	0.0480387
Gαq alone	270	277	ILFLNKKD	990.598	4.76459	100	0.254581	0.042518		Gβ1 alone	211	218	WDVREGMC	995.407	5.21629	100	1.77352	0.0555998
Gαq alone	270	277	ILFLNKKD	990.598	4.78554	1000	0.402478	0.0215128		Gβ1 alone	211	218	WDVREGMC	995.407	5.22274	1000	2.6448	0.0705941
Gαq alone	270	277	ILFLNKKD	990.598	4.76306	10000	0.788398	0.0665156		Gβ1 alone	211	218	WDVREGMC	995.407	5.20909	10000	2.72378	0.036044
ICL3_1 bound	270	277	ILFLNKKD	990.598	4.78802	10	0.175417	0.0137053		ICL3_1 bound	211	218	WDVREGMC	995.407	5.12739	10	0.989147	0.0376036
ICL3_1 bound	270	277	ILFLNKKD	990.598	4.75795	100	0.210983	0.0433172		ICL3_1 bound	211	218	WDVREGMC	995.407	5.1063	100	1.69854	0.0580808
ICL3_1 bound	270	277	ILFLNKKD	990.598	4.78959	1000	0.342459	0.0365803		ICL3_1 bound	211	218	WDVREGMC	995.407	5.12386	1000	2.62356	0.249443
ICL3_1 bound	270	277	ILFLNKKD	990.598	4.78293	10000	0.778285	0.020987		ICL3_1 bound	211	218	WDVREGMC	995.407	5.12369	10000	2.7487	0.0139964
ICL3_2 bound	270	277	ILFLNKKD	990.598	4.75918	10	0.155411	0.0216125		ICL3_2 bound	211	218	WDVREGMC	995.407	5.13816	10	0.992576	0.0476292
ICL3_2 bound	270	277	ILFLNKKD	990.598	4.78498	100	0.252889	0.0392126		ICL3_2 bound	211	218	WDVREGMC	995.407	5.13021	100	1.78633	0.0932759
ICL3_2 bound	270	277	ILFLNKKD	990.598	4.74806	1000	0.379042	0.0629382		ICL3_2 bound	211	218	WDVREGMC	995.407	5.13853	1000	2.48091	0.0452677
ICL3_2 bound	270	277	ILFLNKKD	990.598	4.75906	10000	0.667165	0.108352		ICL3_2 bound	211	218	WDVREGMC	995.407	5.14304	10000	2.6457	0.161913
ICL3_3 bound	270	277	ILFLNKKD	990.598	4.67295	10	0.239502	0.0274588		ICL3_3 bound	211	218	WDVREGMC	995.407	5.22381	10	0.94887	0.0616601
ICL3_3 bound	270	277	ILFLNKKD	990.598	4.67004	100	0.208051	0.013717		ICL3_3 bound	211	218	WDVREGMC	995.407	5.22208	100	1.68777	0.0139417
ICL3_3 bound	270	277	ILFLNKKD	990.598	4.67462	1000	0.407891	0.0585624		ICL3_3 bound	211	218	WDVREGMC	995.407	5.2281	1000	2.55206	0.0844696
ICL3_3 bound	270	277	ILFLNKKD	990.598	4.66796	10000	0.746938	0.0529264		ICL3_3 bound	211	218	WDVREGMC	995.407	5.21352	10000	2.72356	0.140296
Gαq alone	272	281	FLNKKDLLEE	1248.68	4.64668	10	0.140317	0.0540371		Gβ1 alone	211	231	WDVREGMCRQTFTGHESDINA	2452.08	4.83244	10	2.01753	0.0975658
Gαq alone	272	281	FLNKKDLLEE	1248.68	4.65105	100	0.305691	0.0160749		Gβ1 alone	211	231	WDVREGMCRQTFTGHESDINA	2452.08	4.83389	100	2.9173	0.0818208
Gαq alone	272	281	FLNKKDLLEE	1248.68	4.6642	1000	0.835811	0.0177938		Gβ1 alone	211	231	WDVREGMCRQTFTGHESDINA	2452.08	4.8319	1000	4.13724	0.158673
Gαq alone	272	281	FLNKKDLLEE	1248.68	4.64609	10000	1.45923	0.0597352		Gβ1 alone	211	231	WDVREGMCRQTFTGHESDINA	2452.08	4.82621	10000	4.85924	0.121607
ICL3_1 bound	272	281	FLNKKDLLEE	1248.68	4.66642	10	0.171278	0.0223773		ICL3_1 bound	211	231	WDVREGMCRQTFTGHESDINA	2452.08	4.82474	10	2.02221	0.0434115
ICL3_1 bound	272	281	FLNKKDLLEE	1248.68	4.64452	100	0.262939	0.0113128		ICL3_1 bound	211	231	WDVREGMCRQTFTGHESDINA	2452.08	4.8089	100	2.8314	0.143748
ICL3_1 bound	272	281	FLNKKDLLEE	1248.68	4.66837	1000	0.813639	0.0183835		ICL3_1 bound	211	231	WDVREGMCRQTFTGHESDINA	2452.08	4.82062	1000	4.06138	0.0275434
ICL3_1 bound	272	281	FLNKKDLLEE	1248.68	4.65862	10000	1.41284	0.0691979		ICL3_1 bound	211	231	WDVREGMCRQTFTGHESDINA	2452.08	4.82219	10000	4.8923	0.122222
ICL3_2 bound	272	281	FLNKKDLLEE	1248.68	4.64431	10	0.118176	0.00356146		ICL3_2 bound	211	231	WDVREGMCRQTFTGHESDINA	2452.08	4.81883	10	1.90013	0.0687192
ICL3_2 bound	272	281	FLNKKDLLEE	1248.68	4.65834	100	0.239009	0.0124579		ICL3_2 bound	211	231	WDVREGMCRQTFTGHESDINA	2452.08	4.81939	100	2.79476	0.078252
ICL3_2 bound	272	281	FLNKKDLLEE	1248.68	4.64594	1000	0.712176	0.0430342		ICL3_2 bound	211	231	WDVREGMCRQTFTGHESDINA	2452.08	4.83699	1000	4.03608	0.181895
ICL3_2 bound	272	281	FLNKKDLLEE	1248.68	4.64492	10000	1.36513	0.028507		ICL3_2 bound	211	231	WDVREGMCRQTFTGHESDINA	2452.08	4.81354	10000	4.82319	0.165838
ICL3_3 bound	272	281	FLNKKDLLEE	1248.68	4.61399	10	0.325689	0.19005		ICL3_3 bound	211	231	WDVREGMCRQTFTGHESDINA	2452.08	4.85335	10	2.00204	0.074872
ICL3_3 bound	272	281	FLNKKDLLEE	1248.68	4.63184	100	0.481648	0.0186718		ICL3_3 bound	211	231	WDVREGMCRQTFTGHESDINA	2452.08	4.84957	100	2.8039	0.13292
ICL3_3 bound	272	281	FLNKKDLLEE	1248.68	4.63647	1000	0.996471	0.193108		ICL3_3 bound	211	231	WDVREGMCRQTFTGHESDINA	2452.08	4.84907	1000	4.09813	0.171232
ICL3_3 bound	272	281	FLNKKDLLEE	1248.68	4.6151	10000	1.30252	0.242952		ICL3_3 bound	211	231	WDVREGMCRQTFTGHESDINA	2452.08	4.83794	10000	4.86067	0.0862265
Gαq alone	274	281	NKKDLLEE	988.531	3.86394	10	0.272168	0.0341271		Gβ1 alone	218	231	CRQTFTGHESDINA	1578.7	3.74623	10	1.24467	0.0210443
Gαq alone	274	281	NKKDLLEE	988.531	3.86535	100	0.404966	0.0552207		Gβ1 alone	218	231	CRQTFTGHESDINA	1578.7	3.75223	100	1.51096	0.0335488
Gαq alone	274	281	NKKDLLEE	988.531	3.87993	1000	0.796288	0.0465495		Gβ1 alone	218	231	CRQTFTGHESDINA	1578.7	3.75828	1000	1.82748	0.0440082
Gαq alone	274	281	NKKDLLEE	988.531	3.85902	10000	1.15989	0.0664247		Gβ1 alone	218	231	CRQTFTGHESDINA	1578.7	3.7463	10000	1.98829	0.0317087
ICL3_1 bound	274	281	NKKDLLEE	988.531	3.87799	10	0.336939	0.0376469		ICL3_1 bound	218	231	CRQTFTGHESDINA	1578.7	3.7624	10	1.1895	0.0554631
ICL3_1 bound	274	281	NKKDLLEE	988.531	3.85938	100	0.366324	0.134399		ICL3_1 bound	218	231	CRQTFTGHESDINA	1578.7	3.75452	100	1.41999	0.0279032
ICL3_1 bound	274	281	NKKDLLEE	988.531	3.88749	1000	0.82707	0.160967		ICL3_1 bound	218	231	CRQTFTGHESDINA	1578.7	3.75965	1000	1.76372	0.0306735
ICL3_1 bound	274	281	NKKDLLEE	988.531	3.87805	10000	1.11452	0.0421943		ICL3_1 bound	218	231	CRQTFTGHESDINA	1578.7	3.76304	10000	2.00085	0.0857494
ICL3_2 bound	274	281	NKKDLLEE	988.531	3.87283	10	0.270003	0.0609556		ICL3_2 bound	218	231	CRQTFTGHESDINA	1578.7	3.75139	10	1.17915	0.028338
ICL3_2 bound	274	281	NKKDLLEE	988.531	3.88494	100	0.347372	0.0133179		ICL3_2 bound	218	231	CRQTFTGHESDINA	1578.7	3.75365	100	1.42278	0.045075
ICL3_2 bound	274	281	NKKDLLEE	988.531	3.86441	1000	0.68901	0.0883329		ICL3_2 bound	218	231	CRQTFTGHESDINA	1578.7	3.74398	1000	1.77322	0.024687
ICL3_2 bound	274	281	NKKDLLEE	988.531	3.87066	10000	1.07024	0.0868487		ICL3_2 bound	218	231	CRQTFTGHESDINA	1578.7	3.75675	10000	1.95566	0.105353
ICL3_3 bound	274	281	NKKDLLEE	988.531	3.86794	10	0.314041	0.0597508		ICL3_3 bound	218	231	CRQTFTGHESDINA	1578.7	3.75094	10	1.19188	0.0569251
ICL3_3 bound	274	281	NKKDLLEE	988.531	3.88182	100	0.394888	0.0663951		ICL3_3 bound	218	231	CRQTFTGHESDINA	1578.7	3.75513	100	1.42214	0.0266121
ICL3_3 bound	274	281	NKKDLLEE	988.531	3.88542	1000	0.864119	0.0549034		ICL3_3 bound	218	231	CRQTFTGHESDINA	1578.7	3.75923	1000	1.75171	0.0577469
ICL3_3 bound	274	281	NKKDLLEE	988.531	3.86965	10000	1.09	0.0170444		ICL3_3 bound	218	231	CRQTFTGHESDINA	1578.7	3.74973	10000	1.90289	0.0116104
Gαq alone	280	288	EEKIMYSHL	1149.56	4.4694	10	0.147642	0.0132439		Gβ1 alone	219	231	RQTFTGHESDINA	1475.69	3.67416	10	1.17104	0.0217081
Gαq alone	280	288	EEKIMYSHL	1149.56	4.47522	100	0.367804	0.0618865		Gβ1 alone	219	231	RQTFTGHESDINA	1475.69	3.67768	100	1.47788	0.0430803
Gαq alone	280	288	EEKIMYSHL	1149.56	4.4915	1000	1.11296	0.0296882		Gβ1 alone	219	231	RQTFTGHESDINA	1475.69	3.68447	1000	1.7387	0.0177408
Gαq alone	280	288	EEKIMYSHL	1149.56	4.47003	10000	1.85214	0.0549547		Gβ1 alone	219	231	RQTFTGHESDINA	1475.69	3.67314	10000	1.85966	0.0428524
ICL3_1 bound	280	288	EEKIMYSHL	1149.56	4.49622	10	0.123439	0.0152605		ICL3_1 bound	219	231	RQTFTGHESDINA	1475.69	3.68712	10	1.09798	0.0547303
ICL3_1 bound	280	288	EEKIMYSHL	1149.56	4.4718	100	0.284342	0.0152906		ICL3_1 bound	219	231	RQTFTGHESDINA	1475.69	3.68189	100	1.32881	0.0281281
ICL3_1 bound	280	288	EEKIMYSHL	1149.56	4.49412	1000	1.10204	0.0665138		ICL3_1 bound	219	231	RQTFTGHESDINA	1475.69	3.68669	1000	1.66856	0.0926096
ICL3_1 bound	280	288	EEKIMYSHL	1149.56	4.48541	10000	1.8126	0.0605831		ICL3_1 bound	219	231	RQTFTGHESDINA	1475.69	3.68475	10000	1.83659	0.125144
ICL3_2 bound	280	288	EEKIMYSHL	1149.56	4.46721	10	0.126771	0.104054		ICL3_2 bound	219	231	RQTFTGHESDINA	1475.69	3.67921	10	1.07048	0.0567186
ICL3_2 bound	280	288	EEKIMYSHL	1149.56	4.47421	100	0.362069	0.0918386		ICL3_2 bound	219	231	RQTFTGHESDINA	1475.69	3.67973	100	1.36128	0.0966053
ICL3_2 bound	280	288	EEKIMYSHL	1149.56	4.42531	1000	1.08076	0.0767403		ICL3_2 bound	219	231	RQTFTGHESDINA	1475.69	3.67228	1000	1.68299	0.0766768
ICL3_2 bound	280	288	EEKIMYSHL	1149.56	4.46182	10000	1.72909	0.0849002		ICL3_2 bound	219	231	RQTFTGHESDINA	1475.69	3.67844	10000	1.81174	0.0375281
ICL3_3 bound	280	288	EEKIMYSHL	1149.56	4.46608	10	0.289051	0.0653889		ICL3_3 bound	219	231	RQTFTGHESDINA	1475.69	3.6834	10	1.08997	0.0561779
ICL3_3 bound	280	288	EEKIMYSHL	1149.56	4.4809	100	0.486083	0.137214		ICL3_3 bound	219	231	RQTFTGHESDINA	1475.69	3.68379	100	1.36398	0.0269998
ICL3_3 bound	280	288	EEKIMYSHL	1149.56	4.4842	1000	1.09973	0.0237828		ICL3_3 bound	219	231	RQTFTGHESDINA	1475.69	3.68677	1000	1.66729	0.0717512
ICL3_3 bound	280	288	EEKIMYSHL	1149.56	4.46202	10000	1.83274	0.11552		ICL3_3 bound	219	231	RQTFTGHESDINA	1475.69	3.67992	10000	1.86802	0.0510689
Gαq alone	282	288	KIMYSHL	891.476	4.13535	10	0.0665913	0.00438621		Gβ1 alone	232	240	ICFFPNGNA	982.445	6.15004	10	0.737728	0.0117627
Gαq alone	282	288	KIMYSHL	891.476	4.13996	100	0.182093	0.00449839		Gβ1 alone	232	240	ICFFPNGNA	982.445	6.155	100	0.802105	0.00428077
Gαq alone	282	288	KIMYSHL	891.476	4.15873	1000	0.880996	0.0155318		Gβ1 alone	232	240	ICFFPNGNA	982.445	6.16522	1000	1.16508	0.018789
Gαq alone	282	288	KIMYSHL	891.476	4.13877	10000	1.24092	0.00451805		Gβ1 alone	232	240	ICFFPNGNA	982.445	6.14936	10000	1.73593	0.015645
ICL3_1 bound	282	288	KIMYSHL	891.476	4.16717	10	0.0603063	0.00736589		ICL3_1 bound	232	240	ICFFPNGNA	982.445	6.16586	10	0.678167	0.00415118
ICL3_1 bound	282	288	KIMYSHL	891.476	4.1425	100	0.166263	0.00107158		ICL3_1 bound	232	240	ICFFPNGNA	982.445	6.14414	100	0.742602	0.0106019
ICL3_1 bound	282	288	KIMYSHL	891.476	4.16586	1000	0.886434	0.0357675		ICL3_1 bound	232	240	ICFFPNGNA	982.445	6.17348	1000	1.07143	0.020918
ICL3_1 bound	282	288	KIMYSHL	891.476	4.15899	10000	1.23917	0.0196904		ICL3_1 bound	232	240	ICFFPNGNA	982.445	6.17504	10000	1.60469	0.0122491
ICL3_2 bound	282	288	KIMYSHL	891.476	4.12752	10	0.0605737	0.00420769		ICL3_2 bound	232	240	ICFFPNGNA	982.445	6.1178	10	0.71209	0.0218604
ICL3_2 bound	282	288	KIMYSHL	891.476	4.14705	100	0.174082	0.00687668		ICL3_2 bound	232	240	ICFFPNGNA	982.445	6.16804	100	0.741776	0.00537912
ICL3_2 bound	282	288	KIMYSHL	891.476	4.12243	1000	0.827253	0.0282943		ICL3_2 bound	232	240	ICFFPNGNA	982.445	6.14963	1000	1.05849	0.00672293
ICL3_2 bound	282	288	KIMYSHL	891.476	4.12852	10000	1.2279	0.0228532		ICL3_2 bound	232	240	ICFFPNGNA	982.445	6.15172	10000	1.59705	0.00815804
ICL3_3 bound	282	288	KIMYSHL	891.476	4.11878	10	0.0653247	0.00781411		ICL3_3 bound	232	240	ICFFPNGNA	982.445	6.1398	10	0.735851	0.00760149
ICL3_3 bound	282	288	KIMYSHL	891.476	4.13774	100	0.179655	0.00518056		ICL3_3 bound	232	240	ICFFPNGNA	982.445	6.17024	100	0.762017	0.0175008
ICL3_3 bound	282	288	KIMYSHL	891.476	4.14008	1000	0.88236	0.0186392		ICL3_3 bound	232	240	ICFFPNGNA	982.445	6.17118	1000	1.10056	0.0274959
ICL3_3 bound	282	288	KIMYSHL	891.476	4.11634	10000	1.23046	0.00594555		ICL3_3 bound	232	240	ICFFPNGNA	982.445	6.15201	10000	1.64162	0.0539955
Gαq alone	289	304	VDYFPEYDGPQRDAQA	1870.82	5.20306	10	1.86167	0.00392489		Gβ1 alone	232	241	ICFFPNGNAF	1129.51	6.91305	10	0.640179	0.0286437
Gαq alone	289	304	VDYFPEYDGPQRDAQA	1870.82	5.20693	100	3.07945	0.0409192		Gβ1 alone	232	241	ICFFPNGNAF	1129.51	6.91675	100	0.702112	0.00467338
Gαq alone	289	304	VDYFPEYDGPQRDAQA	1870.82	5.21807	1000	3.38671	0.0183436		Gβ1 alone	232	241	ICFFPNGNAF	1129.51	6.92659	1000	1.08925	0.0859063
Gαq alone	289	304	VDYFPEYDGPQRDAQA	1870.82	5.20151	10000	3.76767	0.0116572		Gβ1 alone	232	241	ICFFPNGNAF	1129.51	6.91489	10000	1.69942	0.0186437
ICL3_1 bound	289	304	VDYFPEYDGPQRDAQA	1870.82	5.13671	10	1.7992	0.0443044		ICL3_1 bound	232	241	ICFFPNGNAF	1129.51	6.93202	10	0.589394	0.0457662
ICL3_1 bound	289	304	VDYFPEYDGPQRDAQA	1870.82	5.13934	100	3.0388	0.0367826		ICL3_1 bound	232	241	ICFFPNGNAF	1129.51	6.90964	100	0.660016	0.0254111
ICL3_1 bound	289	304	VDYFPEYDGPQRDAQA	1870.82	5.12836	1000	3.32875	0.0385366		ICL3_1 bound	232	241	ICFFPNGNAF	1129.51	6.93656	1000	1.05074	0.0175779
ICL3_1 bound	289	304	VDYFPEYDGPQRDAQA	1870.82	5.1424	10000	3.69704	0.0150419		ICL3_1 bound	232	241	ICFFPNGNAF	1129.51	6.93312	10000	1.57674	0.0265735
ICL3_2 bound	289	304	VDYFPEYDGPQRDAQA	1870.82	5.13901	10	2.60323	0.418958		ICL3_2 bound	232	241	ICFFPNGNAF	1129.51	6.91153	10	0.601331	0.031138
ICL3_2 bound	289	304	VDYFPEYDGPQRDAQA	1870.82	5.09342	100	3.53195	0.204113		ICL3_2 bound	232	241	ICFFPNGNAF	1129.51	6.93564	100	0.659768	0.01498
ICL3_2 bound	289	304	VDYFPEYDGPQRDAQA	1870.82	5.17076	1000	3.53389	0.260536		ICL3_2 bound	232	241	ICFFPNGNAF	1129.51	6.91621	1000	0.973925	0.0414176
ICL3_2 bound	289	304	VDYFPEYDGPQRDAQA	1870.82	5.18202	10000	3.72463	0.135354		ICL3_2 bound	232	241	ICFFPNGNAF	1129.51	6.91358	10000	1.5853	0.0680652
ICL3_3 bound	289	304	VDYFPEYDGPQRDAQA	1870.82	5.21085	10	1.9681	0.0453615		ICL3_3 bound	232	241	ICFFPNGNAF	1129.51	6.9207	10	0.634514	0.0486606
ICL3_3 bound	289	304	VDYFPEYDGPQRDAQA	1870.82	5.21242	100	3.08895	0.03011		ICL3_3 bound	232	241	ICFFPNGNAF	1129.51	6.93317	100	0.693597	0.0400687
ICL3_3 bound	289	304	VDYFPEYDGPQRDAQA	1870.82	5.22172	1000	3.4369	0.0386617		ICL3_3 bound	232	241	ICFFPNGNAF	1129.51	6.93513	1000	1.07549	0.0223256
ICL3_3 bound	289	304	VDYFPEYDGPQRDAQA	1870.82	5.20611	10000	3.88917	0.0604137		ICL3_3 bound	232	241	ICFFPNGNAF	1129.51	6.91867	10000	1.63784	0.0949194
Gαq alone	289	307	VDYFPEYDGPQRDAQAARE	2227.01	4.8549	10	2.07088	0.0723043		Gβ1 alone	241	249	FATGSDDAT	884.363	3.43934	10	0.304609	0.0129173
Gαq alone	289	307	VDYFPEYDGPQRDAQAARE	2227.01	4.86152	100	3.22117	0.0638622		Gβ1 alone	241	249	FATGSDDAT	884.363	3.43369	100	0.319631	0.0251238
Gαq alone	289	307	VDYFPEYDGPQRDAQAARE	2227.01	4.86968	1000	3.63049	0.0717052		Gβ1 alone	241	249	FATGSDDAT	884.363	3.435	1000	0.340718	0.00622967
Gαq alone	289	307	VDYFPEYDGPQRDAQAARE	2227.01	4.85292	10000	4.09569	0.0245386		Gβ1 alone	241	249	FATGSDDAT	884.363	3.43283	10000	0.486505	0.0157289
ICL3_1 bound	289	307	VDYFPEYDGPQRDAQAARE	2227.01	4.85061	10	1.98385	0.0649447		ICL3_1 bound	241	249	FATGSDDAT	884.363	3.43797	10	0.301158	0.0156332
ICL3_1 bound	289	307	VDYFPEYDGPQRDAQAARE	2227.01	4.82648	100	3.14694	0.0693767		ICL3_1 bound	241	249	FATGSDDAT	884.363	3.42879	100	0.303838	0.0040004
ICL3_1 bound	289	307	VDYFPEYDGPQRDAQAARE	2227.01	4.847	1000	3.55908	0.040196		ICL3_1 bound	241	249	FATGSDDAT	884.363	3.43758	1000	0.349818	0.020467
ICL3_1 bound	289	307	VDYFPEYDGPQRDAQAARE	2227.01	4.84464	10000	4.04798	0.102446		ICL3_1 bound	241	249	FATGSDDAT	884.363	3.4205	10000	0.481344	0.0300493
ICL3_2 bound	289	307	VDYFPEYDGPQRDAQAARE	2227.01	4.83594	10	1.92627	0.119853		ICL3_2 bound	241	249	FATGSDDAT	884.363	3.43504	10	0.296401	0.0254705
ICL3_2 bound	289	307	VDYFPEYDGPQRDAQAARE	2227.01	4.8404	100	3.13447	0.142476		ICL3_2 bound	241	249	FATGSDDAT	884.363	3.44493	100	0.321985	0.0200981
ICL3_2 bound	289	307	VDYFPEYDGPQRDAQAARE	2227.01	4.85915	1000	3.54319	0.0447045		ICL3_2 bound	241	249	FATGSDDAT	884.363	3.41102	1000	0.322311	0.0109088
ICL3_2 bound	289	307	VDYFPEYDGPQRDAQAARE	2227.01	4.82872	10000	4.05563	0.0319355		ICL3_2 bound	241	249	FATGSDDAT	884.363	3.44574	10000	0.4736	0.0155014
ICL3_3 bound	289	307	VDYFPEYDGPQRDAQAARE	2227.01	4.88908	10	1.97215	0.109303		ICL3_3 bound	241	249	FATGSDDAT	884.363	3.43586	10	0.304272	0.0157177
ICL3_3 bound	289	307	VDYFPEYDGPQRDAQAARE	2227.01	4.89389	100	3.18059	0.132028		ICL3_3 bound	241	249	FATGSDDAT	884.363	3.43671	100	0.304088	0.00656189
ICL3_3 bound	289	307	VDYFPEYDGPQRDAQAARE	2227.01	4.9054	1000	3.48306	0.0273446		ICL3_3 bound	241	249	FATGSDDAT	884.363	3.44253	1000	0.362966	0.00898713
ICL3_3 bound	289	307	VDYFPEYDGPQRDAQAARE	2227.01	4.87217	10000	4.04959	0.0841256		ICL3_3 bound	241	249	FATGSDDAT	884.363	3.44883	10000	0.485175	0.0169496
Gαq alone	308	326	FILKMFVDLNPDSDKIIYS	2274.17	5.42762	10	1.85319	0.0621215		Gβ1 alone	253	261	FDLRADQEL	1106.55	5.24481	10	0.273287	0.0157457
Gαq alone	308	326	FILKMFVDLNPDSDKIIYS	2274.17	5.43261	100	2.67507	0.229744		Gβ1 alone	253	261	FDLRADQEL	1106.55	5.24954	100	0.539755	0.0134394
Gαq alone	308	326	FILKMFVDLNPDSDKIIYS	2274.17	5.45655	1000	3.8654	0.0822573		Gβ1 alone	253	261	FDLRADQEL	1106.55	5.25185	1000	0.772778	0.0165593
Gαq alone	308	326	FILKMFVDLNPDSDKIIYS	2274.17	5.43429	10000	4.48307	0.0411475		Gβ1 alone	253	261	FDLRADQEL	1106.55	5.2436	10000	1.29079	0.0354185
ICL3_1 bound	308	326	FILKMFVDLNPDSDKIIYS	2274.17	5.46084	10	1.86042	0.172787		ICL3_1 bound	253	261	FDLRADQEL	1106.55	5.15875	10	0.383001	0.0426831
ICL3_1 bound	308	326	FILKMFVDLNPDSDKIIYS	2274.17	5.4278	100	2.67077	0.0363239		ICL3_1 bound	253	261	FDLRADQEL	1106.55	5.1473	100	0.59637	0.0604103
ICL3_1 bound	308	326	FILKMFVDLNPDSDKIIYS	2274.17	5.46254	1000	3.79514	0.111466		ICL3_1 bound	253	261	FDLRADQEL	1106.55	5.15472	1000	0.82413	0.0391113
ICL3_1 bound	308	326	FILKMFVDLNPDSDKIIYS	2274.17	5.45838	10000	4.59476	0.0650326		ICL3_1 bound	253	261	FDLRADQEL	1106.55	5.15532	10000	1.30369	0.11236
ICL3_2 bound	308	326	FILKMFVDLNPDSDKIIYS	2274.17	5.42951	10	1.72323	0.197661		ICL3_2 bound	253	261	FDLRADQEL	1106.55	5.1937	10	0.284917	0.0219
ICL3_2 bound	308	326	FILKMFVDLNPDSDKIIYS	2274.17	5.46434	100	2.69465	0.116918		ICL3_2 bound	253	261	FDLRADQEL	1106.55	5.19174	100	0.504736	0.0385562
ICL3_2 bound	308	326	FILKMFVDLNPDSDKIIYS	2274.17	5.42764	1000	3.74771	0.11771		ICL3_2 bound	253	261	FDLRADQEL	1106.55	5.19255	1000	0.798221	0.0237689
ICL3_2 bound	308	326	FILKMFVDLNPDSDKIIYS	2274.17	5.42843	10000	4.54283	0.1176		ICL3_2 bound	253	261	FDLRADQEL	1106.55	5.19039	10000	1.22573	0.0358175
ICL3_3 bound	308	326	FILKMFVDLNPDSDKIIYS	2274.17	5.43413	10	1.91425	0.0813129		ICL3_3 bound	253	261	FDLRADQEL	1106.55	5.25231	10	0.249621	0.0452247
ICL3_3 bound	308	326	FILKMFVDLNPDSDKIIYS	2274.17	5.44922	100	2.82182	0.0969807		ICL3_3 bound	253	261	FDLRADQEL	1106.55	5.25203	100	0.515978	0.0140481
ICL3_3 bound	308	326	FILKMFVDLNPDSDKIIYS	2274.17	5.45355	1000	3.84819	0.0910695		ICL3_3 bound	253	261	FDLRADQEL	1106.55	5.25713	1000	0.769951	0.0124856
ICL3_3 bound	308	326	FILKMFVDLNPDSDKIIYS	2274.17	5.42092	10000	4.47006	0.036806		ICL3_3 bound	253	261	FDLRADQEL	1106.55	5.24457	10000	1.22341	0.0393195
Gαq alone	312	323	MFVDLNPDSDKI	1393.67	4.29285	10	1.21973	0.102869		Gβ1 alone	272	278	GITSVSF	710.372	5.60227	10	0.170528	0.0192727
Gαq alone	312	323	MFVDLNPDSDKI	1393.67	4.29782	100	1.61417	0.0576715		Gβ1 alone	272	278	GITSVSF	710.372	5.60918	100	0.527672	0.0193607
Gαq alone	312	323	MFVDLNPDSDKI	1393.67	4.3168	1000	1.64892	0.0903594		Gβ1 alone	272	278	GITSVSF	710.372	5.62216	1000	1.06401	0.0682898
Gαq alone	312	323	MFVDLNPDSDKI	1393.67	4.26911	10000	1.95819	0.0789482		Gβ1 alone	272	278	GITSVSF	710.372	5.60589	10000	1.34428	0.0411371
ICL3_1 bound	312	323	MFVDLNPDSDKI	1393.67	4.32844	10	1.18211	0.0277347		ICL3_1 bound	272	278	GITSVSF	710.372	5.59799	10	0.17922	0.00971125
ICL3_1 bound	312	323	MFVDLNPDSDKI	1393.67	4.29606	100	1.47777	0.122057		ICL3_1 bound	272	278	GITSVSF	710.372	5.57293	100	0.566829	0.0634554
ICL3_1 bound	312	323	MFVDLNPDSDKI	1393.67	4.31814	1000	1.60464	0.0929783		ICL3_1 bound	272	278	GITSVSF	710.372	5.59393	1000	1.00694	0.0436356
ICL3_1 bound	312	323	MFVDLNPDSDKI	1393.67	4.3151	10000	1.86484	0.0551386		ICL3_1 bound	272	278	GITSVSF	710.372	5.5817	10000	1.25122	0.0654602
ICL3_2 bound	312	323	MFVDLNPDSDKI	1393.67	4.30787	10	1.28782	0.0267018		ICL3_2 bound	272	278	GITSVSF	710.372	5.5869	10	0.156117	0.00197375
ICL3_2 bound	312	323	MFVDLNPDSDKI	1393.67	4.32598	100	1.44279	0.0852718		ICL3_2 bound	272	278	GITSVSF	710.372	5.6044	100	0.49094	0.0269158
ICL3_2 bound	312	323	MFVDLNPDSDKI	1393.67	4.296	1000	1.65954	0.0889046		ICL3_2 bound	272	278	GITSVSF	710.372	5.58583	1000	1.01369	0.0664266
ICL3_2 bound	312	323	MFVDLNPDSDKI	1393.67	4.30786	10000	1.95125	0.0996409		ICL3_2 bound	272	278	GITSVSF	710.372	5.57728	10000	1.21027	0.102877
ICL3_3 bound	312	323	MFVDLNPDSDKI	1393.67	4.31585	10	1.2185	0.0488547		ICL3_3 bound	272	278	GITSVSF	710.372	5.6201	10	0.193189	0.0174494
ICL3_3 bound	312	323	MFVDLNPDSDKI	1393.67	4.32538	100	1.567	0.0899813		ICL3_3 bound	272	278	GITSVSF	710.372	5.59778	100	0.552242	0.0584328
ICL3_3 bound	312	323	MFVDLNPDSDKI	1393.67	4.32265	1000	1.75487	0.0708665		ICL3_3 bound	272	278	GITSVSF	710.372	5.59806	1000	1.02679	0.0824391
ICL3_3 bound	312	323	MFVDLNPDSDKI	1393.67	4.30737	10000	1.928	0.159252		ICL3_3 bound	272	278	GITSVSF	710.372	5.56046	10000	1.27684	0.111796
Gαq alone	313	325	FVDLNPDSDKIIY	1538.77	5.64025	10	1.05197	0.0500702		Gβ1 alone	293	300	NCNVWDAL	934.409	6.63647	10	0.0904033	0.0170499
Gαq alone	313	325	FVDLNPDSDKIIY	1538.77	5.64437	100	2.31502	0.051318		Gβ1 alone	293	300	NCNVWDAL	934.409	6.64194	100	0.0974353	0.0303301
Gαq alone	313	325	FVDLNPDSDKIIY	1538.77	5.65891	1000	3.35888	0.0241455		Gβ1 alone	293	300	NCNVWDAL	934.409	6.64983	1000	0.0932423	0.0113541
Gαq alone	313	325	FVDLNPDSDKIIY	1538.77	5.64355	10000	3.84282	0.0720219		Gβ1 alone	293	300	NCNVWDAL	934.409	6.63741	10000	0.144364	0.005539
ICL3_1 bound	313	325	FVDLNPDSDKIIY	1538.77	5.67042	10	1.02445	0.131793		ICL3_1 bound	293	300	NCNVWDAL	934.409	6.65649	10	0.0746567	0.0218287
ICL3_1 bound	313	325	FVDLNPDSDKIIY	1538.77	5.64411	100	2.22117	0.0612742		ICL3_1 bound	293	300	NCNVWDAL	934.409	6.63447	100	0.0767823	0.0209419
ICL3_1 bound	313	325	FVDLNPDSDKIIY	1538.77	5.67292	1000	3.26988	0.0745234		ICL3_1 bound	293	300	NCNVWDAL	934.409	6.66057	1000	0.105494	0.0131861
ICL3_1 bound	313	325	FVDLNPDSDKIIY	1538.77	5.66947	10000	3.72842	0.0581104		ICL3_1 bound	293	300	NCNVWDAL	934.409	6.65854	10000	0.124874	0.0420773
ICL3_2 bound	313	325	FVDLNPDSDKIIY	1538.77	5.6455	10	0.966322	0.073052		ICL3_2 bound	293	300	NCNVWDAL	934.409	6.63754	10	0.106733	0.0208332
ICL3_2 bound	313	325	FVDLNPDSDKIIY	1538.77	5.66696	100	2.1036	0.0264131		ICL3_2 bound	293	300	NCNVWDAL	934.409	6.65543	100	0.08911	0.0215335
ICL3_2 bound	313	325	FVDLNPDSDKIIY	1538.77	5.65083	1000	3.24562	0.0721823		ICL3_2 bound	293	300	NCNVWDAL	934.409	6.64021	1000	0.085746	0.00511235
ICL3_2 bound	313	325	FVDLNPDSDKIIY	1538.77	5.64824	10000	3.6773	0.0443034		ICL3_2 bound	293	300	NCNVWDAL	934.409	6.64122	10000	0.103978	0.0169541
ICL3_3 bound	313	325	FVDLNPDSDKIIY	1538.77	5.64295	10	1.0506	0.100682		ICL3_3 bound	293	300	NCNVWDAL	934.409	6.64689	10	0.0757063	0.00783969
ICL3_3 bound	313	325	FVDLNPDSDKIIY	1538.77	5.62972	100	2.25467	0.057803		ICL3_3 bound	293	300	NCNVWDAL	934.409	6.65496	100	0.0920743	0.0183226
ICL3_3 bound	313	325	FVDLNPDSDKIIY	1538.77	5.63684	1000	3.33589	0.0985452		ICL3_3 bound	293	300	NCNVWDAL	934.409	6.65951	1000	0.121225	0.0208199
ICL3_3 bound	313	325	FVDLNPDSDKIIY	1538.77	5.62289	10000	3.76325	0.0485386		ICL3_3 bound	293	300	NCNVWDAL	934.409	6.64221	10000	0.135398	0.021287
Gαq alone	313	327	FVDLNPDSDKIIYSH	1762.86	5.69206	10	1.4567	0.0499735		Gβ1 alone	299	313	ALKADRAGVLAGHDN	1507.8	6.22621	10	0.783586	0.0470034
Gαq alone	313	327	FVDLNPDSDKIIYSH	1762.86	5.69442	100	2.9842	0.0638328		Gβ1 alone	299	313	ALKADRAGVLAGHDN	1507.8	6.23157	100	1.99373	0.0452138
Gαq alone	313	327	FVDLNPDSDKIIYSH	1762.86	5.70697	1000	4.00192	0.0817233		Gβ1 alone	299	313	ALKADRAGVLAGHDN	1507.8	6.23628	1000	2.80558	0.0292383
Gαq alone	313	327	FVDLNPDSDKIIYSH	1762.86	5.69204	10000	4.17571	0.05688		Gβ1 alone	299	313	ALKADRAGVLAGHDN	1507.8	6.22196	10000	3.54352	0.015316
ICL3_1 bound	313	327	FVDLNPDSDKIIYSH	1762.86	5.72844	10	1.42916	0.0735013		ICL3_1 bound	299	313	ALKADRAGVLAGHDN	1507.8	6.24563	10	0.713084	0.053159
ICL3_1 bound	313	327	FVDLNPDSDKIIYSH	1762.86	5.70151	100	2.95207	0.0949209		ICL3_1 bound	299	313	ALKADRAGVLAGHDN	1507.8	6.22447	100	1.93577	0.0347229
ICL3_1 bound	313	327	FVDLNPDSDKIIYSH	1762.86	5.72422	1000	3.96944	0.118709		ICL3_1 bound	299	313	ALKADRAGVLAGHDN	1507.8	6.24399	1000	2.69662	0.0470259
ICL3_1 bound	313	327	FVDLNPDSDKIIYSH	1762.86	5.71955	10000	4.24462	0.0479973		ICL3_1 bound	299	313	ALKADRAGVLAGHDN	1507.8	6.24628	10000	3.47645	0.0603265
ICL3_2 bound	313	327	FVDLNPDSDKIIYSH	1762.86	5.69615	10	1.37653	0.0533702		ICL3_2 bound	299	313	ALKADRAGVLAGHDN	1507.8	6.2228	10	0.699158	0.0584032
ICL3_2 bound	313	327	FVDLNPDSDKIIYSH	1762.86	5.71901	100	2.85625	0.0973825		ICL3_2 bound	299	313	ALKADRAGVLAGHDN	1507.8	6.24218	100	1.83154	0.036925
ICL3_2 bound	313	327	FVDLNPDSDKIIYSH	1762.86	5.69338	1000	3.90117	0.0487089		ICL3_2 bound	299	313	ALKADRAGVLAGHDN	1507.8	6.21722	1000	2.67266	0.0683583
ICL3_2 bound	313	327	FVDLNPDSDKIIYSH	1762.86	5.69463	10000	4.09437	0.0785018		ICL3_2 bound	299	313	ALKADRAGVLAGHDN	1507.8	6.2236	10000	3.42959	0.0667471
ICL3_3 bound	313	327	FVDLNPDSDKIIYSH	1762.86	5.699	10	1.41395	0.0449095		ICL3_3 bound	299	313	ALKADRAGVLAGHDN	1507.8	6.2463	10	0.813872	0.0269726
ICL3_3 bound	313	327	FVDLNPDSDKIIYSH	1762.86	5.70214	100	2.9642	0.09973		ICL3_3 bound	299	313	ALKADRAGVLAGHDN	1507.8	6.24439	100	1.9399	0.0362398
ICL3_3 bound	313	327	FVDLNPDSDKIIYSH	1762.86	5.70451	1000	3.92964	0.0280643		ICL3_3 bound	299	313	ALKADRAGVLAGHDN	1507.8	6.24631	1000	2.73808	0.0494942
ICL3_3 bound	313	327	FVDLNPDSDKIIYSH	1762.86	5.68667	10000	4.23713	0.0491189		ICL3_3 bound	299	313	ALKADRAGVLAGHDN	1507.8	6.22308	10000	3.50296	0.0409089
Gαq alone	313	328	FVDLNPDSDKIIYSHF	1909.93	5.6962	10	1.62153	0.0389593		Gβ1 alone	301	308	KADRAGVL	829.489	3.49578	10	0.958085	0.0847219
Gαq alone	313	328	FVDLNPDSDKIIYSHF	1909.93	5.69908	100	3.31743	0.0626714		Gβ1 alone	301	308	KADRAGVL	829.489	3.49632	100	1.10657	0.0785571
Gαq alone	313	328	FVDLNPDSDKIIYSHF	1909.93	5.71153	1000	4.36883	0.0638098		Gβ1 alone	301	308	KADRAGVL	829.489	3.51599	1000	1.4667	0.0685876
Gαq alone	313	328	FVDLNPDSDKIIYSHF	1909.93	5.69629	10000	4.64886	0.0622174		Gβ1 alone	301	308	KADRAGVL	829.489	3.49807	10000	1.62919	0.00630785
ICL3_1 bound	313	328	FVDLNPDSDKIIYSHF	1909.93	5.72713	10	1.59158	0.0518218		ICL3_1 bound	301	308	KADRAGVL	829.489	3.52573	10	0.94988	0.0583013
ICL3_1 bound	313	328	FVDLNPDSDKIIYSHF	1909.93	5.69755	100	3.25504	0.0528655		ICL3_1 bound	301	308	KADRAGVL	829.489	3.49541	100	1.09048	0.0858389
ICL3_1 bound	313	328	FVDLNPDSDKIIYSHF	1909.93	5.72277	1000	4.32769	0.0648257		ICL3_1 bound	301	308	KADRAGVL	829.489	3.52576	1000	1.44812	0.0728427
ICL3_1 bound	313	328	FVDLNPDSDKIIYSHF	1909.93	5.71943	10000	4.66324	0.0699362		ICL3_1 bound	301	308	KADRAGVL	829.489	3.50956	10000	1.70666	0.072523
ICL3_2 bound	313	328	FVDLNPDSDKIIYSHF	1909.93	5.69749	10	1.48471	0.0495075		ICL3_2 bound	301	308	KADRAGVL	829.489	3.49741	10	0.926117	0.0803665
ICL3_2 bound	313	328	FVDLNPDSDKIIYSHF	1909.93	5.71907	100	3.11063	0.0900812		ICL3_2 bound	301	308	KADRAGVL	829.489	3.52753	100	1.05684	0.0642735
ICL3_2 bound	313	328	FVDLNPDSDKIIYSHF	1909.93	5.69408	1000	4.27506	0.0722353		ICL3_2 bound	301	308	KADRAGVL	829.489	3.48443	1000	1.40607	0.0333435
ICL3_2 bound	313	328	FVDLNPDSDKIIYSHF	1909.93	5.69629	10000	4.5712	0.125764		ICL3_2 bound	301	308	KADRAGVL	829.489	3.49862	10000	1.66252	0.0188242
ICL3_3 bound	313	328	FVDLNPDSDKIIYSHF	1909.93	5.69901	10	1.59231	0.0880238		ICL3_3 bound	301	308	KADRAGVL	829.489	3.49984	10	0.958741	0.0705791
ICL3_3 bound	313	328	FVDLNPDSDKIIYSHF	1909.93	5.70262	100	3.29875	0.0643171		ICL3_3 bound	301	308	KADRAGVL	829.489	3.52395	100	1.07404	0.0676325
ICL3_3 bound	313	328	FVDLNPDSDKIIYSHF	1909.93	5.70481	1000	4.38907	0.0683358		ICL3_3 bound	301	308	KADRAGVL	829.489	3.52681	1000	1.43842	0.0346667
ICL3_3 bound	313	328	FVDLNPDSDKIIYSHF	1909.93	5.68616	10000	4.68003	0.0234629		ICL3_3 bound	301	308	KADRAGVL	829.489	3.50825	10000	1.67265	0.104356
Gαq alone	318	328	PDSDKIIYSHF	1321.64	5.69075	10	1.12622	0.0303815		Gβ1 alone	302	308	ADRAGVL	701.394	3.49049	10	0.795547	0.0457889
Gαq alone	318	328	PDSDKIIYSHF	1321.64	5.69238	100	2.44088	0.0440597		Gβ1 alone	302	308	ADRAGVL	701.394	3.49169	100	0.872204	0.0334822
Gαq alone	318	328	PDSDKIIYSHF	1321.64	5.70522	1000	3.08127	0.0679311		Gβ1 alone	302	308	ADRAGVL	701.394	3.51024	1000	1.08851	0.0265995
Gαq alone	318	328	PDSDKIIYSHF	1321.64	5.69104	10000	3.21678	0.0440239		Gβ1 alone	302	308	ADRAGVL	701.394	3.49244	10000	1.22986	0.0312429
ICL3_1 bound	318	328	PDSDKIIYSHF	1321.64	5.72592	10	1.12931	0.0577215		ICL3_1 bound	302	308	ADRAGVL	701.394	3.51832	10	0.770752	0.0343582
ICL3_1 bound	318	328	PDSDKIIYSHF	1321.64	5.69598	100	2.37025	0.0556592		ICL3_1 bound	302	308	ADRAGVL	701.394	3.48922	100	0.885967	0.0402451
ICL3_1 bound	318	328	PDSDKIIYSHF	1321.64	5.7225	1000	3.0169	0.0832411		ICL3_1 bound	302	308	ADRAGVL	701.394	3.5199	1000	1.08778	0.014066
ICL3_1 bound	318	328	PDSDKIIYSHF	1321.64	5.71963	10000	3.25963	0.105512		ICL3_1 bound	302	308	ADRAGVL	701.394	3.5023	10000	1.2482	0.0323166
ICL3_2 bound	318	328	PDSDKIIYSHF	1321.64	5.58745	10	1.00067	0.0736468		ICL3_2 bound	302	308	ADRAGVL	701.394	3.49182	10	0.745703	0.0269066
ICL3_2 bound	318	328	PDSDKIIYSHF	1321.64	5.71623	100	2.18213	0.0993835		ICL3_2 bound	302	308	ADRAGVL	701.394	3.52375	100	0.821694	0.0115767
ICL3_2 bound	318	328	PDSDKIIYSHF	1321.64	5.69265	1000	2.97149	0.109169		ICL3_2 bound	302	308	ADRAGVL	701.394	3.47598	1000	1.03819	0.0230762
ICL3_2 bound	318	328	PDSDKIIYSHF	1321.64	5.58385	10000	3.10308	0.0285469		ICL3_2 bound	302	308	ADRAGVL	701.394	3.49536	10000	1.21003	0.042087
ICL3_3 bound	318	328	PDSDKIIYSHF	1321.64	5.69981	10	1.04126	0.0903103		ICL3_3 bound	302	308	ADRAGVL	701.394	3.4961	10	0.783748	0.0388378
ICL3_3 bound	318	328	PDSDKIIYSHF	1321.64	5.70197	100	2.25575	0.0427068		ICL3_3 bound	302	308	ADRAGVL	701.394	3.51807	100	0.862132	0.0245973
ICL3_3 bound	318	328	PDSDKIIYSHF	1321.64	5.70397	1000	3.02956	0.0716352		ICL3_3 bound	302	308	ADRAGVL	701.394	3.52149	1000	1.07713	0.0168532
ICL3_3 bound	318	328	PDSDKIIYSHF	1321.64	5.68581	10000	3.16739	0.0241548		ICL3_3 bound	302	308	ADRAGVL	701.394	3.50537	10000	1.2139	0.0177032
Gαq alone	329	336	TCATDTEN	854.32	2.56165	10	0.977989	0.0032904		Gβ1 alone	309	318	AGHDNRVSCL	1071.5	3.89163	10	0.25622	0.0131283
Gαq alone	329	336	TCATDTEN	854.32	2.56638	100	1.63183	0.0228371		Gβ1 alone	309	318	AGHDNRVSCL	1071.5	3.89543	100	0.599328	0.0165223
Gαq alone	329	336	TCATDTEN	854.32	2.55961	1000	1.68447	0.00590951		Gβ1 alone	309	318	AGHDNRVSCL	1071.5	3.91142	1000	1.20687	0.0123441
Gαq alone	329	336	TCATDTEN	854.32	2.56288	10000	1.72713	0.0320205		Gβ1 alone	309	318	AGHDNRVSCL	1071.5	3.89139	10000	1.32811	0.0100271
ICL3_1 bound	329	336	TCATDTEN	854.32	2.56122	10	0.987053	0.0302035		ICL3_1 bound	309	318	AGHDNRVSCL	1071.5	3.91826	10	0.243305	0.0285049
ICL3_1 bound	329	336	TCATDTEN	854.32	2.56661	100	1.62293	0.0201998		ICL3_1 bound	309	318	AGHDNRVSCL	1071.5	3.89425	100	0.564529	0.0222918
ICL3_1 bound	329	336	TCATDTEN	854.32	2.55838	1000	1.68416	0.0232129		ICL3_1 bound	309	318	AGHDNRVSCL	1071.5	3.91535	1000	1.19818	0.0217773
ICL3_1 bound	329	336	TCATDTEN	854.32	2.55553	10000	1.72358	0.0188395		ICL3_1 bound	309	318	AGHDNRVSCL	1071.5	3.90582	10000	1.33372	0.0309878
ICL3_2 bound	329	336	TCATDTEN	854.32	2.56728	10	0.965411	0.0290455		ICL3_2 bound	309	318	AGHDNRVSCL	1071.5	3.89864	10	0.228751	0.0147937
ICL3_2 bound	329	336	TCATDTEN	854.32	2.5549	100	1.57984	0.0296925		ICL3_2 bound	309	318	AGHDNRVSCL	1071.5	3.9106	100	0.54441	0.0255156
ICL3_2 bound	329	336	TCATDTEN	854.32	2.55952	1000	1.72236	0.0420091		ICL3_2 bound	309	318	AGHDNRVSCL	1071.5	3.88989	1000	1.16304	0.035507
ICL3_2 bound	329	336	TCATDTEN	854.32	2.55784	10000	1.73574	0.0250023		ICL3_2 bound	309	318	AGHDNRVSCL	1071.5	3.89342	10000	1.3149	0.0379973
ICL3_3 bound	329	336	TCATDTEN	854.32	2.56068	10	0.985776	0.0109743		ICL3_3 bound	309	318	AGHDNRVSCL	1071.5	3.89974	10	0.226423	0.0198282
ICL3_3 bound	329	336	TCATDTEN	854.32	2.5549	100	1.60506	0.0270049		ICL3_3 bound	309	318	AGHDNRVSCL	1071.5	3.91304	100	0.594239	0.0241462
ICL3_3 bound	329	336	TCATDTEN	854.32	2.55759	1000	1.71439	0.0431558		ICL3_3 bound	309	318	AGHDNRVSCL	1071.5	3.91516	1000	1.19786	0.0173131
ICL3_3 bound	329	336	TCATDTEN	854.32	2.56201	10000	1.72982	0.0567564		ICL3_3 bound	309	318	AGHDNRVSCL	1071.5	3.89553	10000	1.31841	0.00403153
Gαq alone	333	344	DTENIRFVFAAV	1381.71	5.62207	10	0.0364077	0.0151887		Gβ1 alone	318	326	LGVTDDGMA	878.392	4.65383	10	0.788513	0.0517824
Gαq alone	333	344	DTENIRFVFAAV	1381.71	5.63077	100	-0.0178297	0.0215268		Gβ1 alone	318	326	LGVTDDGMA	878.392	4.65734	100	0.990172	0.0145058
Gαq alone	333	344	DTENIRFVFAAV	1381.71	5.64214	1000	-0.219965	0.0608612		Gβ1 alone	318	326	LGVTDDGMA	878.392	4.66094	1000	1.02656	0.0249493
Gαq alone	333	344	DTENIRFVFAAV	1381.71	5.56608	10000	0.035977	0.196026		Gβ1 alone	318	326	LGVTDDGMA	878.392	4.65483	10000	1.11718	0.0163652
ICL3_1 bound	333	344	DTENIRFVFAAV	1381.71	5.64279	10	0.0176303	0.041114		ICL3_1 bound	318	326	LGVTDDGMA	878.392	4.6608	10	0.72094	0.00272408
ICL3_1 bound	333	344	DTENIRFVFAAV	1381.71	5.61966	100	-0.0666943	0.01765		ICL3_1 bound	318	326	LGVTDDGMA	878.392	4.65089	100	0.899001	0.00674613
ICL3_1 bound	333	344	DTENIRFVFAAV	1381.71	5.65464	1000	-0.158056	0.0422312		ICL3_1 bound	318	326	LGVTDDGMA	878.392	4.66024	1000	0.950631	0.0387957
ICL3_1 bound	333	344	DTENIRFVFAAV	1381.71	5.65156	10000	-0.104919	0.0216558		ICL3_1 bound	318	326	LGVTDDGMA	878.392	4.65695	10000	1.08396	0.0129785
ICL3_2 bound	333	344	DTENIRFVFAAV	1381.71	5.6299	10	0.040683	0.0612716		ICL3_2 bound	318	326	LGVTDDGMA	878.392	4.64786	10	0.6808	0.00715789
ICL3_2 bound	333	344	DTENIRFVFAAV	1381.71	5.65063	100	-0.00780567	0.0190945		ICL3_2 bound	318	326	LGVTDDGMA	878.392	4.64989	100	0.879744	0.0143756
ICL3_2 bound	333	344	DTENIRFVFAAV	1381.71	5.62913	1000	-0.173285	0.0521308		ICL3_2 bound	318	326	LGVTDDGMA	878.392	4.64695	1000	0.931299	0.0203051
ICL3_2 bound	333	344	DTENIRFVFAAV	1381.71	5.60142	10000	0.116615	0.265988		ICL3_2 bound	318	326	LGVTDDGMA	878.392	4.64951	10000	1.03042	0.030892
ICL3_3 bound	333	344	DTENIRFVFAAV	1381.71	5.63539	10	0.000541	0.022881		ICL3_3 bound	318	326	LGVTDDGMA	878.392	4.61922	10	0.750512	0.0823352
ICL3_3 bound	333	344	DTENIRFVFAAV	1381.71	5.61497	100	-0.050867	0.0347846		ICL3_3 bound	318	326	LGVTDDGMA	878.392	4.62628	100	0.949236	0.0121476
ICL3_3 bound	333	344	DTENIRFVFAAV	1381.71	5.61437	1000	-0.209202	0.078218		ICL3_3 bound	318	326	LGVTDDGMA	878.392	4.63105	1000	1.01214	0.0359521
ICL3_3 bound	333	344	DTENIRFVFAAV	1381.71	5.56217	10000	0.230393	0.0962585		ICL3_3 bound	318	326	LGVTDDGMA	878.392	4.62688	10000	1.01241	0.03288
Gαq alone	342	351	AAVKDTILQL	1071.64	5.62494	10	0.968678	0.00939539		Gβ1 alone	319	326	GVTDDGMA	765.308	3.95272	10	0.251646	0.00948141
Gαq alone	342	351	AAVKDTILQL	1071.64	5.62873	100	2.21485	0.0355952		Gβ1 alone	319	326	GVTDDGMA	765.308	3.95565	100	0.392485	0.00990362
Gαq alone	342	351	AAVKDTILQL	1071.64	5.65039	1000	3.33829	0.00626332		Gβ1 alone	319	326	GVTDDGMA	765.308	3.95292	1000	0.450385	0.0124812
Gαq alone	342	351	AAVKDTILQL	1071.64	5.62959	10000	4.29204	0.0101925		Gβ1 alone	319	326	GVTDDGMA	765.308	3.94959	10000	0.519313	0.00807076
ICL3_1 bound	342	351	AAVKDTILQL	1071.64	5.63775	10	0.924291	0.021854		ICL3_1 bound	319	326	GVTDDGMA	765.308	3.95426	10	0.247696	0.015534
ICL3_1 bound	342	351	AAVKDTILQL	1071.64	5.60189	100	2.12671	0.0356695		ICL3_1 bound	319	326	GVTDDGMA	765.308	3.95432	100	0.387553	0.00552197
ICL3_1 bound	342	351	AAVKDTILQL	1071.64	5.63426	1000	3.26846	0.0488123		ICL3_1 bound	319	326	GVTDDGMA	765.308	3.95174	1000	0.448458	0.00873359
ICL3_1 bound	342	351	AAVKDTILQL	1071.64	5.62795	10000	4.22429	0.044646		ICL3_1 bound	319	326	GVTDDGMA	765.308	3.95164	10000	0.526879	0.0134524
ICL3_2 bound	342	351	AAVKDTILQL	1071.64	5.61323	10	0.846758	0.0182358		ICL3_2 bound	319	326	GVTDDGMA	765.308	3.95535	10	0.24022	0.0179277
ICL3_2 bound	342	351	AAVKDTILQL	1071.64	5.64561	100	2.07181	0.0463043		ICL3_2 bound	319	326	GVTDDGMA	765.308	3.9467	100	0.372123	0.0155941
ICL3_2 bound	342	351	AAVKDTILQL	1071.64	5.61056	1000	3.23512	0.0402941		ICL3_2 bound	319	326	GVTDDGMA	765.308	3.9498	1000	0.443638	0.000740143
ICL3_2 bound	342	351	AAVKDTILQL	1071.64	5.60925	10000	4.21375	0.0476856		ICL3_2 bound	319	326	GVTDDGMA	765.308	3.95546	10000	0.520507	0.0332227
ICL3_3 bound	342	351	AAVKDTILQL	1071.64		10				ICL3_3 bound	319	326	GVTDDGMA	765.308	3.95408	10	0.254823	0.0054551
ICL3_3 bound	342	351	AAVKDTILQL	1071.64		100				ICL3_3 bound	319	326	GVTDDGMA	765.308	3.94767	100	0.375426	0.00856095
ICL3_3 bound	342	351	AAVKDTILQL	1071.64		1000				ICL3_3 bound	319	326	GVTDDGMA	765.308	3.95185	1000	0.442964	0.0090407
ICL3_3 bound	342	351	AAVKDTILQL	1071.64		10000				ICL3_3 bound	319	326	GVTDDGMA	765.308	3.95467	10000	0.521617	0.00527372
Gαq alone	343	351	AVKDTILQL	1000.6	5.60945	10	0.919799	0.0388164		Gβ1 alone	327	335	VATGSWDSF	969.431	6.12056	10	0.161283	0.00630286
Gαq alone	343	351	AVKDTILQL	1000.6	5.61524	100	2.1182	0.0468517		Gβ1 alone	327	335	VATGSWDSF	969.431	6.1303	100	0.222905	0.0102858
Gαq alone	343	351	AVKDTILQL	1000.6	5.63096	1000	3.26127	0.0520472		Gβ1 alone	327	335	VATGSWDSF	969.431	6.13342	1000	0.182234	0.020037
Gαq alone	343	351	AVKDTILQL	1000.6	5.61267	10000	4.042	0.0117552		Gβ1 alone	327	335	VATGSWDSF	969.431	6.11832	10000	0.486022	0.0247455
ICL3_1 bound	343	351	AVKDTILQL	1000.6	5.61836	10	0.903527	0.0487718		ICL3_1 bound	327	335	VATGSWDSF	969.431	6.13737	10	0.134982	0.0115577
ICL3_1 bound	343	351	AVKDTILQL	1000.6	5.58026	100	2.09297	0.0324985		ICL3_1 bound	327	335	VATGSWDSF	969.431	6.11697	100	0.136583	0.027122
ICL3_1 bound	343	351	AVKDTILQL	1000.6	5.61423	1000	3.1943	0.0587368		ICL3_1 bound	327	335	VATGSWDSF	969.431	6.14005	1000	0.198525	0.0377821
ICL3_1 bound	343	351	AVKDTILQL	1000.6	5.60715	10000	3.92653	0.0843188		ICL3_1 bound	327	335	VATGSWDSF	969.431	6.11312	10000	0.418222	0.0837379
ICL3_2 bound	343	351	AVKDTILQL	1000.6	5.59459	10	0.832409	0.00479557		ICL3_2 bound	327	335	VATGSWDSF	969.431	6.09813	10	0.12812	0.0173353
ICL3_2 bound	343	351	AVKDTILQL	1000.6	5.62558	100	2.03721	0.0157619		ICL3_2 bound	327	335	VATGSWDSF	969.431	6.13135	100	0.142373	0.0442646
ICL3_2 bound	343	351	AVKDTILQL	1000.6	5.58948	1000	3.11299	0.0839834		ICL3_2 bound	327	335	VATGSWDSF	969.431	6.11566	1000	0.159714	0.0184254
ICL3_2 bound	343	351	AVKDTILQL	1000.6	5.5912	10000	3.99395	0.0558879		ICL3_2 bound	327	335	VATGSWDSF	969.431	6.1211	10000	0.428946	0.0144142
ICL3_3 bound	343	351	AVKDTILQL	1000.6	5.62445	10	0.923017	0.0150759		ICL3_3 bound	327	335	VATGSWDSF	969.431	6.11932	10	0.140266	0.0329992
ICL3_3 bound	343	351	AVKDTILQL	1000.6	5.61476	100	2.10578	0.00400529		ICL3_3 bound	327	335	VATGSWDSF	969.431	6.13983	100	0.211295	0.0321949
ICL3_3 bound	343	351	AVKDTILQL	1000.6	5.61401	1000	3.19923	0.0407497		ICL3_3 bound	327	335	VATGSWDSF	969.431	6.14211	1000	0.160575	0.00941493
ICL3_3 bound	343	351	AVKDTILQL	1000.6	5.58978	10000	3.98123	0.0681229		ICL3_3 bound	327	335	VATGSWDSF	969.431	6.12216	10000	0.458167	0.0105603
Gαq alone	345	351	KDTILQL	830.498	4.66363	10	0.195704	0.0146374		Gβ1 alone	327	336	VATGSWDSFL	1082.52	6.89322	10	0.284409	0.0114956
Gαq alone	345	351	KDTILQL	830.498	4.66765	100	0.857353	0.0345735		Gβ1 alone	327	336	VATGSWDSFL	1082.52	6.89772	100	0.299421	0.0567844
Gαq alone	345	351	KDTILQL	830.498	4.68783	1000	1.84419	0.00812716		Gβ1 alone	327	336	VATGSWDSFL	1082.52	6.91694	1000	0.373674	0.0678251
Gαq alone	345	351	KDTILQL	830.498	4.66731	10000	2.8509	0.00119256		Gβ1 alone	327	336	VATGSWDSFL	1082.52	6.89268	10000	0.567719	0.0559775
ICL3_1 bound	345	351	KDTILQL	830.498	4.69081	10	0.193968	0.0160832		ICL3_1 bound	327	336	VATGSWDSFL	1082.52	6.91419	10	0.24707	0.108019
ICL3_1 bound	345	351	KDTILQL	830.498	4.66156	100	0.814956	0.0301389		ICL3_1 bound	327	336	VATGSWDSFL	1082.52	6.89635	100	0.204367	0.0590266
ICL3_1 bound	345	351	KDTILQL	830.498	4.6889	1000	1.82485	0.0315821		ICL3_1 bound	327	336	VATGSWDSFL	1082.52	6.92401	1000	0.293635	0.087851
ICL3_1 bound	345	351	KDTILQL	830.498	4.6799	10000	2.83132	0.0531395		ICL3_1 bound	327	336	VATGSWDSFL	1082.52	6.9144	10000	0.541992	0.179253
ICL3_2 bound	345	351	KDTILQL	830.498	4.65723	10	0.170989	0.012319		ICL3_2 bound	327	336	VATGSWDSFL	1082.52	6.88701	10	0.285766	0.0747378
ICL3_2 bound	345	351	KDTILQL	830.498	4.67843	100	0.744041	0.0232626		ICL3_2 bound	327	336	VATGSWDSFL	1082.52	6.91639	100	0.26782	0.0674902
ICL3_2 bound	345	351	KDTILQL	830.498	4.65293	1000	1.7609	0.00686559		ICL3_2 bound	327	336	VATGSWDSFL	1082.52	6.90478	1000	0.269221	0.124337
ICL3_2 bound	345	351	KDTILQL	830.498	4.65889	10000	2.71737	0.056349		ICL3_2 bound	327	336	VATGSWDSFL	1082.52	6.89764	10000	0.514805	0.121784
ICL3_3 bound	345	351	KDTILQL	830.498	4.6281	10	0.519265	0.0301766		ICL3_3 bound	327	336	VATGSWDSFL	1082.52	6.90463	10	0.260562	0.0695457
ICL3_3 bound	345	351	KDTILQL	830.498	4.64912	100	0.90347	0.0268499		ICL3_3 bound	327	336	VATGSWDSFL	1082.52	6.91402	100	0.319681	0.0950059
ICL3_3 bound	345	351	KDTILQL	830.498	4.65343	1000	1.78594	0.0215405		ICL3_3 bound	327	336	VATGSWDSFL	1082.52	6.9106	1000	0.336733	0.048771
ICL3_3 bound	345	351	KDTILQL	830.498	4.63259	10000	2.5854	0.102168		ICL3_3 bound	327	336	VATGSWDSFL	1082.52	6.89712	10000	0.475297	0.0191529
Gαq alone	352	359	NLKEYNLV	992.541	5.00536	10	2.97396	0.0242483
Gαq alone	352	359	NLKEYNLV	992.541	5.01002	100	3.37159	0.0295829
Gαq alone	352	359	NLKEYNLV	992.541	5.03083	1000	3.38396	0.0165062
Gαq alone	352	359	NLKEYNLV	992.541	5.00882	10000	3.37433	0.0169732
ICL3_1 bound	352	359	NLKEYNLV	992.541	5.01117	10	2.8818	0.0639949
ICL3_1 bound	352	359	NLKEYNLV	992.541	4.98869	100	3.30815	0.0501116
ICL3_1 bound	352	359	NLKEYNLV	992.541	5.01478	1000	3.3125	0.046478
ICL3_1 bound	352	359	NLKEYNLV	992.541	5.01677	10000	3.32034	0.0428859
ICL3_2 bound	352	359	NLKEYNLV	992.541		10
ICL3_2 bound	352	359	NLKEYNLV	992.541		100
ICL3_2 bound	352	359	NLKEYNLV	992.541		1000
ICL3_2 bound	352	359	NLKEYNLV	992.541		10000
ICL3_3 bound	352	359	NLKEYNLV	992.541	5.01376	10	2.98908	0.076542
ICL3_3 bound	352	359	NLKEYNLV	992.541	5.03011	100	3.35817	0.0231182
ICL3_3 bound	352	359	NLKEYNLV	992.541	5.03566	1000	3.38451	0.0207961
ICL3_3 bound	352	359	NLKEYNLV	992.541	5.01058	10000	3.35183	0.0376652

## Sheet: Data 4
Data 4a. Deuterium uptake levels of HDX-MS of Gq α-subunit upon M3 coupling. This data corresponds to Fig. 6d										Data 4b. Deuterium uptake levels of HDX-MS of Gq β-subunit upon M3 coupling										Data 4c. Deuterium uptake levels of HDX-MS of Gq γ-subunit upon M3 coupling
Gq-α										Gq-β										Gq-γ
Protein state	Start	End	Sequence	Peptide mass (Da)	Retention time (min)	HDX time (sec)	Uptake (D)	Uptake SD (D)		Protein state	Start	End	Sequence	Peptide mass (Da)	Retention time (min)	HDX time (sec)	Uptake (D)	Uptake SD (D)		Protein state	Start	End	Sequence	Peptide mass (Da)	Retention time (min)	HDX time (sec)	Uptake (D)	Uptake SD (D)
Gαq alone	4	18	ESIMACCLSEEAKEA	1613.69	2.59267	10	1.14212	0.0216975		Gβ1 alone		4	MHHHHHHGSSGSEL	1589.68	2.57501	10	1.49628	0.0401721		Gγ2 alone	2	18	ASNNTASIAQARKLVEQ	1800.96	5.41397	10	1.76548	0.102566
Gαq alone	4	18	ESIMACCLSEEAKEA	1613.69	2.59103	100	1.18	0.0600223		Gβ1 alone		4	MHHHHHHGSSGSEL	1589.68	2.57588	100	1.5139	0.0295086		Gγ2 alone	2	18	ASNNTASIAQARKLVEQ	1800.96	5.41253	100	2.26259	0.13858
Gαq alone	4	18	ESIMACCLSEEAKEA	1613.69	2.59809	1000	1.19628	0.190511		Gβ1 alone		4	MHHHHHHGSSGSEL	1589.68	2.57659	1000	1.55429	0.121519		Gγ2 alone	2	18	ASNNTASIAQARKLVEQ	1800.96	5.41542	1000	3.13265	0.151751
Gαq alone	4	18	ESIMACCLSEEAKEA	1613.69	2.60119	10000	1.03099	0.293067		Gβ1 alone		4	MHHHHHHGSSGSEL	1589.68	2.5757	10000	1.56436	0.0670782		Gγ2 alone	2	18	ASNNTASIAQARKLVEQ	1800.96	5.40914	10000	3.74866	0.140553
C-tail bound	4	18	ESIMACCLSEEAKEA	1613.69	2.59744	10	1.19853	0.146977		C-tail bound		4	MHHHHHHGSSGSEL	1589.68	2.57068	10	1.44413	0.0371411		C-tail bound	2	18	ASNNTASIAQARKLVEQ	1800.96	5.4218	10	1.83471	0.038356
C-tail bound	4	18	ESIMACCLSEEAKEA	1613.69	2.59641	100	1.21188	0.302823		C-tail bound		4	MHHHHHHGSSGSEL	1589.68	2.57819	100	1.56753	0.103529		C-tail bound	2	18	ASNNTASIAQARKLVEQ	1800.96	5.41973	100	2.32512	0.18251
C-tail bound	4	18	ESIMACCLSEEAKEA	1613.69	2.59235	1000	1.31269	0.250681		C-tail bound		4	MHHHHHHGSSGSEL	1589.68	2.57495	1000	1.44231	0.016676		C-tail bound	2	18	ASNNTASIAQARKLVEQ	1800.96	5.41601	1000	3.11391	0.129927
C-tail bound	4	18	ESIMACCLSEEAKEA	1613.69	2.59386	10000	1.24507	0.174608		C-tail bound		4	MHHHHHHGSSGSEL	1589.68	2.57677	10000	1.48237	0.0367995		C-tail bound	2	18	ASNNTASIAQARKLVEQ	1800.96	5.41255	10000	3.66445	0.0882922
Gαq alone	24	44	EIERQLRRDKRDARRELKLLL	2706.6	4.74393	10	4.10719	0.0541777		Gβ1 alone		13	HGSSGSELDQLRQEAEQ	1870.85	5.21268	10	2.06017	0.0272745		Gγ2 alone	10	25	AQARKLVEQLKMEANI	1858.02	5.93283	10	2.46937	0.0794929
Gαq alone	24	44	EIERQLRRDKRDARRELKLLL	2706.6	4.70677	100	5.48458	0.0238772		Gβ1 alone		13	HGSSGSELDQLRQEAEQ	1870.85	5.20723	100	3.27107	0.0318984		Gγ2 alone	10	25	AQARKLVEQLKMEANI	1858.02	5.93037	100	3.8787	0.0961934
Gαq alone	24	44	EIERQLRRDKRDARRELKLLL	2706.6	4.72502	1000	7.10922	0.164362		Gβ1 alone		13	HGSSGSELDQLRQEAEQ	1870.85	5.20831	1000	3.65091	0.0242557		Gγ2 alone	10	25	AQARKLVEQLKMEANI	1858.02	5.92628	1000	4.61917	0.0618499
Gαq alone	24	44	EIERQLRRDKRDARRELKLLL	2706.6	4.6979	10000	8.1137	0.411786		Gβ1 alone		13	HGSSGSELDQLRQEAEQ	1870.85	5.20867	10000	4.19461	0.0245147		Gγ2 alone	10	25	AQARKLVEQLKMEANI	1858.02	5.91984	10000	5.3381	0.0807925
C-tail bound	24	44	EIERQLRRDKRDARRELKLLL	2706.6	4.76913	10	3.9438	0.189659		C-tail bound		13	HGSSGSELDQLRQEAEQ	1870.85	5.20889	10	1.96826	0.0570557		C-tail bound	10	25	AQARKLVEQLKMEANI	1858.02	5.94288	10	2.32104	0.0879557
C-tail bound	24	44	EIERQLRRDKRDARRELKLLL	2706.6	4.73467	100	5.46975	0.0812352		C-tail bound		13	HGSSGSELDQLRQEAEQ	1870.85	5.21031	100	3.17465	0.0500273		C-tail bound	10	25	AQARKLVEQLKMEANI	1858.02	5.93868	100	3.86748	0.0891162
C-tail bound	24	44	EIERQLRRDKRDARRELKLLL	2706.6	4.73479	1000	7.00971	0.0125019		C-tail bound		13	HGSSGSELDQLRQEAEQ	1870.85	5.21337	1000	3.57579	0.011826		C-tail bound	10	25	AQARKLVEQLKMEANI	1858.02	5.94083	1000	4.57485	0.043612
C-tail bound	24	44	EIERQLRRDKRDARRELKLLL	2706.6	4.71151	10000	7.79622	0.22512		C-tail bound		13	HGSSGSELDQLRQEAEQ	1870.85	5.21221	10000	4.08694	0.034012		C-tail bound	10	25	AQARKLVEQLKMEANI	1858.02	5.9449	10000	5.40703	0.040618
Gαq alone	25	42	IERQLRRDKRDARRELKL	2351.39	3.43011	10	4.37426	0.0788107		Gβ1 alone	5	20	DQLRQEAEQLKNQIRD	1984.02	4.71773	10	0.386652	0.0176395		Gγ2 alone	12	18	ARKLVEQ	843.505	2.60204	10	0.17092	0.0144801
Gαq alone	25	42	IERQLRRDKRDARRELKL	2351.39	3.41855	100	5.60765	0.167035		Gβ1 alone	5	20	DQLRQEAEQLKNQIRD	1984.02	4.71226	100	1.17587	0.144412		Gγ2 alone	12	18	ARKLVEQ	843.505	2.60093	100	0.376677	0.0454596
Gαq alone	25	42	IERQLRRDKRDARRELKL	2351.39	3.42901	1000	6.85708	0.0754091		Gβ1 alone	5	20	DQLRQEAEQLKNQIRD	1984.02	4.70105	1000	3.64436	0.0584519		Gγ2 alone	12	18	ARKLVEQ	843.505	2.60497	1000	1.09201	0.0843922
Gαq alone	25	42	IERQLRRDKRDARRELKL	2351.39	3.42798	10000	7.36897	0.118948		Gβ1 alone	5	20	DQLRQEAEQLKNQIRD	1984.02	4.69108	10000	6.76149	0.126011		Gγ2 alone	12	18	ARKLVEQ	843.505	2.60398	10000	1.8641	0.0406949
C-tail bound	25	42	IERQLRRDKRDARRELKL	2351.39	3.36704	10	4.32027	0.168724		C-tail bound	5	20	DQLRQEAEQLKNQIRD	1984.02	4.7219	10	0.348408	0.071918		C-tail bound	12	18	ARKLVEQ	843.505	2.59893	10	0.161541	0.0509672
C-tail bound	25	42	IERQLRRDKRDARRELKL	2351.39	3.36164	100	5.60304	0.185707		C-tail bound	5	20	DQLRQEAEQLKNQIRD	1984.02	4.71252	100	1.0143	0.0324512		C-tail bound	12	18	ARKLVEQ	843.505	2.6015	100	0.403516	0.110062
C-tail bound	25	42	IERQLRRDKRDARRELKL	2351.39	3.362	1000	6.80376	0.116955		C-tail bound	5	20	DQLRQEAEQLKNQIRD	1984.02	4.71204	1000	3.64059	0.0765062		C-tail bound	12	18	ARKLVEQ	843.505	2.60071	1000	1.11017	0.019077
C-tail bound	25	42	IERQLRRDKRDARRELKL	2351.39	3.36711	10000	7.45847	0.0867542		C-tail bound	5	20	DQLRQEAEQLKNQIRD	1984.02	4.69584	10000	6.61721	0.0581967		C-tail bound	12	18	ARKLVEQ	843.505	2.60167	10000	1.88414	0.0121606
Gαq alone	26	43	ERQLRRDKRDARRELKLL	2351.39	3.50667	10	4.3064	0.0552123		Gβ1 alone	5	26	DQLRQEAEQLKNQIRDARKACA	2584.34	4.98693	10	0.463132	0.0195714		Gγ2 alone	13	19	RKLVEQL	885.552	2.64728	10	2.36399	0.0465185
Gαq alone	26	43	ERQLRRDKRDARRELKLL	2351.39	3.44849	100	5.52007	0.0366331		Gβ1 alone	5	26	DQLRQEAEQLKNQIRDARKACA	2584.34	4.97175	100	1.49994	0.11029		Gγ2 alone	13	19	RKLVEQL	885.552	2.64373	100	3.08503	0.00341932
Gαq alone	26	43	ERQLRRDKRDARRELKLL	2351.39	3.44399	1000	6.66065	0.0288698		Gβ1 alone	5	26	DQLRQEAEQLKNQIRDARKACA	2584.34	4.96284	1000	5.4928	0.0551413		Gγ2 alone	13	19	RKLVEQL	885.552	2.65065	1000	3.43319	0.0175557
Gαq alone	26	43	ERQLRRDKRDARRELKLL	2351.39	3.45182	10000	7.17905	0.0619892		Gβ1 alone	5	26	DQLRQEAEQLKNQIRDARKACA	2584.34	4.94426	10000	9.99702	0.0614553		Gγ2 alone	13	19	RKLVEQL	885.552	2.64456	10000	3.43761	0.0317274
C-tail bound	26	43	ERQLRRDKRDARRELKLL	2351.39	3.3857	10	4.26002	0.150362		C-tail bound	5	26	DQLRQEAEQLKNQIRDARKACA	2584.34	4.99042	10	0.435499	0.0376886		C-tail bound	13	19	RKLVEQL	885.552	2.64045	10	2.33326	0.0433403
C-tail bound	26	43	ERQLRRDKRDARRELKLL	2351.39	3.37863	100	5.57285	0.10777		C-tail bound	5	26	DQLRQEAEQLKNQIRDARKACA	2584.34	4.98836	100	1.39526	0.0149814		C-tail bound	13	19	RKLVEQL	885.552	2.64423	100	3.09925	0.0427215
C-tail bound	26	43	ERQLRRDKRDARRELKLL	2351.39	3.38101	1000	6.7242	0.173984		C-tail bound	5	26	DQLRQEAEQLKNQIRDARKACA	2584.34	4.97458	1000	5.37104	0.0490991		C-tail bound	13	19	RKLVEQL	885.552	2.64398	1000	3.42328	0.00481176
C-tail bound	26	43	ERQLRRDKRDARRELKLL	2351.39	3.38332	10000	7.39103	0.0778975		C-tail bound	5	26	DQLRQEAEQLKNQIRDARKACA	2584.34	4.95307	10000	9.93373	0.0791796		C-tail bound	13	19	RKLVEQL	885.552	2.64542	10000	3.45182	0.0226469
Gαq alone	32	42	DKRDARRELKL	1399.81	4.06164	10	0.35993	0.0583578		Gβ1 alone	8	26	RQEAEQLKNQIRDARKACA	2228.17	3.91869	10	0.530002	0.0904459		Gγ2 alone	20	36	KMEANIDRIKVSKAAAD	1860	5.4559	10	1.73911	0.0350451
Gαq alone	32	42	DKRDARRELKL	1399.81	4.05508	100	0.48737	0.0334649		Gβ1 alone	8	26	RQEAEQLKNQIRDARKACA	2228.17	3.92157	100	0.982329	0.0129918		Gγ2 alone	20	36	KMEANIDRIKVSKAAAD	1860	5.45393	100	2.37722	0.0280883
Gαq alone	32	42	DKRDARRELKL	1399.81	4.05387	1000	1.29586	0.0317212		Gβ1 alone	8	26	RQEAEQLKNQIRDARKACA	2228.17	3.9134	1000	3.26283	0.082085		Gγ2 alone	20	36	KMEANIDRIKVSKAAAD	1860	5.45143	1000	3.47138	0.0263053
Gαq alone	32	42	DKRDARRELKL	1399.81	4.05343	10000	2.90354	0.128171		Gβ1 alone	8	26	RQEAEQLKNQIRDARKACA	2228.17	3.89239	10000	7.09708	0.0584461		Gγ2 alone	20	36	KMEANIDRIKVSKAAAD	1860	5.45098	10000	4.29884	0.0288724
C-tail bound	32	42	DKRDARRELKL	1399.81	4.05405	10	0.361714	0.0696501		C-tail bound	8	26	RQEAEQLKNQIRDARKACA	2228.17	3.91658	10	0.589529	0.0684702		C-tail bound	20	36	KMEANIDRIKVSKAAAD	1860	5.46139	10	1.72133	0.0779768
C-tail bound	32	42	DKRDARRELKL	1399.81	4.06118	100	0.478036	0.0470526		C-tail bound	8	26	RQEAEQLKNQIRDARKACA	2228.17	3.92457	100	1.00139	0.0428469		C-tail bound	20	36	KMEANIDRIKVSKAAAD	1860	5.45841	100	2.32763	0.0178329
C-tail bound	32	42	DKRDARRELKL	1399.81	4.06051	1000	1.19079	0.0317696		C-tail bound	8	26	RQEAEQLKNQIRDARKACA	2228.17	3.92462	1000	3.32477	0.145377		C-tail bound	20	36	KMEANIDRIKVSKAAAD	1860	5.45826	1000	3.448	0.0324229
C-tail bound	32	42	DKRDARRELKL	1399.81	4.05751	10000	2.77622	0.0570952		C-tail bound	8	26	RQEAEQLKNQIRDARKACA	2228.17	3.9065	10000	7.12978	0.0740154		C-tail bound	20	36	KMEANIDRIKVSKAAAD	1860	5.45768	10000	4.26227	0.0404916
Gαq alone	43	55	LLLGTGESGKSTF	1309.7	5.24925	10	0.870779	0.0174249		Gβ1 alone	14	26	LKNQIRDARKACA	1486.83	2.61993	10	0.461299	0.0148197		Gγ2 alone	20	37	KMEANIDRIKVSKAAADL	1973.08	4.27706	10	1.45083	0.0233922
Gαq alone	43	55	LLLGTGESGKSTF	1309.7	5.24579	100	1.12829	0.041679		Gβ1 alone	14	26	LKNQIRDARKACA	1486.83	2.6222	100	0.767385	0.0546701		Gγ2 alone	20	37	KMEANIDRIKVSKAAADL	1973.08	4.27144	100	1.77168	0.0287469
Gαq alone	43	55	LLLGTGESGKSTF	1309.7	5.24367	1000	1.84385	0.0145819		Gβ1 alone	14	26	LKNQIRDARKACA	1486.83	2.62532	1000	2.28464	0.0235292		Gγ2 alone	20	37	KMEANIDRIKVSKAAADL	1973.08	4.27379	1000	3.01679	0.0400358
Gαq alone	43	55	LLLGTGESGKSTF	1309.7	5.24158	10000	2.13733	0.0358334		Gβ1 alone	14	26	LKNQIRDARKACA	1486.83	2.62534	10000	4.03774	0.0432036		Gγ2 alone	20	37	KMEANIDRIKVSKAAADL	1973.08	4.26688	10000	5.12481	0.103367
C-tail bound	43	55	LLLGTGESGKSTF	1309.7	5.25371	10	0.880396	0.0267781		C-tail bound	14	26	LKNQIRDARKACA	1486.83	2.62239	10	0.424757	0.0966323		C-tail bound	20	37	KMEANIDRIKVSKAAADL	1973.08	4.28386	10	1.37208	0.0897996
C-tail bound	43	55	LLLGTGESGKSTF	1309.7	5.25284	100	1.19267	0.0311201		C-tail bound	14	26	LKNQIRDARKACA	1486.83	2.62223	100	0.69688	0.0442131		C-tail bound	20	37	KMEANIDRIKVSKAAADL	1973.08	4.2817	100	1.74648	0.0273612
C-tail bound	43	55	LLLGTGESGKSTF	1309.7	5.25221	1000	1.93279	0.0273434		C-tail bound	14	26	LKNQIRDARKACA	1486.83	2.62281	1000	2.19753	0.0269373		C-tail bound	20	37	KMEANIDRIKVSKAAADL	1973.08	4.28452	1000	2.86148	0.0153073
C-tail bound	43	55	LLLGTGESGKSTF	1309.7	5.25044	10000	2.17163	0.0356271		C-tail bound	14	26	LKNQIRDARKACA	1486.83	2.6246	10000	4.0263	0.0875846		C-tail bound	20	37	KMEANIDRIKVSKAAADL	1973.08	4.28118	10000	4.98187	0.0524577
Gαq alone	46	56	GTGESGKSTFI	1083.53	5.2439	10	0.724917	0.00999392		Gβ1 alone	14	33	LKNQIRDARKACADATLSQI	2215.2	5.82192	10	4.48244	0.0519811		Gγ2 alone	22	37	EANIDRIKVSKAAADL	1713.95	4.30487	10	1.15631	0.0183028
Gαq alone	46	56	GTGESGKSTFI	1083.53	5.23915	100	0.88072	0.0373164		Gβ1 alone	14	33	LKNQIRDARKACADATLSQI	2215.2	5.82269	100	5.54528	0.114786		Gγ2 alone	22	37	EANIDRIKVSKAAADL	1713.95	4.30135	100	1.4336	0.030678
Gαq alone	46	56	GTGESGKSTFI	1083.53	5.23479	1000	1.94943	0.0968744		Gβ1 alone	14	33	LKNQIRDARKACADATLSQI	2215.2	5.81295	1000	7.20688	0.0687232		Gγ2 alone	22	37	EANIDRIKVSKAAADL	1713.95	4.2996	1000	2.683	0.0574508
Gαq alone	46	56	GTGESGKSTFI	1083.53	5.23583	10000	2.18843	0.114517		Gβ1 alone	14	33	LKNQIRDARKACADATLSQI	2215.2	5.80651	10000	8.70996	0.0899819		Gγ2 alone	22	37	EANIDRIKVSKAAADL	1713.95	4.29664	10000	4.42459	0.0722788
C-tail bound	46	56	GTGESGKSTFI	1083.53	5.24508	10	0.773125	0.0113322		C-tail bound	14	33	LKNQIRDARKACADATLSQI	2215.2	5.82802	10	4.41619	0.133371		C-tail bound	22	37	EANIDRIKVSKAAADL	1713.95	4.30792	10	1.0825	0.0639256
C-tail bound	46	56	GTGESGKSTFI	1083.53	5.24582	100	0.928956	0.0378144		C-tail bound	14	33	LKNQIRDARKACADATLSQI	2215.2	5.82425	100	5.54813	0.0883912		C-tail bound	22	37	EANIDRIKVSKAAADL	1713.95	4.30996	100	1.3556	0.0530582
C-tail bound	46	56	GTGESGKSTFI	1083.53	5.24763	1000	1.9899	0.0282126		C-tail bound	14	33	LKNQIRDARKACADATLSQI	2215.2	5.82407	1000	7.18704	0.0668435		C-tail bound	22	37	EANIDRIKVSKAAADL	1713.95	4.31406	1000	2.54747	0.0420711
C-tail bound	46	56	GTGESGKSTFI	1083.53	5.24315	10000	2.27812	0.0126193		C-tail bound	14	33	LKNQIRDARKACADATLSQI	2215.2	5.82066	10000	8.62725	0.109955		C-tail bound	22	37	EANIDRIKVSKAAADL	1713.95	4.30925	10000	4.2498	0.0584316
Gαq alone	56	78	IKQMRIIHGSGYSDEDKRGFTKL	2679.4	4.0062	10	2.55451	0.065583		Gβ1 alone	21	30	ARKACADATL	1019.53	3.50934	10	1.20996	0.0121992		Gγ2 alone	25	37	IDRIKVSKAAADL	1399.83	4.06164	10	0.35993	0.0583578
Gαq alone	56	78	IKQMRIIHGSGYSDEDKRGFTKL	2679.4	4.00369	100	3.25299	0.0888864		Gβ1 alone	21	30	ARKACADATL	1019.53	3.50138	100	2.05281	0.066544		Gγ2 alone	25	37	IDRIKVSKAAADL	1399.83	4.05508	100	0.48737	0.0334649
Gαq alone	56	78	IKQMRIIHGSGYSDEDKRGFTKL	2679.4	4.00524	1000	4.12031	0.088012		Gβ1 alone	21	30	ARKACADATL	1019.53	3.49939	1000	3.69548	0.0218946		Gγ2 alone	25	37	IDRIKVSKAAADL	1399.83	4.05387	1000	1.29586	0.0317212
Gαq alone	56	78	IKQMRIIHGSGYSDEDKRGFTKL	2679.4	4.0019	10000	4.84525	0.146584		Gβ1 alone	21	30	ARKACADATL	1019.53	3.48497	10000	4.10868	0.0996225		Gγ2 alone	25	37	IDRIKVSKAAADL	1399.83	4.05343	10000	2.90354	0.128171
C-tail bound	56	78	IKQMRIIHGSGYSDEDKRGFTKL	2679.4	4.00696	10	2.40015	0.203169		C-tail bound	21	30	ARKACADATL	1019.53	3.44997	10	1.22768	0.115756		C-tail bound	25	37	IDRIKVSKAAADL	1399.83	4.05405	10	0.361714	0.0696501
C-tail bound	56	78	IKQMRIIHGSGYSDEDKRGFTKL	2679.4	4.0125	100	3.18813	0.227137		C-tail bound	21	30	ARKACADATL	1019.53	3.45667	100	2.02582	0.0340909		C-tail bound	25	37	IDRIKVSKAAADL	1399.83	4.06118	100	0.478036	0.0470526
C-tail bound	56	78	IKQMRIIHGSGYSDEDKRGFTKL	2679.4	4.01357	1000	4.05353	0.156187		C-tail bound	21	30	ARKACADATL	1019.53	3.45141	1000	3.7317	0.145373		C-tail bound	25	37	IDRIKVSKAAADL	1399.83	4.06051	1000	1.19079	0.0317696
C-tail bound	56	78	IKQMRIIHGSGYSDEDKRGFTKL	2679.4	4.01121	10000	4.60387	0.0808078		C-tail bound	21	30	ARKACADATL	1019.53	3.46007	10000	4.30019	0.127881		C-tail bound	25	37	IDRIKVSKAAADL	1399.83	4.05751	10000	2.77622	0.0570952
Gαq alone	59	70	MRIIHGSGYSDE	1364.63	3.7955	10	1.88136	0.025823		Gβ1 alone	31	45	SQITNNIDPVGRIQM	1685.86	5.34533	10	4.28925	0.085021		Gγ2 alone	27	37	RIKVSKAAADL	1171.72	3.63208	10	0.216418	0.0329181
Gαq alone	59	70	MRIIHGSGYSDE	1364.63	3.79437	100	1.98888	0.0319742		Gβ1 alone	31	45	SQITNNIDPVGRIQM	1685.86	5.34042	100	5.88974	0.0697864		Gγ2 alone	27	37	RIKVSKAAADL	1171.72	3.6281	100	0.319156	0.0313402
Gαq alone	59	70	MRIIHGSGYSDE	1364.63	3.79367	1000	1.99955	0.05097		Gβ1 alone	31	45	SQITNNIDPVGRIQM	1685.86	5.33836	1000	6.95836	0.00731167		Gγ2 alone	27	37	RIKVSKAAADL	1171.72	3.62916	1000	1.05656	0.0435047
Gαq alone	59	70	MRIIHGSGYSDE	1364.63	3.79089	10000	2.0679	0.0416991		Gβ1 alone	31	45	SQITNNIDPVGRIQM	1685.86	5.33462	10000	7.12089	0.0350773		Gγ2 alone	27	37	RIKVSKAAADL	1171.72	3.62341	10000	2.25462	0.0358195
C-tail bound	59	70	MRIIHGSGYSDE	1364.63	3.77235	10	1.92782	0.167724		C-tail bound	31	45	SQITNNIDPVGRIQM	1685.86	5.34958	10	4.15284	0.114176		C-tail bound	27	37	RIKVSKAAADL	1171.72	3.55191	10	0.265127	0.0624054
C-tail bound	59	70	MRIIHGSGYSDE	1364.63	3.77522	100	2.01226	0.144541		C-tail bound	31	45	SQITNNIDPVGRIQM	1685.86	5.34484	100	5.78945	0.0513157		C-tail bound	27	37	RIKVSKAAADL	1171.72	3.56173	100	0.358828	0.0209673
C-tail bound	59	70	MRIIHGSGYSDE	1364.63	3.78146	1000	1.99856	0.0737542		C-tail bound	31	45	SQITNNIDPVGRIQM	1685.86	5.344	1000	6.90555	0.0657099		C-tail bound	27	37	RIKVSKAAADL	1171.72	3.55691	1000	1.02958	0.0893463
C-tail bound	59	70	MRIIHGSGYSDE	1364.63	3.78221	10000	1.98601	0.0374634		C-tail bound	31	45	SQITNNIDPVGRIQM	1685.86	5.3424	10000	6.98442	0.0704932		C-tail bound	27	37	RIKVSKAAADL	1171.72	3.55921	10000	2.243	0.0431719
Gαq alone	59	78	MRIIHGSGYSDEDKRGFTKL	2310.17	4.05554	10	2.48556	0.0472032		Gβ1 alone	46	58	RTRRTLRGHLAKI	1577.98	2.6232	10	1.68251	0.0255618		Gγ2 alone	31	40	SKAAADLMAY	1040.51	6.90311	10	2.83107	0.043783
Gαq alone	59	78	MRIIHGSGYSDEDKRGFTKL	2310.17	4.04912	100	3.17971	0.0576511		Gβ1 alone	46	58	RTRRTLRGHLAKI	1577.98	2.6218	100	2.46277	0.0840023		Gγ2 alone	31	40	SKAAADLMAY	1040.51	6.90797	100	2.74869	0.0298197
Gαq alone	59	78	MRIIHGSGYSDEDKRGFTKL	2310.17	4.0493	1000	3.99417	0.140027		Gβ1 alone	46	58	RTRRTLRGHLAKI	1577.98	2.62773	1000	2.84197	0.0467751		Gγ2 alone	31	40	SKAAADLMAY	1040.51	6.905	1000	2.78978	0.0748191
Gαq alone	59	78	MRIIHGSGYSDEDKRGFTKL	2310.17	4.05195	10000	4.36833	0.138936		Gβ1 alone	46	58	RTRRTLRGHLAKI	1577.98	2.62368	10000	3.15189	0.0660447		Gγ2 alone	31	40	SKAAADLMAY	1040.51	6.89876	10000	2.89984	0.0321425
C-tail bound	59	78	MRIIHGSGYSDEDKRGFTKL	2310.17	4.0498	10	2.42252	0.12455		C-tail bound	46	58	RTRRTLRGHLAKI	1577.98	2.61874	10	1.61637	0.127008		C-tail bound	31	40	SKAAADLMAY	1040.51	6.90959	10	2.81366	0.105785
C-tail bound	59	78	MRIIHGSGYSDEDKRGFTKL	2310.17	4.05951	100	3.10683	0.201229		C-tail bound	46	58	RTRRTLRGHLAKI	1577.98	2.62114	100	2.33174	0.0778514		C-tail bound	31	40	SKAAADLMAY	1040.51	6.90882	100	2.7638	0.0497877
C-tail bound	59	78	MRIIHGSGYSDEDKRGFTKL	2310.17	4.0595	1000	3.90164	0.0733186		C-tail bound	46	58	RTRRTLRGHLAKI	1577.98	2.62084	1000	2.72185	0.0355395		C-tail bound	31	40	SKAAADLMAY	1040.51	6.9061	1000	2.74288	0.0870976
C-tail bound	59	78	MRIIHGSGYSDEDKRGFTKL	2310.17	4.05882	10000	4.26869	0.0307092		C-tail bound	46	58	RTRRTLRGHLAKI	1577.98	2.62254	10000	3.11517	0.0410362		C-tail bound	31	40	SKAAADLMAY	1040.51	6.90842	10000	2.88373	0.0678144
Gαq alone	68	85	SDEDKRGFTKLVYQNIFT	2161.09	5.45361	10	1.99877	0.0326094		Gβ1 alone	59	69	YAMHWGTDSRL	1336.61	5.08687	10	0.472861	0.00298064		Gγ2 alone	40	54	YCEAHAKEDPLLTPV	1685.82	5.34605	10	4.28864	0.0569286
Gαq alone	68	85	SDEDKRGFTKLVYQNIFT	2161.09	5.45165	100	2.82887	0.0399298		Gβ1 alone	59	69	YAMHWGTDSRL	1336.61	5.08476	100	0.900322	0.018976		Gγ2 alone	40	54	YCEAHAKEDPLLTPV	1685.82	5.34121	100	5.93134	0.0596971
Gαq alone	68	85	SDEDKRGFTKLVYQNIFT	2161.09	5.45122	1000	4.01235	0.013061		Gβ1 alone	59	69	YAMHWGTDSRL	1336.61	5.08765	1000	2.79403	0.0957193		Gγ2 alone	40	54	YCEAHAKEDPLLTPV	1685.82	5.3404	1000	7.05545	0.0360525
Gαq alone	68	85	SDEDKRGFTKLVYQNIFT	2161.09	5.44937	10000	4.94482	0.043929		Gβ1 alone	59	69	YAMHWGTDSRL	1336.61	5.08995	10000	3.38161	0.128396		Gγ2 alone	40	54	YCEAHAKEDPLLTPV	1685.82	5.3372	10000	7.24266	0.0464237
C-tail bound	68	85	SDEDKRGFTKLVYQNIFT	2161.09	5.4566	10	1.96847	0.0823773		C-tail bound	59	69	YAMHWGTDSRL	1336.61	5.09162	10	0.45883	0.0327601		C-tail bound	40	54	YCEAHAKEDPLLTPV	1685.82	5.35026	10	4.17137	0.100018
C-tail bound	68	85	SDEDKRGFTKLVYQNIFT	2161.09	5.45556	100	2.74022	0.0357547		C-tail bound	59	69	YAMHWGTDSRL	1336.61	5.08413	100	0.874594	0.0424177		C-tail bound	40	54	YCEAHAKEDPLLTPV	1685.82	5.34453	100	5.80518	0.0620218
C-tail bound	68	85	SDEDKRGFTKLVYQNIFT	2161.09	5.45472	1000	4.04374	0.154453		C-tail bound	59	69	YAMHWGTDSRL	1336.61	5.09715	1000	2.71991	0.0778169		C-tail bound	40	54	YCEAHAKEDPLLTPV	1685.82	5.34378	1000	6.946	0.0107611
C-tail bound	68	85	SDEDKRGFTKLVYQNIFT	2161.09	5.4544	10000	4.96388	0.0560679		C-tail bound	59	69	YAMHWGTDSRL	1336.61	5.09051	10000	3.22388	0.0651414		C-tail bound	40	54	YCEAHAKEDPLLTPV	1685.82	5.34419	10000	7.09636	0.0599562
Gαq alone	71	78	DKRGFTKL	964.557	3.74933	10	1.28063	0.014922		Gβ1 alone	70	78	LVSASQDGK	904.473	3.89985	10	0.232788	0.0176083		Gγ2 alone	44	51	HAKEDPLL	922.499	4.29019	10	0.0562707	0.0160364
Gαq alone	71	78	DKRGFTKL	964.557	3.74545	100	1.69598	0.0168995		Gβ1 alone	70	78	LVSASQDGK	904.473	3.89512	100	0.29842	0.0117108		Gγ2 alone	44	51	HAKEDPLL	922.499	4.2839	100	0.357108	0.0333611
Gαq alone	71	78	DKRGFTKL	964.557	3.7469	1000	2.14211	0.0266776		Gβ1 alone	70	78	LVSASQDGK	904.473	3.89375	1000	0.781919	0.0176467		Gγ2 alone	44	51	HAKEDPLL	922.499	4.28564	1000	0.430272	0.0417437
Gαq alone	71	78	DKRGFTKL	964.557	3.74339	10000	2.47861	0.0704805		Gβ1 alone	70	78	LVSASQDGK	904.473	3.89203	10000	1.75454	0.0501363		Gγ2 alone	44	51	HAKEDPLL	922.499	4.28517	10000	0.432501	0.0171062
C-tail bound	71	78	DKRGFTKL	964.557	3.6985	10	1.22198	0.082767		C-tail bound	70	78	LVSASQDGK	904.473	3.88235	10	0.217547	0.0595759		C-tail bound	44	51	HAKEDPLL	922.499	4.2926	10	0.038375	0.0139044
C-tail bound	71	78	DKRGFTKL	964.557	3.70582	100	1.57892	0.0762745		C-tail bound	70	78	LVSASQDGK	904.473	3.88735	100	0.307411	0.00286281		C-tail bound	44	51	HAKEDPLL	922.499	4.29566	100	0.346429	0.0400086
C-tail bound	71	78	DKRGFTKL	964.557	3.71264	1000	2.09062	0.0715742		C-tail bound	70	78	LVSASQDGK	904.473	3.88914	1000	0.773929	0.0304752		C-tail bound	44	51	HAKEDPLL	922.499	4.29746	1000	0.440084	0.0127879
C-tail bound	71	78	DKRGFTKL	964.557	3.7127	10000	2.37471	0.0808181		C-tail bound	70	78	LVSASQDGK	904.473	3.88916	10000	1.7374	0.0286193		C-tail bound	44	51	HAKEDPLL	922.499	4.29766	10000	0.403044	0.0287026
Gαq alone	79	92	VYQNIFTAMQAMIR	1685.85	5.34534	10	4.27716	0.0842855		Gβ1 alone	70	79	LVSASQDGKL	1017.56	3.88987	10	0.260309	0.0203862		Gγ2 alone	56	64	ASENPFREK	1077.53	3.47945	10	0.0691017	0.0509668
Gαq alone	79	92	VYQNIFTAMQAMIR	1685.85	5.34052	100	5.89296	0.0675875		Gβ1 alone	70	79	LVSASQDGKL	1017.56	3.88526	100	0.354747	0.0243744		Gγ2 alone	56	64	ASENPFREK	1077.53	3.47565	100	0.145097	0.00677937
Gαq alone	79	92	VYQNIFTAMQAMIR	1685.85	5.33858	1000	6.96999	0.0170843		Gβ1 alone	70	79	LVSASQDGKL	1017.56	3.88706	1000	0.898787	0.0139417		Gγ2 alone	56	64	ASENPFREK	1077.53	3.4807	1000	0.552276	0.0114347
Gαq alone	79	92	VYQNIFTAMQAMIR	1685.85	5.33487	10000	7.1284	0.0352002		Gβ1 alone	70	79	LVSASQDGKL	1017.56	3.88433	10000	2.1132	0.0359076		Gγ2 alone	56	64	ASENPFREK	1077.53	3.4625	10000	1.23091	0.0226958
C-tail bound	79	92	VYQNIFTAMQAMIR	1685.85	5.34965	10	4.15121	0.113041		C-tail bound	70	79	LVSASQDGKL	1017.56	3.88707	10	0.274464	0.00498891		C-tail bound	56	64	ASENPFREK	1077.53	3.42506	10	0.102449	0.0741268
C-tail bound	79	92	VYQNIFTAMQAMIR	1685.85	5.34479	100	5.75643	0.066695		C-tail bound	70	79	LVSASQDGKL	1017.56	3.89315	100	0.359938	0.0109731		C-tail bound	56	64	ASENPFREK	1077.53	3.43426	100	0.22227	0.0222014
C-tail bound	79	92	VYQNIFTAMQAMIR	1685.85	5.34397	1000	6.90538	0.0610085		C-tail bound	70	79	LVSASQDGKL	1017.56	3.89367	1000	0.88832	0.016124		C-tail bound	56	64	ASENPFREK	1077.53	3.4351	1000	0.583054	0.0137527
C-tail bound	79	92	VYQNIFTAMQAMIR	1685.85	5.34257	10000	6.99448	0.0693578		C-tail bound	70	79	LVSASQDGKL	1017.56	3.89439	10000	2.07149	0.00248143		C-tail bound	56	64	ASENPFREK	1077.53	3.44115	10000	1.22627	0.0101431
Gαq alone	82	96	NIFTAMQAMIRAMDT	1713.81	9.19506	10	0.798924	0.0612291		Gβ1 alone	72	79	SASQDGKL	805.405	3.90083	10	0.230229	0.0258487
Gαq alone	82	96	NIFTAMQAMIRAMDT	1713.81	9.20293	100	0.688851	0.0969481		Gβ1 alone	72	79	SASQDGKL	805.405	3.89605	100	0.337963	0.0382998
Gαq alone	82	96	NIFTAMQAMIRAMDT	1713.81	9.19793	1000	0.796145	0.104695		Gβ1 alone	72	79	SASQDGKL	805.405	3.89651	1000	0.80059	0.0218491
Gαq alone	82	96	NIFTAMQAMIRAMDT	1713.81	9.18492	10000	0.684152	0.186221		Gβ1 alone	72	79	SASQDGKL	805.405	3.89368	10000	1.82455	0.0177027
C-tail bound	82	96	NIFTAMQAMIRAMDT	1713.81	9.20168	10	0.516235	0.356304		C-tail bound	72	79	SASQDGKL	805.405	3.8852	10	0.163047	0.046543
C-tail bound	82	96	NIFTAMQAMIRAMDT	1713.81	9.15284	100	0.718804	0.396651		C-tail bound	72	79	SASQDGKL	805.405	3.88889	100	0.293138	0.00889235
C-tail bound	82	96	NIFTAMQAMIRAMDT	1713.81	9.20479	1000	0.776306	0.0884886		C-tail bound	72	79	SASQDGKL	805.405	3.89056	1000	0.786707	0.0230328
C-tail bound	82	96	NIFTAMQAMIRAMDT	1713.81	9.18443	10000	0.63137	0.0786492		C-tail bound	72	79	SASQDGKL	805.405	3.8917	10000	1.79807	0.0203183
Gαq alone	91	112	IRAMDTLKIPYKYEHNKAHAQL	2640.41	4.28091	10	1.16975	0.0210407		Gβ1 alone	80	99	IIWDSYTTNKVHAIPLRSSW	2387.25	5.45737	10	2.07861	0.0154683
Gαq alone	91	112	IRAMDTLKIPYKYEHNKAHAQL	2640.41	4.27375	100	1.67317	0.0329617		Gβ1 alone	80	99	IIWDSYTTNKVHAIPLRSSW	2387.25	5.45378	100	2.92488	0.0528759
Gαq alone	91	112	IRAMDTLKIPYKYEHNKAHAQL	2640.41	4.27593	1000	2.566	0.0372428		Gβ1 alone	80	99	IIWDSYTTNKVHAIPLRSSW	2387.25	5.45392	1000	4.20803	0.00786342
Gαq alone	91	112	IRAMDTLKIPYKYEHNKAHAQL	2640.41	4.27051	10000	3.82892	0.0904107		Gβ1 alone	80	99	IIWDSYTTNKVHAIPLRSSW	2387.25	5.45341	10000	5.27567	0.0453807
C-tail bound	91	112	IRAMDTLKIPYKYEHNKAHAQL	2640.41	4.28876	10	1.11795	0.0666675		C-tail bound	80	99	IIWDSYTTNKVHAIPLRSSW	2387.25	5.45864	10	2.01631	0.0872035
C-tail bound	91	112	IRAMDTLKIPYKYEHNKAHAQL	2640.41	4.2863	100	1.62696	0.0562384		C-tail bound	80	99	IIWDSYTTNKVHAIPLRSSW	2387.25	5.45748	100	2.86735	0.048085
C-tail bound	91	112	IRAMDTLKIPYKYEHNKAHAQL	2640.41	4.28831	1000	2.48654	0.0683553		C-tail bound	80	99	IIWDSYTTNKVHAIPLRSSW	2387.25	5.45646	1000	4.19201	0.0202336
C-tail bound	91	112	IRAMDTLKIPYKYEHNKAHAQL	2640.41	4.28679	10000	3.73792	0.0601003		C-tail bound	80	99	IIWDSYTTNKVHAIPLRSSW	2387.25	5.4579	10000	5.22293	0.0421885
Gαq alone	96	112	TLKIPYKYEHNKAHAQL	2054.12	3.82987	10	1.29924	0.139331		Gβ1 alone	82	98	WDSYTTNKVHAIPLRSS	1975	5.45682	10	1.96453	0.0159308
Gαq alone	96	112	TLKIPYKYEHNKAHAQL	2054.12	3.82623	100	1.67872	0.103747		Gβ1 alone	82	98	WDSYTTNKVHAIPLRSS	1975	5.45554	100	2.68832	0.0465878
Gαq alone	96	112	TLKIPYKYEHNKAHAQL	2054.12	3.82482	1000	2.27387	0.02795		Gβ1 alone	82	98	WDSYTTNKVHAIPLRSS	1975	5.45362	1000	3.76652	0.0179596
Gαq alone	96	112	TLKIPYKYEHNKAHAQL	2054.12	3.82363	10000	3.35565	0.138738		Gβ1 alone	82	98	WDSYTTNKVHAIPLRSS	1975	5.45327	10000	4.57364	0.0460714
C-tail bound	96	112	TLKIPYKYEHNKAHAQL	2054.12	3.82872	10	1.31071	0.173823		C-tail bound	82	98	WDSYTTNKVHAIPLRSS	1975	5.46146	10	1.91645	0.0688327
C-tail bound	96	112	TLKIPYKYEHNKAHAQL	2054.12	3.83114	100	1.60128	0.0274813		C-tail bound	82	98	WDSYTTNKVHAIPLRSS	1975	5.45923	100	2.59874	0.0419985
C-tail bound	96	112	TLKIPYKYEHNKAHAQL	2054.12	3.83823	1000	2.24068	0.0413194		C-tail bound	82	98	WDSYTTNKVHAIPLRSS	1975	5.45932	1000	3.7448	0.0290763
C-tail bound	96	112	TLKIPYKYEHNKAHAQL	2054.12	3.83716	10000	3.22814	0.106849		C-tail bound	82	98	WDSYTTNKVHAIPLRSS	1975	5.45915	10000	4.51383	0.0338496
Gαq alone	97	112	LKIPYKYEHNKAHAQL	1953.07	3.75379	10	1.1276	0.00447664		Gβ1 alone	82	99	WDSYTTNKVHAIPLRSSW	2161.08	5.45361	10	1.99877	0.0326094
Gαq alone	97	112	LKIPYKYEHNKAHAQL	1953.07	3.75235	100	1.41527	0.0103276		Gβ1 alone	82	99	WDSYTTNKVHAIPLRSSW	2161.08	5.45165	100	2.82887	0.0399298
Gαq alone	97	112	LKIPYKYEHNKAHAQL	1953.07	3.75152	1000	2.00883	0.0243074		Gβ1 alone	82	99	WDSYTTNKVHAIPLRSSW	2161.08	5.45122	1000	4.01235	0.013061
Gαq alone	97	112	LKIPYKYEHNKAHAQL	1953.07	3.75041	10000	2.85976	0.0659129		Gβ1 alone	82	99	WDSYTTNKVHAIPLRSSW	2161.08	5.44937	10000	4.94482	0.043929
C-tail bound	97	112	LKIPYKYEHNKAHAQL	1953.07	3.74329	10	1.13133	0.0495362		C-tail bound	82	99	WDSYTTNKVHAIPLRSSW	2161.08	5.4566	10	1.96847	0.0823773
C-tail bound	97	112	LKIPYKYEHNKAHAQL	1953.07	3.74953	100	1.4154	0.0712308		C-tail bound	82	99	WDSYTTNKVHAIPLRSSW	2161.08	5.45553	100	2.73332	0.0453812
C-tail bound	97	112	LKIPYKYEHNKAHAQL	1953.07	3.7516	1000	1.98659	0.0521679		C-tail bound	82	99	WDSYTTNKVHAIPLRSSW	2161.08	5.45479	1000	4.0014	0.0817259
C-tail bound	97	112	LKIPYKYEHNKAHAQL	1953.07	3.74902	10000	2.77592	0.0359017		C-tail bound	82	99	WDSYTTNKVHAIPLRSSW	2161.08	5.4544	10000	4.96388	0.0560679
Gαq alone	100	112	PYKYEHNKAHAQL	1598.81	3.75811	10	0.783356	0.0309532		Gβ1 alone	85	99	YTTNKVHAIPLRSSW	1772.94	4.54467	10	2.13186	0.0644461
Gαq alone	100	112	PYKYEHNKAHAQL	1598.81	3.75745	100	0.984796	0.0538116		Gβ1 alone	85	99	YTTNKVHAIPLRSSW	1772.94	4.54081	100	2.68235	0.0119787
Gαq alone	100	112	PYKYEHNKAHAQL	1598.81	3.75657	1000	1.42496	0.0235869		Gβ1 alone	85	99	YTTNKVHAIPLRSSW	1772.94	4.54138	1000	3.53583	0.082414
Gαq alone	100	112	PYKYEHNKAHAQL	1598.81	3.75578	10000	1.95144	0.110106		Gβ1 alone	85	99	YTTNKVHAIPLRSSW	1772.94	4.54125	10000	4.61667	0.0458928
C-tail bound	100	112	PYKYEHNKAHAQL	1598.81	3.74126	10	0.767594	0.0632554		C-tail bound	85	99	YTTNKVHAIPLRSSW	1772.94	4.54959	10	2.0017	0.0440926
C-tail bound	100	112	PYKYEHNKAHAQL	1598.81	3.74438	100	0.974215	0.0366623		C-tail bound	85	99	YTTNKVHAIPLRSSW	1772.94	4.55185	100	2.56628	0.067343
C-tail bound	100	112	PYKYEHNKAHAQL	1598.81	3.74594	1000	1.37349	0.0464158		C-tail bound	85	99	YTTNKVHAIPLRSSW	1772.94	4.55266	1000	3.44598	0.0478778
C-tail bound	100	112	PYKYEHNKAHAQL	1598.81	3.7451	10000	1.85044	0.0336368		C-tail bound	85	99	YTTNKVHAIPLRSSW	1772.94	4.55421	10000	4.4018	0.0842159
Gαq alone	105	113	HNKAHAQLV	1017.56	3.88987	10	0.260309	0.0203862		Gβ1 alone	87	109	TNKVHAIPLRSSWVMTCAYAPSG	2489.24	4.30152	10	2.22071	0.0416844
Gαq alone	105	113	HNKAHAQLV	1017.56	3.88526	100	0.354747	0.0243744		Gβ1 alone	87	109	TNKVHAIPLRSSWVMTCAYAPSG	2489.24	4.2988	100	3.17705	0.0735892
Gαq alone	105	113	HNKAHAQLV	1017.56	3.88706	1000	0.898787	0.0139417		Gβ1 alone	87	109	TNKVHAIPLRSSWVMTCAYAPSG	2489.24	4.2986	1000	4.74017	0.112213
Gαq alone	105	113	HNKAHAQLV	1017.56	3.88433	10000	2.1132	0.0359076		Gβ1 alone	87	109	TNKVHAIPLRSSWVMTCAYAPSG	2489.24	4.29676	10000	5.94262	0.201979
C-tail bound	105	113	HNKAHAQLV	1017.56	3.88707	10	0.274464	0.00498891		C-tail bound	87	109	TNKVHAIPLRSSWVMTCAYAPSG	2489.24	4.31713	10	2.1685	0.108684
C-tail bound	105	113	HNKAHAQLV	1017.56	3.89315	100	0.359938	0.0109731		C-tail bound	87	109	TNKVHAIPLRSSWVMTCAYAPSG	2489.24	4.3126	100	3.06808	0.136869
C-tail bound	105	113	HNKAHAQLV	1017.56	3.89367	1000	0.88832	0.016124		C-tail bound	87	109	TNKVHAIPLRSSWVMTCAYAPSG	2489.24	4.31933	1000	4.64059	0.116346
C-tail bound	105	113	HNKAHAQLV	1017.56	3.89439	10000	2.07149	0.00248143		C-tail bound	87	109	TNKVHAIPLRSSWVMTCAYAPSG	2489.24	4.31203	10000	5.82489	0.117821
Gαq alone	112	118	LVREVDV	829.478	3.5469	10	0.929208	0.00451525		Gβ1 alone	89	109	KVHAIPLRSSWVMTCAYAPSG	2274.15	5.45396	10	2.02302	0.0179582
Gαq alone	112	118	LVREVDV	829.478	3.5409	100	1.07549	0.00991152		Gβ1 alone	89	109	KVHAIPLRSSWVMTCAYAPSG	2274.15	5.45099	100	2.94453	0.0704799
Gαq alone	112	118	LVREVDV	829.478	3.5434	1000	1.47313	0.037759		Gβ1 alone	89	109	KVHAIPLRSSWVMTCAYAPSG	2274.15	5.45091	1000	4.05513	0.0513493
Gαq alone	112	118	LVREVDV	829.478	3.53351	10000	1.75153	0.0676429		Gβ1 alone	89	109	KVHAIPLRSSWVMTCAYAPSG	2274.15	5.4481	10000	4.80368	0.0554015
C-tail bound	112	118	LVREVDV	829.478	3.47361	10	0.943112	0.0931948		C-tail bound	89	109	KVHAIPLRSSWVMTCAYAPSG	2274.15	5.45622	10	1.97748	0.0510309
C-tail bound	112	118	LVREVDV	829.478	3.48205	100	1.01011	0.0348828		C-tail bound	89	109	KVHAIPLRSSWVMTCAYAPSG	2274.15	5.45533	100	2.90341	0.081329
C-tail bound	112	118	LVREVDV	829.478	3.48132	1000	1.52015	0.0457583		C-tail bound	89	109	KVHAIPLRSSWVMTCAYAPSG	2274.15	5.45457	1000	4.00416	0.0326049
C-tail bound	112	118	LVREVDV	829.478	3.49167	10000	1.71342	0.073816		C-tail bound	89	109	KVHAIPLRSSWVMTCAYAPSG	2274.15	5.4553	10000	4.79748	0.0399554
Gαq alone	113	123	VREVDVEKVSA	1230.67	3.72101	10	2.46716	0.0236672		Gβ1 alone	103	110	CAYAPSGN	782.314	3.36809	10	0.538398	0.024681
Gαq alone	113	123	VREVDVEKVSA	1230.67	3.71713	100	3.49696	0.0252599		Gβ1 alone	103	110	CAYAPSGN	782.314	3.35716	100	0.845154	0.0307671
Gαq alone	113	123	VREVDVEKVSA	1230.67	3.71707	1000	4.49268	0.0747865		Gβ1 alone	103	110	CAYAPSGN	782.314	3.36761	1000	1.29057	0.0121939
Gαq alone	113	123	VREVDVEKVSA	1230.67	3.71316	10000	4.87957	0.081574		Gβ1 alone	103	110	CAYAPSGN	782.314	3.32029	10000	2.00081	0.0390776
C-tail bound	113	123	VREVDVEKVSA	1230.67	3.68868	10	2.48771	0.100267		C-tail bound	103	110	CAYAPSGN	782.314	3.30966	10	0.49959	0.0417041
C-tail bound	113	123	VREVDVEKVSA	1230.67	3.69295	100	3.58296	0.146009		C-tail bound	103	110	CAYAPSGN	782.314	3.33659	100	0.805032	0.0105893
C-tail bound	113	123	VREVDVEKVSA	1230.67	3.69702	1000	4.68389	0.0769389		C-tail bound	103	110	CAYAPSGN	782.314	3.32858	1000	1.29786	0.0351363
C-tail bound	113	123	VREVDVEKVSA	1230.67	3.69789	10000	4.90235	0.131553		C-tail bound	103	110	CAYAPSGN	782.314	3.34583	10000	2.01007	0.0226395
Gαq alone	124	131	FENPYVDA	954.42	5.25606	10	0.386174	0.0371101		Gβ1 alone	111	118	YVACGGLD	797.35	4.75508	10	0.659958	0.0399638
Gαq alone	124	131	FENPYVDA	954.42	5.25268	100	0.47118	0.0257607		Gβ1 alone	111	118	YVACGGLD	797.35	4.75124	100	1.15492	0.0253495
Gαq alone	124	131	FENPYVDA	954.42	5.25162	1000	0.997093	0.0183408		Gβ1 alone	111	118	YVACGGLD	797.35	4.75165	1000	1.47284	0.0149044
Gαq alone	124	131	FENPYVDA	954.42	5.24952	10000	1.97821	0.0154268		Gβ1 alone	111	118	YVACGGLD	797.35	4.75119	10000	1.50034	0.0364444
C-tail bound	124	131	FENPYVDA	954.42	5.25617	10	0.358408	0.0535622		C-tail bound	111	118	YVACGGLD	797.35	4.75416	10	0.612012	0.100803
C-tail bound	124	131	FENPYVDA	954.42	5.25317	100	0.445392	0.0372413		C-tail bound	111	118	YVACGGLD	797.35	4.75215	100	1.10656	0.0239179
C-tail bound	124	131	FENPYVDA	954.42	5.25815	1000	0.969426	0.00199548		C-tail bound	111	118	YVACGGLD	797.35	4.7595	1000	1.442	0.017259
C-tail bound	124	131	FENPYVDA	954.42	5.25381	10000	1.90604	0.0151763		C-tail bound	111	118	YVACGGLD	797.35	4.75526	10000	1.46883	0.0208955
Gαq alone	132	143	IKSLWNDPGIQE	1399.72	5.41913	10	0.275207	0.0116051		Gβ1 alone	111	121	YVACGGLDNIC	1127.49	5.90402	10	0.50896	0.0211254
Gαq alone	132	143	IKSLWNDPGIQE	1399.72	5.41804	100	0.325975	0.0199914		Gβ1 alone	111	121	YVACGGLDNIC	1127.49	5.90511	100	0.954753	0.0148089
Gαq alone	132	143	IKSLWNDPGIQE	1399.72	5.41674	1000	0.380587	0.00830913		Gβ1 alone	111	121	YVACGGLDNIC	1127.49	5.90079	1000	1.5708	0.0175496
Gαq alone	132	143	IKSLWNDPGIQE	1399.72	5.41775	10000	0.45326	0.062091		Gβ1 alone	111	121	YVACGGLDNIC	1127.49	5.89532	10000	2.39898	0.0238728
C-tail bound	132	143	IKSLWNDPGIQE	1399.72	5.4217	10	0.269908	0.0384096		C-tail bound	111	121	YVACGGLDNIC	1127.49	5.9082	10	0.475539	0.0434704
C-tail bound	132	143	IKSLWNDPGIQE	1399.72	5.41981	100	0.307678	0.0269882		C-tail bound	111	121	YVACGGLDNIC	1127.49	5.90718	100	0.927622	0.024083
C-tail bound	132	143	IKSLWNDPGIQE	1399.72	5.42111	1000	0.350528	0.00939394		C-tail bound	111	121	YVACGGLDNIC	1127.49	5.91172	1000	1.55697	0.0340748
C-tail bound	132	143	IKSLWNDPGIQE	1399.72	5.42197	10000	0.452019	0.0337394		C-tail bound	111	121	YVACGGLDNIC	1127.49	5.904	10000	2.39891	0.0296058
Gαq alone	132	144	IKSLWNDPGIQEC	1502.73	5.64868	10	0.273125	0.0188619		Gβ1 alone	111	122	YVACGGLDNICS	1214.52	5.64754	10	0.583686	0.0381623
Gαq alone	132	144	IKSLWNDPGIQEC	1502.73	5.64376	100	0.299575	0.0129932		Gβ1 alone	111	122	YVACGGLDNICS	1214.52	5.64325	100	1.10009	0.0697942
Gαq alone	132	144	IKSLWNDPGIQEC	1502.73	5.64465	1000	0.327767	0.0470773		Gβ1 alone	111	122	YVACGGLDNICS	1214.52	5.63987	1000	1.8403	0.0571609
Gαq alone	132	144	IKSLWNDPGIQEC	1502.73	5.64475	10000	0.412072	0.0496358		Gβ1 alone	111	122	YVACGGLDNICS	1214.52	5.63806	10000	2.48637	0.0207796
C-tail bound	132	144	IKSLWNDPGIQEC	1502.73	5.65152	10	0.232251	0.0363933		C-tail bound	111	122	YVACGGLDNICS	1214.52	5.64531	10	0.537972	0.0439793
C-tail bound	132	144	IKSLWNDPGIQEC	1502.73	5.64341	100	0.331418	0.0247284		C-tail bound	111	122	YVACGGLDNICS	1214.52	5.63983	100	1.06353	0.0205664
C-tail bound	132	144	IKSLWNDPGIQEC	1502.73	5.64867	1000	0.34423	0.029239		C-tail bound	111	122	YVACGGLDNICS	1214.52	5.64229	1000	1.82565	0.0144224
C-tail bound	132	144	IKSLWNDPGIQEC	1502.73	5.64645	10000	0.418153	0.00671473		C-tail bound	111	122	YVACGGLDNICS	1214.52	5.63913	10000	2.46378	0.00761049
Gαq alone	144	153	CYDRRREYQL	1401.67	3.99205	10	1.29559	0.00976262		Gβ1 alone	111	123	YVACGGLDNICSI	1327.6	6.57024	10	0.481995	0.0477486
Gαq alone	144	153	CYDRRREYQL	1401.67	3.98622	100	1.4934	0.0193583		Gβ1 alone	111	123	YVACGGLDNICSI	1327.6	6.57547	100	0.964326	0.0460853
Gαq alone	144	153	CYDRRREYQL	1401.67	3.99241	1000	1.62242	0.0671373		Gβ1 alone	111	123	YVACGGLDNICSI	1327.6	6.5652	1000	1.66601	0.0321683
Gαq alone	144	153	CYDRRREYQL	1401.67	3.98951	10000	1.90575	0.0340527		Gβ1 alone	111	123	YVACGGLDNICSI	1327.6	6.55942	10000	2.26412	0.068925
C-tail bound	144	153	CYDRRREYQL	1401.67	3.97613	10	1.30596	0.00638882		C-tail bound	111	123	YVACGGLDNICSI	1327.6	6.57525	10	0.449586	0.0766815
C-tail bound	144	153	CYDRRREYQL	1401.67	3.98279	100	1.49013	0.0292221		C-tail bound	111	123	YVACGGLDNICSI	1327.6	6.57458	100	0.929748	0.0433985
C-tail bound	144	153	CYDRRREYQL	1401.67	3.99034	1000	1.57187	0.0176002		C-tail bound	111	123	YVACGGLDNICSI	1327.6	6.57248	1000	1.60855	0.0410018
C-tail bound	144	153	CYDRRREYQL	1401.67	3.99324	10000	1.84203	0.103543		C-tail bound	111	123	YVACGGLDNICSI	1327.6	6.57041	10000	2.22197	0.0131414
Gαq alone	144	159	CYDRRREYQLSDSTKY	2082.97	3.824	10	3.29747	0.0226274		Gβ1 alone	112	122	VACGGLDNICS	1051.45	5.30375	10	0.55823	0.0317264
Gαq alone	144	159	CYDRRREYQLSDSTKY	2082.97	3.81946	100	3.9267	0.0692705		Gβ1 alone	112	122	VACGGLDNICS	1051.45	5.30109	100	1.07873	0.0470979
Gαq alone	144	159	CYDRRREYQLSDSTKY	2082.97	3.82112	1000	4.07093	0.0513885		Gβ1 alone	112	122	VACGGLDNICS	1051.45	5.2989	1000	1.81642	0.0329263
Gαq alone	144	159	CYDRRREYQLSDSTKY	2082.97	3.81649	10000	4.87721	0.0713994		Gβ1 alone	112	122	VACGGLDNICS	1051.45	5.29442	10000	2.51029	0.0113231
C-tail bound	144	159	CYDRRREYQLSDSTKY	2082.97	3.82405	10	3.14347	0.0931827		C-tail bound	112	122	VACGGLDNICS	1051.45	5.30503	10	0.523004	0.0213159
C-tail bound	144	159	CYDRRREYQLSDSTKY	2082.97	3.82467	100	3.85666	0.0815236		C-tail bound	112	122	VACGGLDNICS	1051.45	5.30182	100	1.01257	0.0113916
C-tail bound	144	159	CYDRRREYQLSDSTKY	2082.97	3.83378	1000	4.02121	0.077072		C-tail bound	112	122	VACGGLDNICS	1051.45	5.304	1000	1.77927	0.0517965
C-tail bound	144	159	CYDRRREYQLSDSTKY	2082.97	3.83588	10000	4.75227	0.0853624		C-tail bound	112	122	VACGGLDNICS	1051.45	5.29825	10000	2.46476	0.0605149
Gαq alone	146	160	DRRREYQLSDSTKYY	1979.96	3.8071	10	3.42344	0.0547611		Gβ1 alone	112	123	VACGGLDNICSI	1164.54	6.31022	10	0.450278	0.0106499
Gαq alone	146	160	DRRREYQLSDSTKYY	1979.96	3.80595	100	4.11683	0.0733184		Gβ1 alone	112	123	VACGGLDNICSI	1164.54	6.31406	100	0.91977	0.0278604
Gαq alone	146	160	DRRREYQLSDSTKYY	1979.96	3.80507	1000	4.40502	0.0835903		Gβ1 alone	112	123	VACGGLDNICSI	1164.54	6.30684	1000	1.63902	0.0245192
Gαq alone	146	160	DRRREYQLSDSTKYY	1979.96	3.80597	10000	4.73851	0.0735068		Gβ1 alone	112	123	VACGGLDNICSI	1164.54	6.30136	10000	2.32243	0.0352687
C-tail bound	146	160	DRRREYQLSDSTKYY	1979.96	3.80055	10	3.32577	0.094613		C-tail bound	112	123	VACGGLDNICSI	1164.54	6.31648	10	0.409988	0.0337836
C-tail bound	146	160	DRRREYQLSDSTKYY	1979.96	3.80606	100	4.01467	0.135751		C-tail bound	112	123	VACGGLDNICSI	1164.54	6.31662	100	0.865042	0.0417162
C-tail bound	146	160	DRRREYQLSDSTKYY	1979.96	3.81274	1000	4.31144	0.114437		C-tail bound	112	123	VACGGLDNICSI	1164.54	6.31126	1000	1.60925	0.0141196
C-tail bound	146	160	DRRREYQLSDSTKYY	1979.96	3.81025	10000	4.60348	0.0480579		C-tail bound	112	123	VACGGLDNICSI	1164.54	6.31108	10000	2.28222	0.0289146
Gαq alone	156	164	STKYYLNDL	1116.56	5.37148	10	0.963742	0.0470536		Gβ1 alone	123	138	IYNLKTREGNVRVSRE	1934.06	3.57951	10	6.18812	0.0558998
Gαq alone	156	164	STKYYLNDL	1116.56	5.3679	100	1.86103	0.0117285		Gβ1 alone	123	138	IYNLKTREGNVRVSRE	1934.06	3.57806	100	6.9972	0.0605732
Gαq alone	156	164	STKYYLNDL	1116.56	5.36755	1000	2.30797	0.00656878		Gβ1 alone	123	138	IYNLKTREGNVRVSRE	1934.06	3.57913	1000	7.25474	0.0642782
Gαq alone	156	164	STKYYLNDL	1116.56	5.36483	10000	2.69209	0.0183432		Gβ1 alone	123	138	IYNLKTREGNVRVSRE	1934.06	3.57625	10000	7.85423	0.156784
C-tail bound	156	164	STKYYLNDL	1116.56	5.37445	10	0.90357	0.0236847		C-tail bound	123	138	IYNLKTREGNVRVSRE	1934.06	3.49609	10	6.1772	0.183254
C-tail bound	156	164	STKYYLNDL	1116.56	5.372	100	1.79307	0.0289277		C-tail bound	123	138	IYNLKTREGNVRVSRE	1934.06	3.50063	100	6.95711	0.17165
C-tail bound	156	164	STKYYLNDL	1116.56	5.37382	1000	2.24959	0.00443706		C-tail bound	123	138	IYNLKTREGNVRVSRE	1934.06	3.50308	1000	7.25044	0.100692
C-tail bound	156	164	STKYYLNDL	1116.56	5.37197	10000	2.66985	0.0616685		C-tail bound	123	138	IYNLKTREGNVRVSRE	1934.06	3.50996	10000	7.87907	0.0902867
Gαq alone	165	177	DRVADPAYLPTQQ	1473.73	4.40919	10	1.6352	0.010922		Gβ1 alone	124	138	YNLKTREGNVRVSRE	1820.97	3.38351	10	6.22736	0.0757822
Gαq alone	165	177	DRVADPAYLPTQQ	1473.73	4.40439	100	2.21463	0.10993		Gβ1 alone	124	138	YNLKTREGNVRVSRE	1820.97	3.38454	100	6.94139	0.0472161
Gαq alone	165	177	DRVADPAYLPTQQ	1473.73	4.40255	1000	2.93459	0.0216119		Gβ1 alone	124	138	YNLKTREGNVRVSRE	1820.97	3.3837	1000	7.27405	0.049302
Gαq alone	165	177	DRVADPAYLPTQQ	1473.73	4.40081	10000	3.51326	0.119872		Gβ1 alone	124	138	YNLKTREGNVRVSRE	1820.97	3.39171	10000	7.9167	0.115426
C-tail bound	165	177	DRVADPAYLPTQQ	1473.73	4.41072	10	1.6404	0.0737812		C-tail bound	124	138	YNLKTREGNVRVSRE	1820.97	3.3638	10	6.19851	0.193455
C-tail bound	165	177	DRVADPAYLPTQQ	1473.73	4.40674	100	2.23249	0.0358733		C-tail bound	124	138	YNLKTREGNVRVSRE	1820.97	3.36304	100	6.89374	0.0924362
C-tail bound	165	177	DRVADPAYLPTQQ	1473.73	4.41175	1000	2.92198	0.0465649		C-tail bound	124	138	YNLKTREGNVRVSRE	1820.97	3.36813	1000	7.22929	0.0862572
C-tail bound	165	177	DRVADPAYLPTQQ	1473.73	4.40853	10000	3.50046	0.0749185		C-tail bound	124	138	YNLKTREGNVRVSRE	1820.97	3.36913	10000	7.78589	0.0549548
Gαq alone	181	196	RVRVPTTGIIEYPFDL	1876.03	6.30708	10	2.27483	0.039356		Gβ1 alone	139	145	LAGHTGY	718.352	3.40079	10	0.261669	0.00903773
Gαq alone	181	196	RVRVPTTGIIEYPFDL	1876.03	6.30958	100	3.72691	0.0552523		Gβ1 alone	139	145	LAGHTGY	718.352	3.39316	100	0.355936	0.00633227
Gαq alone	181	196	RVRVPTTGIIEYPFDL	1876.03	6.30526	1000	4.61378	0.0209346		Gβ1 alone	139	145	LAGHTGY	718.352	3.40103	1000	0.517102	0.0161142
Gαq alone	181	196	RVRVPTTGIIEYPFDL	1876.03	6.29869	10000	5.40559	0.0259292		Gβ1 alone	139	145	LAGHTGY	718.352	3.37068	10000	0.790961	0.00796241
C-tail bound	181	196	RVRVPTTGIIEYPFDL	1876.03	6.31899	10	2.20755	0.0643262		C-tail bound	139	145	LAGHTGY	718.352	3.35323	10	0.229278	0.0230854
C-tail bound	181	196	RVRVPTTGIIEYPFDL	1876.03	6.32038	100	3.68199	0.0626247		C-tail bound	139	145	LAGHTGY	718.352	3.3696	100	0.34292	0.0340924
C-tail bound	181	196	RVRVPTTGIIEYPFDL	1876.03	6.31267	1000	4.57956	0.00730861		C-tail bound	139	145	LAGHTGY	718.352	3.36615	1000	0.53708	0.0376784
C-tail bound	181	196	RVRVPTTGIIEYPFDL	1876.03	6.31544	10000	5.3401	0.0270579		C-tail bound	139	145	LAGHTGY	718.352	3.37797	10000	0.819534	0.0204916
Gαq alone	189	196	IIEYPFDL	1009.52	7.17018	10	0.346269	0.00377374		Gβ1 alone	139	148	LAGHTGYLSC	1021.48	4.59275	10	0.461993	0.0414546
Gαq alone	189	196	IIEYPFDL	1009.52	7.17533	100	0.653421	0.0376424		Gβ1 alone	139	148	LAGHTGYLSC	1021.48	4.57942	100	0.606758	0.0648497
Gαq alone	189	196	IIEYPFDL	1009.52	7.16844	1000	0.863258	0.00665181		Gβ1 alone	139	148	LAGHTGYLSC	1021.48	4.56716	1000	0.914983	0.036297
Gαq alone	189	196	IIEYPFDL	1009.52	7.16275	10000	1.28219	0.0259249		Gβ1 alone	139	148	LAGHTGYLSC	1021.48	4.57263	10000	1.19692	0.0310264
C-tail bound	189	196	IIEYPFDL	1009.52	7.17665	10	0.326024	0.0300848		C-tail bound	139	148	LAGHTGYLSC	1021.48	4.59736	10	0.415067	0.0202846
C-tail bound	189	196	IIEYPFDL	1009.52	7.17743	100	0.633703	0.0232774		C-tail bound	139	148	LAGHTGYLSC	1021.48	4.58817	100	0.559335	0.0418935
C-tail bound	189	196	IIEYPFDL	1009.52	7.17567	1000	0.852416	0.016577		C-tail bound	139	148	LAGHTGYLSC	1021.48	4.5812	1000	0.901931	0.015346
C-tail bound	189	196	IIEYPFDL	1009.52	7.17829	10000	1.2632	0.0290096		C-tail bound	139	148	LAGHTGYLSC	1021.48	4.58636	10000	1.09625	0.0419602
Gαq alone	189	198	IIEYPFDLQS	1224.61	6.44152	10	1.45026	0.0426072		Gβ1 alone	157	165	IVTSSGDTT	880.426	2.6298	10	0.317275	0.0325735
Gαq alone	189	198	IIEYPFDLQS	1224.61	6.44529	100	1.78158	0.0423722		Gβ1 alone	157	165	IVTSSGDTT	880.426	2.62973	100	0.344808	0.0251067
Gαq alone	189	198	IIEYPFDLQS	1224.61	6.44205	1000	2.01789	0.0333342		Gβ1 alone	157	165	IVTSSGDTT	880.426	2.63461	1000	0.353886	0.0549988
Gαq alone	189	198	IIEYPFDLQS	1224.61	6.4372	10000	2.47701	0.0825766		Gβ1 alone	157	165	IVTSSGDTT	880.426	2.63029	10000	0.33918	0.0966391
C-tail bound	189	198	IIEYPFDLQS	1224.61	6.44458	10	1.48008	0.0708903		C-tail bound	157	165	IVTSSGDTT	880.426	2.62535	10	0.241096	0.0531815
C-tail bound	189	198	IIEYPFDLQS	1224.61	6.44448	100	1.73856	0.040573		C-tail bound	157	165	IVTSSGDTT	880.426	2.63029	100	0.299706	0.0321276
C-tail bound	189	198	IIEYPFDLQS	1224.61	6.44604	1000	2.00557	0.0254514		C-tail bound	157	165	IVTSSGDTT	880.426	2.62794	1000	0.243473	0.105049
C-tail bound	189	198	IIEYPFDLQS	1224.61	6.44597	10000	2.44364	0.0289525		C-tail bound	157	165	IVTSSGDTT	880.426	2.62857	10000	0.334791	0.0364579
Gαq alone	193	199	PFDLQSV	805.409	3.90083	10	0.230229	0.0258487		Gβ1 alone	157	166	IVTSSGDTTC	983.435	3.48989	10	0.352745	0.0236853
Gαq alone	193	199	PFDLQSV	805.409	3.89605	100	0.337963	0.0382998		Gβ1 alone	157	166	IVTSSGDTTC	983.435	3.48416	100	0.374493	0.0306807
Gαq alone	193	199	PFDLQSV	805.409	3.89651	1000	0.80059	0.0218491		Gβ1 alone	157	166	IVTSSGDTTC	983.435	3.4902	1000	0.368743	0.0183996
Gαq alone	193	199	PFDLQSV	805.409	3.89368	10000	1.82455	0.0177027		Gβ1 alone	157	166	IVTSSGDTTC	983.435	3.46557	10000	0.340261	0.00273979
C-tail bound	193	199	PFDLQSV	805.409	3.8852	10	0.163047	0.046543		C-tail bound	157	166	IVTSSGDTTC	983.435	3.43628	10	0.366254	0.0340993
C-tail bound	193	199	PFDLQSV	805.409	3.88889	100	0.293138	0.00889235		C-tail bound	157	166	IVTSSGDTTC	983.435	3.4526	100	0.389716	0.0209863
C-tail bound	193	199	PFDLQSV	805.409	3.89056	1000	0.786707	0.0230328		C-tail bound	157	166	IVTSSGDTTC	983.435	3.44674	1000	0.398697	0.000577543
C-tail bound	193	199	PFDLQSV	805.409	3.8917	10000	1.79807	0.0203183		C-tail bound	157	166	IVTSSGDTTC	983.435	3.45659	10000	0.405679	0.035392
Gαq alone	196	208	LQSVIFRMVDVGG	1420.76	6.25417	10	0.82399	0.0525453		Gβ1 alone	157	168	IVTSSGDTTCAL	1167.56	4.88482	10	0.433895	0.0315635
Gαq alone	196	208	LQSVIFRMVDVGG	1420.76	6.25391	100	2.08228	0.0603795		Gβ1 alone	157	168	IVTSSGDTTCAL	1167.56	4.88063	100	0.450171	0.0458687
Gαq alone	196	208	LQSVIFRMVDVGG	1420.76	6.24584	1000	2.68969	0.0219597		Gβ1 alone	157	168	IVTSSGDTTCAL	1167.56	4.87933	1000	0.441073	0.0232826
Gαq alone	196	208	LQSVIFRMVDVGG	1420.76	6.2484	10000	3.3851	0.0686308		Gβ1 alone	157	168	IVTSSGDTTCAL	1167.56	4.87985	10000	0.426801	0.00377419
C-tail bound	196	208	LQSVIFRMVDVGG	1420.76	6.25344	10	0.807974	0.0758016		C-tail bound	157	168	IVTSSGDTTCAL	1167.56	4.88557	10	0.418281	0.0118885
C-tail bound	196	208	LQSVIFRMVDVGG	1420.76	6.25729	100	2.00592	0.112993		C-tail bound	157	168	IVTSSGDTTCAL	1167.56	4.88371	100	0.422721	0.00431957
C-tail bound	196	208	LQSVIFRMVDVGG	1420.76	6.25138	1000	2.63651	0.0664315		C-tail bound	157	168	IVTSSGDTTCAL	1167.56	4.88668	1000	0.445088	0.0173133
C-tail bound	196	208	LQSVIFRMVDVGG	1420.76	6.25593	10000	3.36325	0.077418		C-tail bound	157	168	IVTSSGDTTCAL	1167.56	4.88534	10000	0.431173	0.0123663
Gαq alone	202	216	RMVDVGGQRSERRKW	1859.98	5.45568	10	2.08169	0.0369092		Gβ1 alone	168	189	LWDIETGQQTTTFTGHTGDVMS	2425.1	6.03801	10	2.50531	0.0417512
Gαq alone	202	216	RMVDVGGQRSERRKW	1859.98	5.4539	100	2.68426	0.0402356		Gβ1 alone	168	189	LWDIETGQQTTTFTGHTGDVMS	2425.1	6.04444	100	3.51666	0.109881
Gαq alone	202	216	RMVDVGGQRSERRKW	1859.98	5.45123	1000	3.58611	0.0367021		Gβ1 alone	168	189	LWDIETGQQTTTFTGHTGDVMS	2425.1	6.04293	1000	4.23754	0.063786
Gαq alone	202	216	RMVDVGGQRSERRKW	1859.98	5.45083	10000	4.46584	0.231756		Gβ1 alone	168	189	LWDIETGQQTTTFTGHTGDVMS	2425.1	6.03346	10000	5.3421	0.235177
C-tail bound	202	216	RMVDVGGQRSERRKW	1859.98	5.46172	10	2.03332	0.092576		C-tail bound	168	189	LWDIETGQQTTTFTGHTGDVMS	2425.1	6.04879	10	2.33906	0.339589
C-tail bound	202	216	RMVDVGGQRSERRKW	1859.98	5.4584	100	2.67271	0.0259736		C-tail bound	168	189	LWDIETGQQTTTFTGHTGDVMS	2425.1	6.04204	100	3.5385	0.0688064
C-tail bound	202	216	RMVDVGGQRSERRKW	1859.98	5.45812	1000	3.63434	0.0803838		C-tail bound	168	189	LWDIETGQQTTTFTGHTGDVMS	2425.1	6.04611	1000	4.09404	0.0302725
C-tail bound	202	216	RMVDVGGQRSERRKW	1859.98	5.45717	10000	4.62343	0.261062		C-tail bound	168	189	LWDIETGQQTTTFTGHTGDVMS	2425.1	6.04102	10000	5.12262	0.0542991
Gαq alone	202	219	RMVDVGGQRSERRKWIHC	2213.13	3.68672	10	2.69037	0.0258682		Gβ1 alone	169	180	WDIETGQQTTTF	1426.65	5.908	10	1.77505	0.0326564
Gαq alone	202	219	RMVDVGGQRSERRKWIHC	2213.13	3.68441	100	3.34322	0.0330519		Gβ1 alone	169	180	WDIETGQQTTTF	1426.65	5.9099	100	2.65976	0.0430265
Gαq alone	202	219	RMVDVGGQRSERRKWIHC	2213.13	3.68368	1000	4.97792	0.0610527		Gβ1 alone	169	180	WDIETGQQTTTF	1426.65	5.90576	1000	3.31173	0.0336562
Gαq alone	202	219	RMVDVGGQRSERRKWIHC	2213.13	3.68265	10000	6.00548	0.132529		Gβ1 alone	169	180	WDIETGQQTTTF	1426.65	5.9042	10000	4.33066	0.056666
C-tail bound	202	219	RMVDVGGQRSERRKWIHC	2213.13	3.67097	10	2.75388	0.306027		C-tail bound	169	180	WDIETGQQTTTF	1426.65	5.90928	10	1.72043	0.082243
C-tail bound	202	219	RMVDVGGQRSERRKWIHC	2213.13	3.67363	100	3.51486	0.347681		C-tail bound	169	180	WDIETGQQTTTF	1426.65	5.9097	100	2.65421	0.0366332
C-tail bound	202	219	RMVDVGGQRSERRKWIHC	2213.13	3.68057	1000	5.04527	0.154081		C-tail bound	169	180	WDIETGQQTTTF	1426.65	5.91487	1000	3.26848	0.0373535
C-tail bound	202	219	RMVDVGGQRSERRKWIHC	2213.13	3.67693	10000	6.12059	0.0843976		C-tail bound	169	180	WDIETGQQTTTF	1426.65	5.91173	10000	4.26305	0.0170478
Gαq alone	202	221	RMVDVGGQRSERRKWIHCFE	2489.24	4.30674	10	2.18537	0.0435299		Gβ1 alone	169	189	WDIETGQQTTTFTGHTGDVMS	2312.01	5.34945	10	2.71923	0.064024
Gαq alone	202	221	RMVDVGGQRSERRKWIHCFE	2489.24	4.30444	100	2.99951	0.0552665		Gβ1 alone	169	189	WDIETGQQTTTFTGHTGDVMS	2312.01	5.34685	100	3.71971	0.095544
Gαq alone	202	221	RMVDVGGQRSERRKWIHCFE	2489.24	4.30262	1000	4.732	0.112502		Gβ1 alone	169	189	WDIETGQQTTTFTGHTGDVMS	2312.01	5.34638	1000	4.3132	0.0492675
Gαq alone	202	221	RMVDVGGQRSERRKWIHCFE	2489.24	4.30035	10000	5.90664	0.173646		Gβ1 alone	169	189	WDIETGQQTTTFTGHTGDVMS	2312.01	5.34168	10000	5.15441	0.148969
C-tail bound	202	221	RMVDVGGQRSERRKWIHCFE	2489.24	4.31815	10	2.05818	0.12728		C-tail bound	169	189	WDIETGQQTTTFTGHTGDVMS	2312.01	5.35395	10	2.59341	0.248691
C-tail bound	202	221	RMVDVGGQRSERRKWIHCFE	2489.24	4.31625	100	2.90839	0.121727		C-tail bound	169	189	WDIETGQQTTTFTGHTGDVMS	2312.01	5.3445	100	3.68753	0.109158
C-tail bound	202	221	RMVDVGGQRSERRKWIHCFE	2489.24	4.32259	1000	4.57866	0.0607421		C-tail bound	169	189	WDIETGQQTTTFTGHTGDVMS	2312.01	5.35257	1000	4.22215	0.0846668
C-tail bound	202	221	RMVDVGGQRSERRKWIHCFE	2489.24	4.31643	10000	5.79327	0.11956		C-tail bound	169	189	WDIETGQQTTTFTGHTGDVMS	2312.01	5.34767	10000	5.012	0.0583485
Gαq alone	216	231	WIHCFENVTSIMFLVA	1909.93	7.93594	10	3.00376	0.108258		Gβ1 alone	171	191	IETGQQTTTFTGHTGDVMSLS	2227.02	4.86301	10	2.11343	0.0704124
Gαq alone	216	231	WIHCFENVTSIMFLVA	1909.93	7.93723	100	3.93866	0.0188448		Gβ1 alone	171	191	IETGQQTTTFTGHTGDVMSLS	2227.02	4.86597	100	3.32392	0.0551535
Gαq alone	216	231	WIHCFENVTSIMFLVA	1909.93	7.92755	1000	4.16261	0.140898		Gβ1 alone	171	191	IETGQQTTTFTGHTGDVMSLS	2227.02	4.85935	1000	3.76956	0.0345986
Gαq alone	216	231	WIHCFENVTSIMFLVA	1909.93	7.91964	10000	4.80184	0.137132		Gβ1 alone	171	191	IETGQQTTTFTGHTGDVMSLS	2227.02	4.86329	10000	4.38987	0.0864508
C-tail bound	216	231	WIHCFENVTSIMFLVA	1909.93	7.94645	10	3.0476	0.0121533		C-tail bound	171	191	IETGQQTTTFTGHTGDVMSLS	2227.02	4.86668	10	1.97855	0.0375977
C-tail bound	216	231	WIHCFENVTSIMFLVA	1909.93	7.94906	100	4.03975	0.0701779		C-tail bound	171	191	IETGQQTTTFTGHTGDVMSLS	2227.02	4.86134	100	3.26967	0.0195231
C-tail bound	216	231	WIHCFENVTSIMFLVA	1909.93	7.93934	1000	4.16584	0.061532		C-tail bound	171	191	IETGQQTTTFTGHTGDVMSLS	2227.02	4.87019	1000	3.68151	0.0525591
C-tail bound	216	231	WIHCFENVTSIMFLVA	1909.93	7.94944	10000	4.63075	0.0709732		C-tail bound	171	191	IETGQQTTTFTGHTGDVMSLS	2227.02	4.86534	10000	4.29161	0.040938
Gαq alone	222	228	NVTSIMF	811.402	6.43	10	0.457361	0.0330387		Gβ1 alone	173	190	TGQQTTTFTGHTGDVMSL	1897.86	4.95434	10	1.22575	0.0242976
Gαq alone	222	228	NVTSIMF	811.402	6.43308	100	0.696202	0.0118773		Gβ1 alone	173	190	TGQQTTTFTGHTGDVMSL	1897.86	4.94333	100	1.51422	0.0128073
Gαq alone	222	228	NVTSIMF	811.402	6.42982	1000	0.708981	0.0213323		Gβ1 alone	173	190	TGQQTTTFTGHTGDVMSL	1897.86	4.94589	1000	2.71065	0.0375075
Gαq alone	222	228	NVTSIMF	811.402	6.4237	10000	0.86984	0.0340158		Gβ1 alone	173	190	TGQQTTTFTGHTGDVMSL	1897.86	4.94287	10000	4.06188	0.0567855
C-tail bound	222	228	NVTSIMF	811.402	6.43498	10	0.444802	0.0369462		C-tail bound	173	190	TGQQTTTFTGHTGDVMSL	1897.86	4.95558	10	1.15414	0.0611551
C-tail bound	222	228	NVTSIMF	811.402	6.43398	100	0.719492	0.00952526		C-tail bound	173	190	TGQQTTTFTGHTGDVMSL	1897.86	4.95699	100	1.4347	0.0394557
C-tail bound	222	228	NVTSIMF	811.402	6.43527	1000	0.7132	0.00543693		C-tail bound	173	190	TGQQTTTFTGHTGDVMSL	1897.86	4.95623	1000	2.57689	0.021023
C-tail bound	222	228	NVTSIMF	811.402	6.43461	10000	0.835517	0.04013		C-tail bound	173	190	TGQQTTTFTGHTGDVMSL	1897.86	4.95113	10000	3.9366	0.0533943
Gαq alone	240	255	VESDNENRMEESKALF	1897.86	4.95434	10	1.22575	0.0242976		Gβ1 alone	181	189	TGHTGDVMS	904.383	3.17231	10	0.242602	0.0477155
Gαq alone	240	255	VESDNENRMEESKALF	1897.86	4.94333	100	1.51422	0.0128073		Gβ1 alone	181	189	TGHTGDVMS	904.383	3.1754	100	0.453334	0.0305422
Gαq alone	240	255	VESDNENRMEESKALF	1897.86	4.94589	1000	2.71065	0.0375075		Gβ1 alone	181	189	TGHTGDVMS	904.383	3.17822	1000	0.486713	0.028703
Gαq alone	240	255	VESDNENRMEESKALF	1897.86	4.94287	10000	4.06188	0.0567855		Gβ1 alone	181	189	TGHTGDVMS	904.383	3.03109	10000	0.651587	0.0462131
C-tail bound	240	255	VESDNENRMEESKALF	1897.86	4.95545	10	1.16431	0.0544689		C-tail bound	181	189	TGHTGDVMS	904.383	2.96756	10	0.191551	0.0687756
C-tail bound	240	255	VESDNENRMEESKALF	1897.86	4.95699	100	1.4347	0.0394557		C-tail bound	181	189	TGHTGDVMS	904.383	3.14566	100	0.447062	0.0341016
C-tail bound	240	255	VESDNENRMEESKALF	1897.86	4.95623	1000	2.57689	0.021023		C-tail bound	181	189	TGHTGDVMS	904.383	3.12801	1000	0.458923	0.0195463
C-tail bound	240	255	VESDNENRMEESKALF	1897.86	4.95113	10000	3.9366	0.0533943		C-tail bound	181	189	TGHTGDVMS	904.383	3.14764	10000	0.599882	0.0260803
Gαq alone	246	255	NRMEESKALF	1224.6	4.76606	10	0.128897	0.0151771		Gβ1 alone	181	190	TGHTGDVMSL	1017.47	4.91335	10	0.339701	0.0389082
Gαq alone	246	255	NRMEESKALF	1224.6	4.76274	100	0.214334	0.0189565		Gβ1 alone	181	190	TGHTGDVMSL	1017.47	4.90418	100	0.56097	0.0806922
Gαq alone	246	255	NRMEESKALF	1224.6	4.76352	1000	0.944544	0.048556		Gβ1 alone	181	190	TGHTGDVMSL	1017.47	4.90654	1000	0.807147	0.0215017
Gαq alone	246	255	NRMEESKALF	1224.6	4.76058	10000	1.83998	0.0736201		Gβ1 alone	181	190	TGHTGDVMSL	1017.47	4.90826	10000	1.20191	0.0661795
C-tail bound	246	255	NRMEESKALF	1224.6	4.76904	10	0.0810353	0.0284204		C-tail bound	181	190	TGHTGDVMSL	1017.47	4.91433	10	0.345897	0.0103825
C-tail bound	246	255	NRMEESKALF	1224.6	4.76639	100	0.205671	0.0210752		C-tail bound	181	190	TGHTGDVMSL	1017.47	4.91282	100	0.599797	0.0136923
C-tail bound	246	255	NRMEESKALF	1224.6	4.77306	1000	0.963128	0.0647754		C-tail bound	181	190	TGHTGDVMSL	1017.47	4.91618	1000	0.78106	0.00713859
C-tail bound	246	255	NRMEESKALF	1224.6	4.76836	10000	1.8035	0.0113859		C-tail bound	181	190	TGHTGDVMSL	1017.47	4.91619	10000	1.1377	0.022248
Gαq alone	256	264	RTIITYPWF	1196.65	6.88948	10	0.242657	0.0466948		Gβ1 alone	184	194	TGDVMSLSLAP	1106.54	5.25737	10	0.310475	0.0843058
Gαq alone	256	264	RTIITYPWF	1196.65	6.89362	100	1.02375	0.0541046		Gβ1 alone	184	194	TGDVMSLSLAP	1106.54	5.25281	100	0.598992	0.0841344
Gαq alone	256	264	RTIITYPWF	1196.65	6.88817	1000	1.60813	0.0209599		Gβ1 alone	184	194	TGDVMSLSLAP	1106.54	5.25175	1000	0.8948	0.0777043
Gαq alone	256	264	RTIITYPWF	1196.65	6.87968	10000	2.46941	0.00697992		Gβ1 alone	184	194	TGDVMSLSLAP	1106.54	5.2511	10000	1.30278	0.0590192
C-tail bound	256	264	RTIITYPWF	1196.65	6.89894	10	0.19499	0.0149083		C-tail bound	184	194	TGDVMSLSLAP	1106.54	5.25977	10	0.259542	0.0400806
C-tail bound	256	264	RTIITYPWF	1196.65	6.90014	100	1.0113	0.0329881		C-tail bound	184	194	TGDVMSLSLAP	1106.54	5.25632	100	0.587856	0.128352
C-tail bound	256	264	RTIITYPWF	1196.65	6.89667	1000	1.58343	0.0134781		C-tail bound	184	194	TGDVMSLSLAP	1106.54	5.26065	1000	0.888348	0.0955342
C-tail bound	256	264	RTIITYPWF	1196.65	6.89832	10000	2.45452	0.0444956		C-tail bound	184	194	TGDVMSLSLAP	1106.54	5.25722	10000	1.29801	0.0529748
Gαq alone	256	268	RTIITYPWFQNSS	1612.81	6.21685	10	1.07392	0.0188325		Gβ1 alone	189	207	SLSLAPDTRLFVSGACDAS	1909.93	5.72115	10	1.6572	0.0319671
Gαq alone	256	268	RTIITYPWFQNSS	1612.81	6.22315	100	2.54857	0.0276686		Gβ1 alone	189	207	SLSLAPDTRLFVSGACDAS	1909.93	5.71991	100	3.37837	0.0613369
Gαq alone	256	268	RTIITYPWFQNSS	1612.81	6.21488	1000	3.45114	0.0286675		Gβ1 alone	189	207	SLSLAPDTRLFVSGACDAS	1909.93	5.71087	1000	4.4994	0.0425751
Gαq alone	256	268	RTIITYPWFQNSS	1612.81	6.20927	10000	4.3272	0.0332453		Gβ1 alone	189	207	SLSLAPDTRLFVSGACDAS	1909.93	5.70395	10000	4.89118	0.0469002
C-tail bound	256	268	RTIITYPWFQNSS	1612.81	6.22398	10	1.03409	0.0557126		C-tail bound	189	207	SLSLAPDTRLFVSGACDAS	1909.93	5.7213	10	1.58828	0.0873138
C-tail bound	256	268	RTIITYPWFQNSS	1612.81	6.22159	100	2.50791	0.0168601		C-tail bound	189	207	SLSLAPDTRLFVSGACDAS	1909.93	5.71512	100	3.31939	0.064818
C-tail bound	256	268	RTIITYPWFQNSS	1612.81	6.22073	1000	3.41355	0.00472527		C-tail bound	189	207	SLSLAPDTRLFVSGACDAS	1909.93	5.71472	1000	4.47528	0.0235452
C-tail bound	256	268	RTIITYPWFQNSS	1612.81	6.22087	10000	4.26072	0.0213111		C-tail bound	189	207	SLSLAPDTRLFVSGACDAS	1909.93	5.71533	10000	4.79358	0.0699112
Gαq alone	256	269	RTIITYPWFQNSSV	1711.88	6.38003	10	1.26992	0.0958547		Gβ1 alone	190	197	LSLAPDTR	872.484	4.38862	10	1.24227	0.0209874
Gαq alone	256	269	RTIITYPWFQNSSV	1711.88	6.38194	100	3.10171	0.0746946		Gβ1 alone	190	197	LSLAPDTR	872.484	4.38333	100	1.65109	0.0256873
Gαq alone	256	269	RTIITYPWFQNSSV	1711.88	6.38022	1000	3.96735	0.229875		Gβ1 alone	190	197	LSLAPDTR	872.484	4.38238	1000	1.76715	0.0164796
Gαq alone	256	269	RTIITYPWFQNSSV	1711.88	6.37075	10000	4.86415	0.103512		Gβ1 alone	190	197	LSLAPDTR	872.484	4.3827	10000	2.20999	0.0213947
C-tail bound	256	269	RTIITYPWFQNSSV	1711.88	6.38351	10	1.16916	0.0222304		C-tail bound	190	197	LSLAPDTR	872.484	4.38952	10	1.20544	0.0352166
C-tail bound	256	269	RTIITYPWFQNSSV	1711.88	6.38634	100	3.1373	0.105692		C-tail bound	190	197	LSLAPDTR	872.484	4.38987	100	1.62398	0.0232155
C-tail bound	256	269	RTIITYPWFQNSSV	1711.88	6.38544	1000	3.98595	0.0707514		C-tail bound	190	197	LSLAPDTR	872.484	4.3933	1000	1.74629	0.0236016
C-tail bound	256	269	RTIITYPWFQNSSV	1711.88	6.38196	10000	4.74436	0.0769096		C-tail bound	190	197	LSLAPDTR	872.484	4.39212	10000	2.16211	0.0241525
Gαq alone	270	281	ILFLNKKDLLEE	1474.85	5.57629	10	0.302566	0.068074		Gβ1 alone	190	198	LSLAPDTRL	985.568	5.01819	10	1.37419	0.0236675
Gαq alone	270	281	ILFLNKKDLLEE	1474.85	5.57547	100	0.289015	0.0390091		Gβ1 alone	190	198	LSLAPDTRL	985.568	5.01003	100	2.1261	0.00750297
Gαq alone	270	281	ILFLNKKDLLEE	1474.85	5.5703	1000	0.71393	0.0866213		Gβ1 alone	190	198	LSLAPDTRL	985.568	5.01235	1000	2.24679	0.0109431
Gαq alone	270	281	ILFLNKKDLLEE	1474.85	5.57078	10000	1.35619	0.0740558		Gβ1 alone	190	198	LSLAPDTRL	985.568	5.01199	10000	2.66075	0.0669019
C-tail bound	270	281	ILFLNKKDLLEE	1474.85	5.57684	10	0.28009	0.151973		C-tail bound	190	198	LSLAPDTRL	985.568	5.02008	10	1.31548	0.0213057
C-tail bound	270	281	ILFLNKKDLLEE	1474.85	5.57749	100	0.330263	0.0739578		C-tail bound	190	198	LSLAPDTRL	985.568	5.02067	100	2.06767	0.0267164
C-tail bound	270	281	ILFLNKKDLLEE	1474.85	5.57413	1000	0.862978	0.0373374		C-tail bound	190	198	LSLAPDTRL	985.568	5.01905	1000	2.17449	0.0343381
C-tail bound	270	281	ILFLNKKDLLEE	1474.85	5.5742	10000	1.40746	0.0928785		C-tail bound	190	198	LSLAPDTRL	985.568	5.01921	10000	2.61503	0.0116314
Gαq alone	274	281	NKKDLLEE	988.531	3.88301	10	0.304152	0.0683891		Gβ1 alone	196	210	TRLFVSGACDASAKL	1538.8	5.66835	10	1.21913	0.11513
Gαq alone	274	281	NKKDLLEE	988.531	3.87602	100	0.444088	0.119793		Gβ1 alone	196	210	TRLFVSGACDASAKL	1538.8	5.66048	100	2.42387	0.0503007
Gαq alone	274	281	NKKDLLEE	988.531	3.88134	1000	0.763272	0.0437854		Gβ1 alone	196	210	TRLFVSGACDASAKL	1538.8	5.65989	1000	3.56117	0.0270595
Gαq alone	274	281	NKKDLLEE	988.531	3.88075	10000	1.14098	0.134123		Gβ1 alone	196	210	TRLFVSGACDASAKL	1538.8	5.65974	10000	3.91141	0.0145678
C-tail bound	274	281	NKKDLLEE	988.531	3.87037	10	0.33055	0.0534628		C-tail bound	196	210	TRLFVSGACDASAKL	1538.8	5.66689	10	1.14285	0.0772996
C-tail bound	274	281	NKKDLLEE	988.531	3.87781	100	0.54343	0.0165002		C-tail bound	196	210	TRLFVSGACDASAKL	1538.8	5.66372	100	2.28183	0.0298364
C-tail bound	274	281	NKKDLLEE	988.531	3.87893	1000	0.720945	0.0426147		C-tail bound	196	210	TRLFVSGACDASAKL	1538.8	5.66599	1000	3.51026	0.12675
C-tail bound	274	281	NKKDLLEE	988.531	3.88059	10000	1.08585	0.10661		C-tail bound	196	210	TRLFVSGACDASAKL	1538.8	5.66109	10000	3.8081	0.120297
Gαq alone	280	288	EEKIMYSHL	1149.56	4.49258	10	0.175672	0.0196618		Gβ1 alone	199	206	FVSGACDA	769.318	4.10489	10	0.123727	0.0165824
Gαq alone	280	288	EEKIMYSHL	1149.56	4.48869	100	0.378251	0.0220582		Gβ1 alone	199	206	FVSGACDA	769.318	4.10277	100	0.118295	0.0189043
Gαq alone	280	288	EEKIMYSHL	1149.56	4.48681	1000	1.14323	0.0387716		Gβ1 alone	199	206	FVSGACDA	769.318	4.09977	1000	0.341652	0.0162987
Gαq alone	280	288	EEKIMYSHL	1149.56	4.48544	10000	1.93062	0.0482969		Gβ1 alone	199	206	FVSGACDA	769.318	4.10043	10000	0.603895	0.0116011
[truncated: 212 more rows]

## Sheet: Data 5
Data 5a. Deuterium uptake levels of HDX-MS of Gq α-subunit upon co-incubation with M3 mutant peptides.										Data 5b. Deuterium uptake levels of HDX-MS of Gq β-subunit upon co-incubation with M3 mutant peptides.										Data 5c. Deuterium uptake levels of HDX-MS of Gq γ-subunit upon co-incubation with M3 mutant peptides.
[truncated: 1,266 more rows]
